# Supplementary material for: A protein sequence-based deep transfer learning framework for identifying human proteome-wide deubiquitinase-substrate interactions
Source: Nat Commun. 2024 May 28;15:4519. doi: 10.1038/s41467-024-48446-3 (PMC11133436; doi:10.1038/s41467-024-48446-3)
Supplement: Supplementary file 4 — Supplementary Dataset [file 41467_2024_48446_MOESM4_ESM.zip › Supplementary Data 2.xlsx]

## Sheet: Supplementary Data 2
Supplementary Data 2. The comparison of the performance of TransDSI, UbiBrowser, and various machine learning methods.
The performance of TransDSI, Ubibrowser 2.0, and various machine learning methods (including Random Forest, SVM, XGBoost, LR, KNN) was evaluated using multiple evaluation metrics against 5-fold cross-validation (with the positive set being the known DSI data before June 2018) and independent test (with the positive set being the DSIs identified from June 2018 to August 2021). We constructed the n…
	5-fold cross validation								indenpendent test
Model	TransDSI	RF	SVM	XGBoost	LR	KNN	UB2	UB2 w/o NT and GO	TransDSI	RF	SVM	XGBoost	LR	KNN	UB2	UB2 w/o NT and GO
AUROC	0.80±0.02	0.76±0.01	0.69±0.02	0.76±0.02	0.58±0.03	0.56±0.02	0.74±0.01	0.65±0.01	0.71±0.02	0.68±0.02	0.63±0.02	0.69±0.02	0.62±0.03	0.56±0.02	0.61±0.02	0.59±0.02
AUPRC	0.93±0.01	0.93±0.00	0.89±0.01	0.93±0.01	0.83±0.02	0.85±0.01	0.92±0.00	0.88±0.01	0.70±0.02	0.67±0.03	0.62±0.02	0.68±0.03	0.59±0.03	0.56±0.03	0.61±0.02	0.59±0.02
Sensitivity	0.75±0.06	0.64±0.06	0.61±0.11	0.63±0.09	0.64±0.08	0.35±0.12	0.71±0.01	0.46±0.02	0.67±0.07	0.60±0.11	0.58±0.12	0.61±0.10	0.68±0.09	0.55±0.15	0.50±0.05	0.40±0.08
Specificity	0.74±0.07	0.80±0.07	0.71±0.11	0.78±0.09	0.56±0.09	0.79±0.12	0.68±0.02	0.82±0.02	0.68±0.08	0.68±0.11	0.64±0.11	0.69±0.11	0.55±0.10	0.57±0.16	0.70±0.07	0.75±0.09
PPV	0.92±0.01	0.93±0.02	0.90±0.02	0.93±0.02	0.86±0.01	0.88±0.03	0.90±0.01	0.91±0.01	0.69±0.04	0.67±0.05	0.63±0.03	0.67±0.05	0.61±0.03	0.57±0.03	0.63±0.03	0.63±0.04
NPV	0.42±0.05	0.35±0.03	0.31±0.03	0.34±0.03	0.27±0.03	0.23±0.01	0.36±0.01	0.27±0.01	0.68±0.03	0.64±0.04	0.61±0.04	0.64±0.03	0.64±0.04	0.56±0.02	0.58±0.02	0.56±0.01
F1-score	0.82±0.03	0.76±0.04	0.72±0.07	0.75±0.06	0.73±0.06	0.48±0.13	0.79±0.01	0.62±0.02	0.68±0.03	0.62±0.04	0.60±0.06	0.63±0.04	0.64±0.04	0.55±0.08	0.55±0.03	0.49±0.05
*Each cell represents the mean ± standard deviation
*Abbreviations: RF: Random Forest; SVM: Support Vector Machine; XGBoost: eXtreme Gradient Boosting; LR: Logistic Regression; KNN: K-Nearest Neighbors; UB2:UbiBrowser 2.0; UB2 w/o NT and GO: UB2 without PPI network topology and GO term pair features; AUROC: Area Under the Receiver Operating Characteristic; AUPRC: Area Under the Precision-Recall Curve; PPV: Positive Predictive Value; NPV: Negative …
