# Supplementary material for: A protein sequence-based deep transfer learning framework for identifying human proteome-wide deubiquitinase-substrate interactions
Source: Nat Commun. 2024 May 28;15:4519. doi: 10.1038/s41467-024-48446-3 (PMC11133436; doi:10.1038/s41467-024-48446-3)
Supplement: Supplementary file 4 — Supplementary Dataset [file 41467_2024_48446_MOESM4_ESM.zip › Supplementary Data 3.xlsx]

## Sheet: Table legend
Supplementary Data 3. The performance evaluation across diverse negative/positive ratios.
We used multiple evaluation metrics to assess the performance of TransDSI in comparison with five machine learning methods at various negative/positive ratios, against 5-fold cross-validation (with the positive set being the known DSI data before June 2018) and independent test (with the positive set being the DSIs identified from June 2018 to August 2021). We randomly select a negative set with …

## Sheet: 5-fold cross validation
The performance of TransDSI and machine learning methods on 5-fold cross-validation.
Size Ratio(GSN/GSP)	1:1						2:1						5:1						10:1
Methods	TransDSI	RF	XGBoost	SVM	LR	KNN	TransDSI	RF	XGBoost	SVM	LR	KNN	TransDSI	RF	XGBoost	SVM	LR	KNN	TransDSI	RF	XGBoost	SVM	LR	KNN
Sensitivity	0.82±0.01	0.77±0.01	0.79±0.01	0.71±0.01	0.65±0.02	0.59±0.01	0.84±0.01	0.78±0.01	0.79±0.01	0.73±0.01	0.68±0.01	0.61±0.01	0.85±0.01	0.80±0.00	0.79±0.01	0.75±0.01	0.69±0.01	0.63±0.01	0.85±0.01	0.80±0.00	0.78±0.01	0.75±0.01	0.69±0.01	0.62±0.00
Specificity	0.82±0.02	0.79±0.01	0.81±0.01	0.68±0.02	0.61±0.02	0.56±0.01	0.77±0.01	0.71±0.01	0.72±0.01	0.58±0.02	0.48±0.02	0.42±0.01	0.67±0.01	0.59±0.01	0.58±0.01	0.47±0.02	0.33±0.01	0.25±0.01	0.57±0.02	0.49±0.01	0.45±0.02	0.38±0.02	0.23±0.01	0.14±0.00
PPV	0.71±0.04	0.65±0.06	0.62±0.04	0.65±0.04	0.64±0.05	0.62±0.09	0.71±0.03	0.61±0.06	0.61±0.05	0.61±0.03	0.59±0.04	0.62±0.09	0.71±0.03	0.61±0.05	0.61±0.05	0.61±0.04	0.53±0.03	0.57±0.07	0.71±0.03	0.65±0.05	0.62±0.05	0.57±0.03	0.49±0.04	0.63±0.10
NPV	0.82±0.04	0.74±0.06	0.82±0.04	0.71±0.05	0.64±0.06	0.52±0.10	0.85±0.03	0.80±0.06	0.82±0.05	0.77±0.03	0.73±0.04	0.55±0.09	0.88±0.03	0.83±0.05	0.82±0.04	0.81±0.04	0.80±0.04	0.62±0.06	0.88±0.03	0.79±0.05	0.79±0.05	0.85±0.03	0.84±0.04	0.53±0.10
F1-score	0.80±0.03	0.72±0.03	0.77±0.03	0.69±0.02	0.64±0.02	0.57±0.02	0.70±0.04	0.62±0.06	0.64±0.04	0.58±0.03	0.52±0.02	0.41±0.02	0.55±0.05	0.43±0.05	0.42±0.05	0.40±0.03	0.35±0.03	0.23±0.01	0.38±0.05	0.24±0.04	0.24±0.03	0.27±0.03	0.24±0.03	0.12±0.01
AUROC	0.74±0.02	0.68±0.02	0.68±0.02	0.67±0.02	0.64±0.02	0.58±0.02	0.86±0.01	0.80±0.01	0.81±0.01	0.80±0.01	0.78±0.01	0.75±0.02	0.94±0.00	0.91±0.01	0.91±0.01	0.91±0.00	0.90±0.00	0.88±0.01	0.97±0.00	0.96±0.00	0.95±0.00	0.95±0.00	0.94±0.00	0.94±0.01
AUPRC	0.75±0.02	0.68±0.02	0.69±0.02	0.67±0.02	0.64±0.02	0.59±0.04	0.71±0.01	0.61±0.01	0.62±0.01	0.59±0.01	0.55±0.01	0.49±0.02	0.61±0.02	0.50±0.02	0.49±0.02	0.48±0.02	0.42±0.01	0.33±0.01	0.49±0.03	0.35±0.03	0.34±0.03	0.37±0.02	0.32±0.02	0.20±0.00
*Each cell represents the mean ± standard deviation
*Abbreviations: RF: Random Forest; SVM: Support Vector Machine; XGBoost: eXtreme Gradient Boosting; LR: Logistic Regression; KNN: K-Nearest Neighbors; AUROC: Area Under the Receiver Operating Characteristic; AUPRC: Area Under the Precision-Recall Curve; PPV: Positive Predictive Value; NPV: Negative Predictive Value

## Sheet: independent test
The performance of TransDSI and machine learning methods on independent test.
Size Ratio(GSN/GSP)	1:1						2:1						5:1						10:1
Methods	TransDSI	RF	XGBoost	SVM	LR	KNN	TransDSI	RF	XGBoost	SVM	LR	KNN	TransDSI	RF	XGBoost	SVM	LR	KNN	TransDSI	RF	XGBoost	SVM	LR	KNN
Sensitivity	0.79±0.02	0.73±0.02	0.76±0.02	0.70±0.02	0.66±0.02	0.61±0.02	0.80±0.02	0.75±0.01	0.76±0.02	0.71±0.01	0.68±0.01	0.63±0.01	0.80±0.01	0.77±0.01	0.76±0.01	0.72±0.01	0.69±0.01	0.63±0.01	0.80±0.01	0.78±0.01	0.75±0.01	0.72±0.01	0.69±0.01	0.62±0.01
Specificity	0.79±0.03	0.73±0.02	0.78±0.02	0.67±0.03	0.62±0.02	0.60±0.02	0.71±0.03	0.63±0.02	0.66±0.02	0.55±0.03	0.48±0.02	0.44±0.02	0.57±0.03	0.50±0.02	0.49±0.03	0.40±0.02	0.31±0.02	0.24±0.01	0.47±0.02	0.41±0.02	0.36±0.02	0.30±0.02	0.20±0.01	0.13±0.01
PPV	0.68±0.05	0.66±0.10	0.66±0.10	0.64±0.09	0.65±0.06	0.60±0.14	0.66±0.06	0.64±0.07	0.61±0.07	0.63±0.09	0.64±0.08	0.62±0.12	0.63±0.05	0.64±0.06	0.66±0.06	0.60±0.04	0.61±0.08	0.53±0.09	0.63±0.03	0.63±0.06	0.67±0.06	0.58±0.05	0.63±0.06	0.50±0.10
NPV	0.79±0.06	0.68±0.10	0.74±0.09	0.68±0.09	0.63±0.06	0.58±0.15	0.84±0.05	0.74±0.08	0.79±0.07	0.71±0.08	0.67±0.08	0.59±0.13	0.87±0.05	0.77±0.06	0.74±0.06	0.77±0.03	0.70±0.08	0.66±0.09	0.87±0.02	0.80±0.06	0.71±0.06	0.79±0.04	0.67±0.07	0.68±0.09
F1-score	0.77±0.04	0.68±0.04	0.73±0.04	0.68±0.04	0.64±0.02	0.60±0.04	0.67±0.05	0.56±0.04	0.60±0.06	0.53±0.05	0.49±0.03	0.44±0.03	0.50±0.06	0.36±0.05	0.34±0.03	0.34±0.02	0.30±0.03	0.24±0.02	0.33±0.03	0.24±0.03	0.19±0.02	0.22±0.02	0.16±0.02	0.14±0.01
AUROC	0.72±0.02	0.67±0.04	0.69±0.04	0.66±0.03	0.65±0.02	0.60±0.03	0.83±0.02	0.80±0.02	0.80±0.02	0.80±0.02	0.79±0.02	0.76±0.03	0.92±0.01	0.91±0.01	0.92±0.01	0.91±0.01	0.90±0.01	0.88±0.01	0.96±0.00	0.96±0.00	0.96±0.00	0.95±0.00	0.95±0.00	0.93±0.00
AUPRC	0.72±0.02	0.66±0.04	0.69±0.04	0.65±0.04	0.65±0.03	0.59±0.07	0.66±0.02	0.59±0.02	0.60±0.02	0.57±0.02	0.55±0.02	0.50±0.03	0.55±0.02	0.46±0.02	0.44±0.02	0.43±0.02	0.39±0.01	0.33±0.01	0.44±0.02	0.35±0.03	0.30±0.02	0.32±0.02	0.26±0.02	0.21±0.01
*Each cell represents the mean ± standard deviation
*Abbreviations: RF: Random Forest; SVM: Support Vector Machine; XGBoost: eXtreme Gradient Boosting; LR: Logistic Regression; KNN: K-Nearest Neighbors; AUROC: Area Under the Receiver Operating Characteristic; AUPRC: Area Under the Precision-Recall Curve; PPV: Positive Predictive Value; NPV: Negative Predictive Value
