# Supplementary material for: A protein sequence-based deep transfer learning framework for identifying human proteome-wide deubiquitinase-substrate interactions
Source: Nat Commun. 2024 May 28;15:4519. doi: 10.1038/s41467-024-48446-3 (PMC11133436; doi:10.1038/s41467-024-48446-3)
Supplement: Supplementary file 4 — Supplementary Dataset [file 41467_2024_48446_MOESM4_ESM.zip › Supplementary Data 4.xlsx]

## Sheet: Supplementary Data 4
Supplementary Data 4. Predicted DUB-substrate interaction dataset (PDSID).
This table presents a comprehensive dataset of predicted DUB-substrate interactions (DSIs), among which 19,461 interactions between 85 DUBs and 5,151 potential substrates have a TransDSI Score that surpasses the optimal cutoff (0.701). Those predicted DSIs with scores smaller than the optimal cutoff were also provided. In the "Contributing Residues" column, the top 10 residues on the DUB or subst…
SwissProt ID (DUB)	SwissProt ID (SUB)	Entrez Gene Symbol (DUB)	Entrez Gene Symbol (SUB)	TransDSI Score	Contributing Residues (DUB)	Contributing Residues (SUB)
A6NNY8	Q9HAW4	USP27X	CLSPN	0.992353	[S71, S72, F73, T74, P116, G159, T262, T325, Y326, I327]	[K179, E181, K743, K930, D932, R1040, E1042, K1321, T1322, D1323]
A6NNY8	P20226	USP27X	TBP	0.969441	[I101, S128, L129, F130, T336, S365, L366, F367, S383, F384]	[Q67, Q74, Q75, Q76, Q77, Q78, Q79, Q80, Q82, Q87]
A6NNY8	P62380	USP27X	TBPL1	0.96865	[F73, T74, I75, P116, S117, D200, T262, P303, I327, L423]	[I11, L12, I13, K30, V44, R82, R83, I96, K101, H135]
A6NNY8	Q13547	USP27X	HDAC1	0.968114	[S71, S72, F73, P116, T221, T262, L263, T325, Y326, I327]	[K50, E52, M249, M251, S263, S421, D422, S423, T445, E446]
A6NNY8	O15379	USP27X	HDAC3	0.967654	[T29, S71, S72, F73, M243, T262, T298, T325, Y326, I327]	[G296, Y309, E310, T311, S326, E327, Y328, N348, Q349, N350]
A6NNY8	Q6SJ96	USP27X	TBPL2	0.967569	[P100, H148, P234, L276, G277, S278, P330, F338, L415, L416]	[P23, P24, F61, S100, F101, T184, H314, Q315, Q316, P367]
A6NNY8	Q92769	USP27X	HDAC2	0.965314	[T29, S71, S72, F73, T221, T262, T325, Y326, I327, T382]	[T130, D131, M252, S424, K474, T475, D476, T477, K481, S482]
A6NNY8	Q9BY41	USP27X	HDAC8	0.955139	[S71, S72, F73, M243, T262, T298, M299, T325, Y326, I327]	[W141, H142, H143, V261, Q293, W294, Q295, G303, G304, G305]
A6NNY8	Q96DB2	USP27X	HDAC11	0.953232	[T29, S30, S71, S72, F73, T221, T262, T325, Y326, I327]	[A88, V89, A90, V137, G138, G139, G140, G151, V254, V255]
A6NNY8	Q13042	USP27X	CDC16	0.952648	[S71, S128, L129, T325, T336, S365, L366, T382, S383, F384]	[L287, P296, L372, I374, G375, I397, A398, L506, G507, L508]
A6NNY8	Q9UQL6	USP27X	HDAC5	0.947118	[S128, P234, L276, G277, S278, S328, F329, L366, F367, S383]	[Q85, Q86, Q87, Q119, Q120, Q129, Q515, Q516, H517, Q518]
A6NNY8	Q969S8	USP27X	HDAC10	0.942893	[L146, L147, P234, G235, S236, L276, G277, S278, P303, F367]	[A107, G108, A109, W228, N229, Q230, Q358, Q359, Q360, A488]
A6NNY8	Q9NUU6	USP27X	OTULINL	0.934808	[L80, I81, N82, S128, L129, L146, L147, H148, S383, F384]	[D139, A140, L141, D232, A233, I234, E241, A242, L243, L248]
A6NNY8	Q96BN8	USP27X	OTULIN	0.934808	[L80, I81, N82, S128, L129, L146, L147, H148, S383, F384]	[S16, C17, A18, A130, W148, L149, Q150, H276, L277, N278]
A6NNY8	Q14258	USP27X	TRIM25	0.932753	[I101, S128, L129, L146, S328, F329, L366, F367, S383, F384]	[Q132, Q159, H160, N161, P431, N555, W561, H562, N563, N564]
A6NNY8	Q8WVC0	USP27X	LEO1	0.931685	[G42, S72, F73, T74, T262, L263, Y326, I327, S328, L366]	[S27, S88, E89, K150, S271, E272, T533, E534, Y575, D576]
A6NNY8	P56524	USP27X	HDAC4	0.931551	[S128, L146, L147, P234, G235, L276, S278, S328, F367, S383]	[Q114, Q115, Q124, Q483, Q484, Q485, H486, Q487, Q499, Q500]
A6NNY8	Q8WUI4	USP27X	HDAC7	0.92906	[I101, S128, L129, F130, L146, S328, F329, F367, S383, F384]	[H29, H30, H31, Q38, Q39, Q443, Q444, H445, Q693, Q694]
A6NNY8	P10620	USP27X	MGST1	0.926299	[T29, L80, I81, N82, S128, L146, L147, H148, L276, S383]	[R64, T65, D66, H76, L77, N78, I104, Q127, P128, N129]
A6NNY8	Q9UBN7	USP27X	HDAC6	0.921433	[G42, L43, G44, Q94, A95, L96, V142, P143, Q421, V422]	[W309, N310, Q311, H1164, H1191, H1192, Q1193, H1203, Q1204, N1205]
A6NNY8	Q9UKV0	USP27X	HDAC9	0.919864	[I101, S128, L129, L146, L147, S328, F329, F367, S383, F384]	[Q55, Q56, Q57, Q58, Q95, Q466, Q467, H468, Q469, Q481]
A6NNY8	Q99496	USP27X	RNF2	0.915885	[L80, I81, N82, S128, L146, L147, H148, S328, F367, S383]	[S20, H134, N135, N136, Q137, Q138, N209, N210, N211, S308]
A6NNY8	Q96FX8	USP27X	PERP	0.913344	[L80, I81, N82, I101, S128, L146, L147, H148, P330, S383]	[L88, V89, I90, C91, F97, A98, L99, C100, L126, I128]
A6NNY8	Q9C0F3	USP27X	ZNF436	0.912576	[E12, I14, L146, L147, D200, Q201, S220, E274, L276, F384]	[E170, C171, Y194, D195, E279, E363, Y390, E391, E419, C420]
A6NNY8	Q9Y4W2	USP27X	LAS1L	0.907362	[I101, S128, L129, S328, F329, T336, L366, F367, S383, F384]	[T159, H160, L260, S261, H262, Q380, T395, L409, L535, W537]
A6NNY8	P0C1H6	USP27X	H2BW2	0.90375	[L80, I81, N82, I101, L129, L146, L147, H148, F367, F384]	[S5, A6, T31, K32, A33, V82, S83, P126, G127, K128]
A6NNY8	Q7Z2G1	USP27X	H2BW1	0.898635	[L80, I81, N82, I101, L129, L146, L147, H148, S328, F384]	[T14, A15, I16, L124, A125, R126, T159, Y168, A169, I170]
A6NNY8	Q9UEG4	USP27X	ZNF629	0.894843	[T29, S30, S128, L129, L146, L147, S220, L276, S383, F384]	[W114, Q115, N302, H303, Q335, H336, Q421, Q586, H587, Q588]
A6NNY8	Q6P1X5	USP27X	TAF2	0.89424	[I101, S128, L129, F130, S328, F329, F367, S383, F384, I385]	[N39, N61, L103, N104, P438, H439, W954, L1062, N1063, S1196]
A6NNY8	Q15465	USP27X	SHH	0.892567	[T29, S71, L80, I81, N82, L146, L147, H148, S220, L276]	[G21, S291, G292, P293, Y345, A346, P347, G409, A417, P418]
A6NNY8	Q5W0Q7	USP27X	USPL1	0.888969	[I14, T29, S128, L147, Q201, L276, P303, F367, S383, F384]	[A224, L225, G395, P396, G476, P477, L601, N602, L668, N669]
A6NNY8	Q86Y33	USP27X	CDC20B	0.885956	[L80, I81, N82, S128, L146, L147, H148, S328, F367, S383]	[W21, E22, S23, S40, N213, D214, S215, N230, D231, Y232]
A6NNY8	Q96CX3	USP27X	ZNF501	0.884053	[T29, S30, S128, S220, L276, Q291, T298, M299, N300, S383]	[E26, C27, E54, C55, E138, C139, E194, C195, Y246, E247]
A6NNY8	Q9UKK3	USP27X	PARP4	0.878039	[I101, S128, L129, S328, F329, T336, S365, F367, S383, F384]	[V446, G447, L905, F1175, G1267, V1268, P1317, P1321, G1418, G1419]
A6NNY8	P49281	USP27X	SLC11A2	0.87597	[I101, S128, L129, F130, L146, S328, F329, S383, F384, I385]	[M1, V2, L3, P76, I170, V195, L220, A419, I420, L454]
A6NNY8	P49279	USP27X	SLC11A1	0.87597	[T29, I101, S128, L129, L146, L147, L276, S383, F384, I385]	[P64, V101, L102, A157, I158, L208, L263, L414, G538, L539]
A6NNY8	Q99879	USP27X	H2BC14	0.875134	[P64, L80, I81, N82, L146, L147, H148, F367, Q391, W392]	[R30, V40, Y41, V42, I55, A59, M60, G61, I62, K126]
A6NNY8	Q96EB6	USP27X	SIRT1	0.874164	[S71, L80, I81, N82, L146, L147, H148, T298, M299, T325]	[A54, A73, A74, A138, G355, V448, A449, L450, A715, G716]
A6NNY8	O60814	USP27X	H2BC12	0.873939	[P64, L80, I81, N82, L129, L146, L147, H148, F367, F384]	[P4, A5, K6, T20, A59, M60, G61, L107, A108, K109]
A6NNY8	Q9H808	USP27X	TLE6	0.873307	[I101, S128, L129, L146, L147, F329, P330, F367, S383, F384]	[M1, S28, P29, Y58, S296, F297, S397, S465, L466, W485]
A6NNY8	O60706	USP27X	ABCC9	0.873253	[I101, S128, L129, S328, F329, T336, S365, F367, S383, F384]	[M1, L37, L38, I44, L45, F586, F992, L993, L994, L1140]
A6NNY8	Q99880	USP27X	H2BC13	0.872411	[L80, I81, N82, I101, L129, L146, L147, H148, S383, F384]	[S7, A8, P9, T53, G54, I55, M60, G61, I62, K126]
A6NNY8	Q9NZ09	USP27X	UBAP1	0.87235	[L80, I81, N82, I101, S128, L129, L146, L147, H148, S383]	[I38, G39, F40, A86, L319, G320, L321, P333, A334, L335]
A6NNY8	Q08117	USP27X	TLE5	0.870524	[L80, I81, N82, L129, L146, L147, H148, P234, L276, F384]	[Y95, L96, S97, H100, Q101, Q102, Q103, S165, L166, S167]
A6NNY8	P33778	USP27X	H2BC3	0.869753	[S71, L80, I81, N82, L146, L147, H148, T325, L366, F367]	[S7, A8, P9, G54, I55, A59, M60, G61, I62, K126]
A6NNY8	Q8IWT3	USP27X	CUL9	0.867495	[P100, I101, L129, S328, F329, P330, T336, F367, F384, L415]	[S275, F363, F504, S845, L872, L996, L997, L1153, L1469, N1471]
A6NNY8	P58876	USP27X	H2BC5	0.865322	[L80, I81, N82, L129, L146, L147, H148, P234, G235, F384]	[S7, A8, P9, T53, G54, I55, M60, G61, I62, K126]
A6NNY8	Q99877	USP27X	H2BC15	0.8653	[P64, L80, I81, N82, L146, L147, H148, N190, N191, L366]	[S7, A8, P9, V42, T53, I55, M60, G61, I62, K126]
A6NNY8	Q5QNW6	USP27X	H2BC18	0.864259	[L80, I81, N82, L129, L146, L147, H148, S230, S328, F384]	[P9, V40, Y41, V42, I55, A59, M60, G61, I62, K126]
A6NNY8	Q93079	USP27X	H2BC9	0.863539	[F73, L80, I81, N82, L129, L146, L147, H148, L366, F384]	[S7, A8, P9, T53, G54, I55, M60, G61, I62, K126]
A6NNY8	P06899	USP27X	H2BC11	0.862712	[L80, I81, N82, L129, L146, L147, H148, L366, F367, F384]	[P4, A5, K6, T20, A59, M60, G61, L107, A108, K109]
A6NNY8	Q5MCW4	USP27X	ZNF569	0.861149	[T29, S30, S128, S220, T222, L276, P330, F367, S383, L416]	[Y214, Y298, Y382, Y410, Y438, Y494, E495, Y522, Y550, Y606]
A6NNY8	P57053	USP27X	H2BS1	0.86086	[S71, L80, I81, N82, Y134, L146, L147, H148, T262, T325]	[S7, A8, P9, V42, T53, G54, I55, M60, G61, I62]
A6NNY8	Q96M94	USP27X	KLHL15	0.860715	[T29, L80, I81, N82, L146, L147, H148, P234, G235, P258]	[Y90, Y174, T228, P229, T230, S231, F393, Y394, I484, S485]
A6NNY8	Q8N257	USP27X	H2BU1	0.856719	[S71, L80, I81, N82, L146, L147, H148, T325, L366, F384]	[S7, A8, P9, G54, I55, A59, M60, G61, I62, K126]
A6NNY8	Q96A08	USP27X	H2BC1	0.854979	[S71, L80, I81, N82, L146, L147, H148, S244, T262, T325]	[G8, T54, G55, I56, L108, A109, K110, T117, K118, A119]
A6NNY8	O00750	USP27X	PIK3C2B	0.853469	[F73, S128, L129, I327, S328, F329, T336, L366, S383, F384]	[L543, L576, Y636, L712, P861, M1097, S1150, Y1242, P1461, M1484]
A6NNY8	Q96QE2	USP27X	SLC2A13	0.85257	[I14, T29, S30, I101, L146, L147, D200, S220, T298, M299]	[I185, F254, F377, A409, L410, F412, L515, L517, A521, P528]
A6NNY8	Q16778	USP27X	H2BC21	0.851392	[S71, L80, I81, N82, L129, L146, L147, H148, L366, F384]	[S7, A8, P9, T53, G54, I55, A59, M60, G61, I62]
A6NNY8	P23527	USP27X	H2BC17	0.851351	[L80, I81, N82, I101, L129, L146, L147, H148, F367, F384]	[S7, A8, P9, T53, G54, I55, M60, G61, I62, K126]
A6NNY8	Q16514	USP27X	TAF12	0.847935	[T29, S30, T70, S71, L146, L147, T298, M299, T324, T325]	[A36, A46, G47, N54, N55, Q56, Q123, W124, N125, K161]
A6NNY8	O00443	USP27X	PIK3C2A	0.845312	[F73, S128, L129, I327, S328, F329, T336, F367, S383, F384]	[Q3, I4, S5, L104, L131, I353, F1023, S1024, T1192, S1293]
A6NNY8	Q9NP61	USP27X	ARFGAP3	0.840652	[S71, I81, N82, L129, L146, L147, H148, T325, L366, F384]	[I38, S174, L175, T176, Y349, F350, T351, F368, I456, L475]
A6NNY8	Q9UK53	USP27X	ING1	0.840484	[F73, T74, I75, P118, P140, S230, L231, I327, S328, F329]	[P24, I27, T28, G29, F41, S42, G43, E321, K322, K323]
A6NNY8	Q9UBF8	USP27X	PI4KB	0.840319	[F73, S128, I327, S328, F329, T336, P337, L366, F367, S383]	[L216, I225, S226, F446, I482, S483, Q484, I501, S548, I738]
A6NNY8	P51793	USP27X	CLCN4	0.839908	[T70, S71, I81, N82, L147, H148, P242, T298, T324, T325]	[A260, A261, A262, P334, F335, I336, G435, V436, I470, A521]
A6NNY8	O75326	USP27X	SEMA7A	0.839865	[S128, L129, L146, L147, S328, F329, T336, L366, S383, F384]	[M1, T76, F402, H403, L427, I465, T467, L529, S531, P558]
A6NNY8	Q7L7L0	USP27X	H2AW	0.838361	[S71, L80, I81, N82, L129, L146, L147, H148, T325, F384]	[A11, A13, L34, L35, I80, P81, R82, H83, L98, G129]
A6NNY8	O60260	USP27X	PRKN	0.83719	[F73, L80, I81, N82, L146, L147, H148, I327, L366, F384]	[L249, V258, I259, C260, V330, L331, C332, A363, F364, C365]
A6NNY8	Q8IZH2	USP27X	XRN1	0.831314	[F73, I81, N82, L146, L147, H148, I327, S328, F329, L366]	[G175, L467, V517, Y1000, S1351, T1441, P1442, L1452, V1453, E1706]
A6NNY8	P16104	USP27X	H2AX	0.830154	[T29, S30, L80, I81, N82, L146, L147, H148, S220, T221]	[G5, K6, A15, K16, S17, R18, A71, K76, T77, R78]
A6NNY8	P0C0S8	USP27X	H2AC11	0.829888	[T29, S30, S71, L80, I81, N82, L146, L147, H148, T325]	[A11, A13, K16, T17, R18, G45, A46, G47, G106, G107]
A6NNY8	Q93077	USP27X	H2AC6	0.829874	[T29, S30, S71, S127, S128, S220, T221, T325, T382, S383]	[A11, A13, V44, G45, A46, G47, G106, G107, V108, G129]
A6NNY8	Q96KK5	USP27X	H2AC12	0.829615	[T29, S30, S71, S72, S128, T221, T222, T325, T382, S383]	[G5, A11, R12, A13, K14, K16, A46, G47, A127, K128]
A6NNY8	P13196	USP27X	ALAS1	0.829614	[T29, S30, S71, I81, N82, L146, L147, H148, T221, L366]	[Q16, A17, F18, S49, Q344, G345, I346, Q556, A557, I558]
A6NNY8	Q8N6H7	USP27X	ARFGAP2	0.828558	[T29, T70, S71, I81, N82, L146, L147, H148, T324, T325]	[I39, T40, A260, D261, A262, I393, S394, V441, D442, A443]
A6NNY8	Q6FI13	USP27X	H2AC18	0.828138	[T29, S30, S71, S128, L147, T221, T222, T325, T382, S383]	[A11, R12, A13, K14, G45, A46, G47, G107, K128, G129]
A6NNY8	Q8NFY4	USP27X	SEMA6D	0.825863	[L80, I81, N82, S128, L146, L147, H148, F329, F367, S383]	[Y70, D204, N307, S391, V673, P778, P1002, T1003, L1025, F1058]
A6NNY8	Q96BY7	USP27X	ATG2B	0.825817	[F73, T74, P116, S117, P118, L231, I327, S328, F329, F367]	[P305, G306, G813, I1063, A1192, L1862, P1885, L1888, G1889, A2038]
A6NNY8	O94916	USP27X	NFAT5	0.825368	[S128, S328, F329, T336, S365, L366, F367, S383, F384, Y414]	[I505, I588, P699, L1061, Q1062, P1204, P1286, F1309, F1422, H1423]
A6NNY8	Q56A73	USP27X	SPIN4	0.823877	[F73, L80, I81, L129, L146, L147, T221, I327, L366, F384]	[V63, L64, G86, L87, E88, A97, L98, V126, F127, E128]
A6NNY8	Q07864	USP27X	POLE	0.823778	[F73, T74, P116, S117, I327, S328, F329, T336, S365, F367]	[V96, A426, P697, L698, L1489, T1904, S1906, T2049, F2050, I2066]
A6NNY8	Q504Q3	USP27X	PAN2	0.821926	[F73, L80, I81, N82, P140, L146, L147, H148, S230, I327]	[Q121, S238, H483, H522, L656, T683, H736, P810, N936, L1069]
A6NNY8	Q96QV6	USP27X	H2AC1	0.820019	[T29, S30, L80, I81, N82, L146, L147, H148, S220, T221]	[K14, S15, K16, S17, R18, G47, K76, T77, R78, G99]
A6NNY8	O95202	USP27X	LETM1	0.817922	[S71, L80, I81, N82, L146, L147, H148, T325, I327, L366]	[R85, P87, F207, L335, Q336, L375, G383, R385, L485, S605]
A6NNY8	O94822	USP27X	LTN1	0.816376	[S71, S128, L129, L146, L147, S220, L276, T325, S383, F384]	[L132, P371, S815, L928, I1096, I1193, F1204, L1228, P1413, I1484]
A6NNY8	Q16777	USP27X	H2AC20	0.812008	[T29, S30, L80, I81, N82, L146, L147, H148, S220, T221]	[K16, S17, R18, A46, K76, T77, R78, K127, S128, K129]
A6NNY8	Q8TED0	USP27X	UTP15	0.809587	[S71, F73, S128, L129, T221, T325, I327, L366, S383, F384]	[A298, H299, I312, L406, N408, A409, L410, Q467, G468, L469]
A6NNY8	Q96P53	USP27X	WDFY2	0.809331	[F73, L80, I81, N82, L146, L147, H148, I229, S230, I327]	[P9, V129, L130, G133, Q134, D135, E166, F171, A247, L248]
A6NNY8	O75747	USP27X	PIK3C2G	0.808989	[P100, I101, S128, S328, F329, P330, T336, F367, S383, L416]	[Q281, Q492, N573, L574, L575, Q720, V775, Q776, L777, W794]
A6NNY8	Q71UI9	USP27X	H2AZ2	0.808015	[T29, S71, L80, I81, N82, L146, L147, H148, T221, T325]	[G7, K12, A13, K14, A15, K16, K78, V79, K80, G108]
A6NNY8	Q8IUE6	USP27X	H2AC21	0.805472	[T29, S30, S71, S72, S128, T221, T222, T325, T382, S383]	[R4, G5, K10, A11, R12, A13, K14, G45, A46, G47]
A6NNY8	O94972	USP27X	TRIM37	0.805375	[S71, F73, S128, L146, L147, T221, T325, I327, L366, S383]	[A10, E11, V12, V168, E169, A170, I360, A683, E684, V685]
A6NNY8	O60683	USP27X	PEX10	0.803852	[T29, S71, F73, P140, A171, T221, T325, I327, F329, L366]	[G30, V86, P87, L161, G170, L171, L177, I223, S224, L319]
A6NNY8	Q8N608	USP27X	DPP10	0.801632	[S71, F73, I81, N82, L146, L147, H148, T325, I327, L366]	[F269, L294, I428, I537, I611, K636, L637, L682, K775, F776]
A6NNY8	Q8NHY2	USP27X	COP1	0.800806	[S71, L80, I81, N82, L146, L147, H148, T298, M299, T325]	[A46, L47, L61, G62, G63, V70, A71, L648, Y665, V731]
A6NNY8	Q04725	USP27X	TLE2	0.800241	[L80, I81, N82, S128, L146, L147, H148, L366, S383, F384]	[Q15, P16, L35, Q90, I91, S193, P194, T464, I465, L695]
A6NNY8	P0C0S5	USP27X	H2AZ1	0.797529	[S28, T29, S30, S71, S127, S128, S220, T221, T325, S383]	[G7, K8, D9, K12, A13, K14, K78, G107, G108, G109]
A6NNY8	Q9H832	USP27X	UBE2Z	0.797429	[S28, T29, S30, S71, I81, L146, L147, S220, T221, T325]	[P40, F41, L42, P69, L102, R103, I104, L134, F148, L149]
A6NNY8	P42345	USP27X	MTOR	0.797005	[P100, I101, S328, F329, P330, T336, F338, F367, L415, L416]	[L660, W842, T843, H1077, M1078, L1097, L1952, Q2063, Q2154, S2155]
A6NNY8	Q9BTM1	USP27X	H2AJ	0.795628	[S28, T29, S30, T70, S71, S220, T221, T324, T325, S383]	[K16, S17, R18, T77, R78, K125, T126, K127, S128, K129]
A6NNY8	P57059	USP27X	SIK1	0.79318	[T29, S30, S71, I81, N82, L146, L147, H148, T324, T325]	[L309, G357, P386, A387, P452, G528, L529, Q581, P631, A753]
A6NNY8	Q8IWB7	USP27X	WDFY1	0.790687	[F73, L80, I81, N82, L129, L146, L147, H148, I327, L366]	[G86, Q87, D88, I130, G133, H134, D135, G197, H198, E199]
A6NNY8	Q9UKK9	USP27X	NUDT5	0.79012	[S28, T29, S30, S71, S127, L146, L147, S220, T221, T325]	[M1, R84, P85, P158, K159, P160, K161, P162, K218, F219]
A6NNY8	Q969T4	USP27X	UBE2E3	0.788973	[T29, L80, I81, N82, L146, L147, H148, T221, M299, S341]	[D76, P77, P78, D147, I148, L149, D177, P178, L179, G181]
A6NNY8	P42658	USP27X	DPP6	0.788963	[S71, F73, L80, I81, N82, L146, L147, H148, T325, I327]	[F137, P249, I273, G287, L288, S289, I325, G363, P364, F752]
A6NNY8	Q6ZN16	USP27X	MAP3K15	0.787862	[F73, T74, L129, I229, S230, I327, S328, F329, L366, F384]	[M1, E50, L475, L527, L532, P825, P871, V1076, F1139, L1285]
A6NNY8	Q13131	USP27X	PRKAA1	0.787205	[F73, S128, L129, I327, T336, P337, S365, L366, S383, F384]	[L81, I88, K89, L90, A422, E423, Y463, L521, I554, K555]
A6NNY8	Q00536	USP27X	CDK16	0.782088	[S71, F73, S128, L129, T325, I327, T336, L366, S383, F384]	[I124, R125, I196, R197, L247, L287, K288, L300, K301, I377]
A6NNY8	Q04727	USP27X	TLE4	0.781083	[T29, S30, S71, L80, I81, N82, L146, L147, H148, T221]	[T27, I28, P326, T327, Y370, P371, T372, A455, L557, S558]
A6NNY8	O15033	USP27X	AREL1	0.778083	[S128, L129, S328, F329, P337, S365, L366, F367, S383, F384]	[L107, V109, K397, L398, S436, N542, K656, I657, G708, D709]
A6NNY8	Q9NPH2	USP27X	ISYNA1	0.776726	[T29, S30, T70, S71, L146, L147, S220, T221, T324, T325]	[V64, L102, L110, G111, G116, S259, V475, M527, D544, P556]
A6NNY8	Q86YI8	USP27X	PHF13	0.775559	[F73, L80, I81, N82, L129, L146, L147, H148, I327, F384]	[D71, K119, K120, K121, R122, K123, R124, R125, D172, G216]
A6NNY8	O60907	USP27X	TBL1X	0.775175	[F73, L80, I81, N82, L129, L146, L147, H148, I327, L366]	[V111, A163, A164, A165, A166, A167, G361, N416, I418, W462]
A6NNY8	Q9UJX5	USP27X	ANAPC4	0.774787	[L80, I81, N82, I101, L129, F130, L146, L147, H148, F384]	[I24, F25, L80, L167, V348, L512, L513, F514, L556, P573]
A6NNY8	Q9Y605	USP27X	MRFAP1	0.774658	[S28, T29, S30, T70, S71, S220, T221, T324, T325, Y381]	[V15, E16, Y50, L51, R52, R54, S55, K56, V71, A104]
A6NNY8	P49915	USP27X	GMPS	0.773686	[F73, S127, S128, L129, I327, P337, L366, T382, S383, F384]	[E47, G102, V123, R124, E125, M499, A509, E570, I608, S609]
A6NNY8	Q3SY69	USP27X	ALDH1L2	0.772044	[F73, T74, P118, P140, I229, S230, L231, I327, S328, F329]	[A94, Y95, G219, G354, N358, V399, Y400, G642, I653, G696]
A6NNY8	Q04726	USP27X	TLE3	0.767923	[S71, F73, S128, L129, S244, T325, I327, L366, S383, F384]	[A121, I122, P140, L273, T321, T482, T565, P566, R567, L706]
A6NNY8	Q9NPF2	USP27X	CHST11	0.767124	[T29, S30, L80, I81, N82, L146, L147, H148, S220, T221]	[R197, K199, F200, L299, K300, K335, L349, K350, L351, E352]
A6NNY8	Q9UJP4	USP27X	KLHL21	0.767043	[T29, S71, S72, S128, T221, T222, T325, Y326, T382, S383]	[D36, V37, T38, G345, S346, D483, V484, Y485, E531, A532]
A6NNY8	P19474	USP27X	TRIM21	0.763644	[T29, S30, I81, N82, L146, L147, H148, S220, T221, T325]	[R209, I210, V346, D347, V348, L442, R443, P444, F446, L460]
A6NNY8	P15621	USP27X	ZNF44	0.759703	[E12, T29, S30, T70, S71, D200, Q201, S220, T324, T325]	[C194, G195, C334, G335, C362, G363, C418, G419, G475, G614]
A6NNY8	Q96S82	USP27X	UBL7	0.759615	[T70, Y134, P234, G235, S236, L276, G277, S278, M299, T324]	[S2, I40, S41, A261, A262, P289, T290, G377, G378, A379]
A6NNY8	Q12834	USP27X	CDC20	0.759338	[S71, F73, I81, L129, L146, L147, T325, I327, L366, F384]	[N139, A140, A201, W317, W345, F351, G374, A461, Q496, I498]
A6NNY8	Q13561	USP27X	DCTN2	0.753592	[T29, S30, S71, S128, S220, T221, T222, T325, T382, S383]	[M1, A2, D3, A7, D8, L9, V261, E262, S299, T384]
A6NNY8	Q99973	USP27X	TEP1	0.752879	[F73, S128, L129, F329, T336, P337, S365, L366, S383, F384]	[L85, L683, Q698, V1082, A1083, V1856, V1857, A1858, G2292, L2564]
A6NNY8	Q92905	USP27X	COPS5	0.752697	[S28, T29, S30, T70, S71, S127, S220, T221, T324, T325]	[N108, A109, Q110, A111, I134, Q265, V266, F267, H316, G317]
A6NNY8	Q9NVW2	USP27X	RLIM	0.751038	[I101, S128, L129, F130, S328, F329, L366, F367, F384, I385]	[S126, R127, T184, T310, S341, R342, T398, G507, M558, R559]
A6NNY8	Q6PJI9	USP27X	WDR59	0.750974	[S71, F73, L80, I81, N82, L146, L147, H148, T325, I327]	[G63, V65, V143, A147, V148, A149, G150, A151, L249, A854]
A6NNY8	Q04724	USP27X	TLE1	0.74793	[F73, S128, L129, I327, T336, P337, S365, L366, S383, F384]	[Q12, Q102, P139, I273, A452, H604, N605, L651, Q652, Q653]
A6NNY8	P54646	USP27X	PRKAA2	0.747108	[S71, F73, L129, L146, L147, T261, T325, I327, L366, F384]	[M1, Q81, I83, S161, L245, M246, P273, S274, I547, T548]
A6NNY8	P62879	USP27X	GNB2	0.741956	[T29, S30, S71, S72, S128, T221, T325, Y326, T382, S383]	[R8, Q9, H91, A92, I93, G224, H225, V232, A233, V307]
A6NNY8	Q96JH7	USP27X	VCPIP1	0.739987	[S71, F73, L80, I81, N82, L146, L147, H148, T325, I327]	[N101, L103, D183, A255, L256, P481, R714, H1001, G1002, L1003]
A6NNY8	O95817	USP27X	BAG3	0.739701	[F73, S128, L129, I327, T336, P337, S365, L366, S383, F384]	[A4, Q120, H248, K320, P321, P327, Q353, K354, P355, V439]
A6NNY8	Q9BZK7	USP27X	TBL1XR1	0.73935	[F73, T74, I75, P118, S139, P140, I229, S230, L231, I327]	[V60, E61, A62, G153, S206, G298, E299, A300, I355, W399]
A6NNY8	P22695	USP27X	UQCRC2	0.73335	[S28, T29, S30, I81, N82, L146, L147, H148, S220, T221]	[S11, G46, L47, L89, T90, A270, T340, L383, M384, A400]
A6NNY8	O95630	USP27X	STAMBP	0.733024	[S28, T29, S30, S71, S127, S220, T221, T222, T325, T382]	[I31, I71, E104, K107, K202, N292, E293, L319, W333, R424]
A6NNY8	P18564	USP27X	ITGB6	0.729075	[F73, T74, I75, P118, I229, L231, I327, S328, F329, F367]	[P115, G116, K281, A283, V324, S389, P437, V438, S527, A652]
A6NNY8	P11441	USP27X	UBL4A	0.72766	[S28, T29, S30, S128, A171, S220, T221, T325, S341, S383]	[L8, Q9, G10, I61, G62, R105, R125, S126, L127, R141]
A6NNY8	Q9GZS3	USP27X	WDR61	0.725384	[F73, L80, I81, N82, L129, L146, L147, H148, I327, F384]	[A14, H15, S69, V70, A79, A80, L90, I214, K215, I216]
A6NNY8	Q9ULI1	USP27X	NWD2	0.723584	[F73, T74, I75, P116, S117, P118, L231, I327, S328, F329]	[I45, V600, W815, S911, L968, L1066, A1068, V1168, I1505, N1549]
A6NNY8	Q8WXI2	USP27X	CNKSR2	0.720274	[F73, I75, I81, N82, P140, L147, H148, S230, I327, F329]	[H90, K91, L201, L308, T327, S334, S731, R928, I929, I972]
A6NNY8	Q92995	USP27X	USP13	0.720098	[Q94, S135, A165, H166, E167, P242, M243, L297, T298, M299]	[I354, H392, L394, S442, A448, Q449, E450, L703, I736, T737]
A6NNY8	Q5VVX9	USP27X	UBE2U	0.717018	[S28, T29, S30, T70, S71, S127, S220, T221, T324, T325]	[Y6, L7, L109, L144, L146, P170, F205, I206, I250, K251]
A6NNY8	Q9H0R8	USP27X	GABARAPL1	0.713312	[S28, T29, S30, S71, S220, T221, T222, T325, A340, S341]	[I21, R22, K23, K46, F60, Y61, F62, I64, R65, K66]
A6NNY8	Q7Z6Z7	USP27X	HUWE1	0.711778	[P100, I101, S328, F329, P330, P337, L366, F367, L415, L416]	[L685, P763, G982, A1088, L1531, V1971, L2607, G2886, L3180, A3792]
A6NNY8	Q07890	USP27X	SOS2	0.710887	[F73, I75, P118, S139, P140, I229, S230, L231, I327, F329]	[I243, F244, F462, L567, I853, L1104, L1212, P1223, P1306, P1323]
A6NNY8	Q6PEW0	USP27X	PRSS54	0.71051	[S28, T29, S30, D200, V219, S220, T221, A340, S341, S342]	[G9, D10, W77, V78, L79, W235, V236, P292, E365, I395]
A6NNY8	Q9UIF8	USP27X	BAZ2B	0.710174	[I101, S128, L129, S328, F329, T336, L366, F367, S383, F384]	[P131, P132, P138, F356, F483, L484, F1183, P1646, L1946, L2086]
A6NNY8	Q5T6F2	USP27X	UBAP2	0.70487	[S72, F73, T74, P116, S117, P234, T262, Y326, I327, S328]	[M1, Y590, T591, S615, S721, S780, G957, G1017, S1018, P1063]
A6NNY8	Q9Y4P3	USP27X	TBL2	0.703659	[T29, S30, L80, I81, N82, L146, L147, H148, T221, T325]	[F50, Q74, H75, H79, V345, L346, A347, M408, V409, E410]
O00487	P51587	PSMD14	BRCA2	0.994186	[G13, P23, A24, D71, V72, E134, G153, D158, A159, I272]	[S205, T656, S658, N852, S869, S1261, H1932, N1933, Q1934, Y2154]
O00487	Q9HAW4	PSMD14	CLSPN	0.992445	[P12, L36, A37, P89, V90, P116, A271, I272, L284, K310]	[K179, E181, K743, S744, K930, D932, R1040, E1042, T1322, D1323]
O00487	P12956	PSMD14	XRCC6	0.990357	[P12, G13, L14, L36, A37, L38, P89, V90, M98, F118]	[F169, T170, N171, L202, M203, H204, I273, Y274, N275, L345]
O00487	P12004	PSMD14	PCNA	0.976142	[L36, A37, V84, P89, V90, P116, S179, Y201, V288, S294]	[C135, V136, L151, S152, H153, S161, A163, L182, S183, Q184]
O00487	Q7RTR0	PSMD14	NLRP9	0.973512	[P12, G13, L14, L36, A37, L38, P89, V90, M98, P116]	[N236, L237, Q238, Q483, N631, F632, Q633, N684, H882, H884]
O00487	P04637	PSMD14	TP53	0.968986	[P12, G13, L36, A37, L38, P89, V90, I203, I272, K310]	[P75, A76, P77, P85, A86, P87, A88, P89, L130, A189]
O00487	Q96RL1	PSMD14	UIMC1	0.968884	[L14, A37, L38, P89, V90, F91, M98, F118, I203, T204]	[D184, E235, K245, L267, Q268, D269, L325, R327, E378, P571]
O00487	Q00987	PSMD14	MDM2	0.967341	[P12, G13, S34, S35, L36, A37, L38, P89, V90, I203]	[Q24, E25, T26, E114, S115, S116, E214, D369, Q389, S391]
O00487	O15350	PSMD14	TP73	0.966147	[G9, L36, P89, V90, M98, S202, I203, V288, D289, A302]	[S20, P32, Q33, S34, Q392, Q393, P436, H437, S438, L514]
O00487	P30304	PSMD14	CDC25A	0.963152	[P12, G13, L36, A37, L38, P89, V90, I272, S294, K310]	[P91, A118, L119, T173, Q174, I382, I417, P488, M489, H490]
O00487	P35659	PSMD14	DEK	0.962429	[L36, A37, L38, M54, V84, M98, S179, S202, V288, S294]	[K191, M213, A214, R215, A260, K261, K278, T369, V370, K371]
O00487	P62877	PSMD14	RBX1	0.961471	[L36, A37, L38, P89, V90, M98, A142, V143, S179, V288]	[D6, V7, D8, V30, A43, I44, C45, R46, W72, G73]
O00487	Q99708	PSMD14	RBBP8	0.960465	[P12, L36, M75, P89, M98, S188, T204, T230, L231, L249]	[Q147, H148, Q149, Q214, H215, N216, Q643, N644, N645, Q646]
O00487	Q92769	PSMD14	HDAC2	0.959976	[L36, A37, L38, E85, V90, M98, A142, V143, I272, K310]	[K51, E53, K145, E147, K458, K474, T475, D476, K481, S482]
O00487	P30307	PSMD14	CDC25C	0.959457	[L4, L36, A37, L38, P89, V90, M98, S179, I272, S294]	[I269, I362, P364, I373, F375, P402, A403, L404, I464, A465]
O00487	P10070	PSMD14	GLI2	0.957348	[I148, Y207, N219, E261, E262, D263, M265, E286, H287, V288]	[N352, Q353, H553, Q554, Q1145, W1146, N1147, Q1390, Q1391, Q1392]
O00487	Q9Y5Q9	PSMD14	GTF3C3	0.95621	[L36, L56, P89, V90, P116, A142, V143, I203, V288, D289]	[F122, I337, I355, F671, G672, L673, L775, L826, A830, I831]
O00487	Q13042	PSMD14	CDC16	0.954041	[G13, L36, A37, L38, A86, V90, F91, P116, F118, L270]	[L287, P296, L372, I374, G375, I397, A398, L474, L506, L508]
O00487	Q01831	PSMD14	XPC	0.953946	[T102, G103, A135, Q149, S150, V151, N164, H194, S202, I203]	[M1, A2, R3, T79, K81, S291, T328, K330, K382, K708]
O00487	Q07820	PSMD14	MCL1	0.950994	[L36, A37, L38, V90, P116, A142, V143, S179, I272, S294]	[N7, A8, V9, E211, T212, L213, G262, E292, S293, I294]
O00487	P17812	PSMD14	CTPS1	0.950944	[P12, G13, L14, L36, P76, F118, S179, I205, V288, S294]	[I93, Y94, Q95, P196, T197, Q198, V369, L551, S552, H553]
O00487	Q9NRF8	PSMD14	CTPS2	0.950944	[P12, L14, L36, A37, L38, A86, V90, P116, A271, V288]	[I93, Y94, Q95, P196, T197, Q198, I385, S386, W387, P429]
O00487	Q92535	PSMD14	PIGC	0.95051	[G13, L36, A37, L38, V84, V90, P116, L270, A271, I272]	[V58, A81, P82, A211, L212, V240, G241, V249, G250, A251]
O00487	O14737	PSMD14	PDCD5	0.94748	[L36, A37, L38, V84, E85, A86, P116, V288, D289, S294]	[D49, Q50, S51, E65, K66, E71, N72, Y73, V109, K110]
O00487	Q9BXW9	PSMD14	FANCD2	0.94612	[L36, L56, M57, G117, S188, I203, T204, I205, L229, T230]	[I202, I573, L595, I695, P732, P897, F933, P962, F1001, L1325]
O00487	Q9Y4K3	PSMD14	TRAF6	0.945956	[G13, L14, L36, A37, E85, A86, P89, V90, P116, A271]	[S129, I174, N175, I176, H177, L262, F295, Q296, L395, Q396]
O00487	P01106	PSMD14	MYC	0.944539	[P50, M51, W111, N128, T129, F133, S137, I148, Q149, Y207]	[D17, Q33, Q34, Q35, Q36, Q37, H305, Q306, H307, N308]
O00487	Q14094	PSMD14	CCNI	0.941342	[L38, V84, E85, A86, P89, V90, M98, V288, D289, V290]	[P35, S36, P42, S43, P174, S175, L221, Y307, L340, Y341]
O00487	P98177	PSMD14	FOXO4	0.936439	[P12, L36, A37, Q77, P116, I148, Q149, L162, A271, I272]	[A12, A13, A14, A77, G78, G86, A87, G294, G295, V296]
O00487	P62249	PSMD14	RPS16	0.933922	[L36, A37, P76, Q77, P116, I148, Q149, I163, I205, N206]	[K17, A19, R62, F63, A64, R69, R71, K131, F132, G133]
O00487	P82933	PSMD14	MRPS9	0.933922	[L36, L38, P76, Q77, P116, I148, Q149, I163, I205, N206]	[R122, P123, V124, R322, L323, G324, R345, L346, A347, K381]
O00487	Q13761	PSMD14	RUNX3	0.933183	[F133, A142, V143, I148, Q149, L162, I163, N164, I193, H194]	[G24, G25, G26, A41, V42, Q317, N318, Q319, A372, A373]
O00487	Q16589	PSMD14	CCNG2	0.932879	[P12, G13, L14, L36, A37, L38, V84, F91, P116, I148]	[L20, F77, V78, L79, L88, A89, L90, L206, A207, L208]
O00487	Q8IYW5	PSMD14	RNF168	0.932612	[L14, L36, A37, L38, V90, F91, P116, I148, Q149, I163]	[K173, S174, D175, K203, S204, D205, K210, S211, T351, E352]
O00487	Q96BN8	PSMD14	OTULIN	0.932155	[Q77, P147, I148, Q149, L162, I163, N164, I193, H194, N206]	[S16, C17, A18, A103, Y128, C129, A130, E252, V253, P254]
O00487	Q13309	PSMD14	SKP2	0.931172	[L36, P76, P89, V90, F91, P116, F133, I148, Q149, I272]	[V80, I81, L106, I108, I161, A162, F368, G369, I370, V371]
O00487	P32320	PSMD14	CDA	0.931161	[P76, Q77, F133, E134, I148, Q149, I163, I205, N206, V290]	[A7, C8, T9, V20, C21, S22, C59, Y60, G63, I64]
O00487	Q01201	PSMD14	RELB	0.931043	[L56, I148, Q149, L162, I163, L192, I193, H194, I205, V290]	[P119, P121, P249, Y250, N251, F348, S349, Q350, I359, P574]
O00487	Q9UKT4	PSMD14	FBXO5	0.930594	[F91, P116, F133, I148, Q149, L162, I163, N164, I193, H194]	[S33, D34, T110, S112, S267, D268, M269, K386, Y387, D388]
O00487	Q04206	PSMD14	RELA	0.927978	[Q77, A142, V143, V144, I148, Q149, L162, I163, I193, N206]	[I130, L179, P381, P393, P395, P409, P411, L413, P415, P515]
O00487	Q9H6Z9	PSMD14	EGLN3	0.927817	[P12, L36, A37, P116, F133, A142, V143, I148, I163, V288]	[I14, V20, P21, C22, G27, F28, C29, L101, V102, L109]
O00487	P78396	PSMD14	CCNA1	0.927757	[L36, A37, F91, I148, Q149, L162, I163, N164, I193, H194]	[L23, S24, W25, L30, L192, S193, Q194, I215, Y216, Q217]
O00487	P04179	PSMD14	SOD2	0.92737	[L36, F133, P147, I148, Q149, L162, I163, N164, I193, H194]	[A5, V6, C7, L17, S22, F125, G126, A162, A163, C164]
O00487	P14635	PSMD14	CCNB1	0.92694	[L36, A37, L38, F91, F133, I148, Q149, L162, I163, I193]	[Q55, L56, Q57, D155, D157, E159, D316, Q417, L418, N419]
O00487	P00533	PSMD14	EGFR	0.9267	[P12, L36, A37, L38, P89, V90, F91, P116, I148, I272]	[T39, Q40, L269, Y270, N271, F381, T382, N639, I664, Q791]
O00487	Q9UJX3	PSMD14	ANAPC7	0.924516	[L36, P89, V90, F91, P116, F133, E134, A135, I205, V290]	[A123, I124, L173, G174, L175, A463, L464, I500, A501, L502]
O00487	O15524	PSMD14	SOCS1	0.924431	[F91, V143, P147, I148, Q149, L162, I163, N164, I193, H194]	[P46, A47, P48, A49, P50, F113, A114, L115, V199, L200]
O00487	P15880	PSMD14	RPS2	0.922262	[F91, P116, I148, Q149, L162, I163, N164, I193, H194, V290]	[S31, G32, T149, A150, V191, L192, T202, G203, S206, A207]
O00487	O15169	PSMD14	AXIN1	0.920941	[L36, Q77, F91, F133, I148, Q149, L162, I163, I193, H194]	[R63, S64, D65, K203, S204, D205, R417, M418, E419, T764]
O00487	Q96BM1	PSMD14	ANKRD9	0.920728	[L36, P76, F133, A135, I148, Q149, I163, I205, N206, V290]	[G10, G11, F59, H60, H116, A214, G215, G242, A243, A244]
O00487	O96020	PSMD14	CCNE2	0.91994	[P76, F133, I148, Q149, L162, I163, N164, I193, H194, N206]	[P60, V61, L62, L175, I188, G189, I190, L284, A285, I286]
O00487	P08151	PSMD14	GLI1	0.919796	[P12, G13, L36, A37, F133, A135, I148, Q149, N206, Y207]	[P23, T235, D236, C237, H524, P758, N760, H786, F848, P1063]
O00487	Q6ZMN8	PSMD14	CCNI2	0.918824	[P76, Q77, F133, A142, V143, I148, Q149, I163, I193, N206]	[S42, Y165, F166, L175, Y248, I249, I258, L309, M320, P321]
O00487	Q9NS91	PSMD14	RAD18	0.918249	[L36, F91, P116, I148, Q149, L162, I163, N164, I193, H194]	[D181, P182, S183, S192, Y342, T373, I374, T375, I470, S471]
O00487	Q5T1R4	PSMD14	HIVEP3	0.917967	[P12, L36, A37, M57, V84, P89, V90, I205, P267, V290]	[G41, G253, G781, A1269, G1271, G1948, A1957, A2007, G2224, V2254]
O00487	O43583	PSMD14	DENR	0.917785	[F91, F133, E134, I148, Q149, I163, N164, I193, H194, I205]	[D24, A25, D26, G35, V36, C37, V158, E184, V185, D186]
O00487	Q01094	PSMD14	E2F1	0.917399	[F133, P147, I148, Q149, L162, I163, N164, L192, I193, H194]	[P14, A15, I35, P46, A47, P48, A82, L83, L402, L415]
O00487	P42356	PSMD14	PI4KA	0.916631	[L56, M57, S188, I189, I203, T204, I205, L229, T230, L231]	[L81, P214, I774, L948, L1001, L1014, T1016, L1515, L1785, F1976]
O00487	Q9GZT9	PSMD14	EGLN1	0.915231	[L36, F91, F133, E134, A135, I148, Q149, A159, L162, I163]	[A131, L193, V199, P200, C201, G206, I207, C208, L287, G288]
O00487	P23396	PSMD14	RPS3	0.914371	[L36, V72, F91, F133, E134, A135, I148, Q149, A159, I205]	[K7, L25, T26, R27, P43, T44, R45, G133, C134, E135]
O00487	Q8WTU0	PSMD14	DDI1	0.914094	[F133, P147, I148, Q149, L162, I163, N164, I193, H194, L217]	[H58, C59, S60, Q315, C316, S317, Q339, C340, S341, E365]
O00487	O75396	PSMD14	SEC22B	0.913939	[V72, F133, A142, V143, P147, I148, Q149, A159, L162, I163]	[M1, V2, L3, L4, G13, P15, S164, A165, L166, F203]
O00487	Q5T1A1	PSMD14	DCST2	0.912803	[L36, F133, A135, A142, V143, I148, Q149, L162, I163, V290]	[L32, L34, L66, S67, L103, A240, L241, L337, W593, L759]
O00487	Q9UBF6	PSMD14	RNF7	0.912436	[D71, V72, F133, E134, A135, I148, Q149, I157, A159, I163]	[D3, V4, E5, D6, G7, E8, D44, V45, E46, L91]
O00487	Q16665	PSMD14	HIF1A	0.912028	[L36, F91, F133, I148, Q149, L162, I163, N164, I193, H194]	[Y111, V221, L222, L400, P402, S500, L562, A563, P564, S643]
O00487	Q92466	PSMD14	DDB2	0.911936	[F133, P147, I148, Q149, L162, I163, N164, L192, I193, H194]	[P19, R20, N21, L63, P64, K268, L272, R273, Q274, L303]
O00487	O95067	PSMD14	CCNB2	0.911913	[I70, F133, E134, A135, I148, Q149, I157, L162, I163, I193]	[I138, Y139, Q140, K221, Y222, E223, T251, L315, S316, Q317]
O00487	P51959	PSMD14	CCNG1	0.911899	[I70, V72, F133, E134, A135, I148, Q149, G153, I157, I163]	[L62, F66, F68, I140, V141, L142, L203, A204, L205, I208]
O00487	P05412	PSMD14	JUN	0.911421	[A142, V143, P147, I148, Q149, L162, I163, N164, I193, H194]	[T8, F9, T91, P92, T93, Q202, Q203, Q204, Q205, Q206]
O00487	Q99496	PSMD14	RNF2	0.910582	[F91, P147, I148, Q149, L162, I163, N164, L192, I193, H194]	[S20, H134, N135, N136, Q137, Q138, N209, N210, N211, S308]
O00487	Q6Y1H2	PSMD14	HACD2	0.910569	[F133, P147, I148, Q149, L162, I163, N164, I193, H194, N219]	[G35, I44, G98, I99, V100, F137, V138, I173, V174, L175]
O00487	Q5TDH0	PSMD14	DDI2	0.909457	[F133, P147, I148, Q149, A159, L162, I163, N164, I193, H194]	[A23, D24, D304, Q331, C332, S333, G356, E357, A394, E395]
O00487	Q9NQR4	PSMD14	NIT2	0.909248	[P147, I148, Q149, L162, I163, N164, L192, I193, H194, L217]	[L8, I78, Y79, G101, L132, S133, P134, L150, G151, I152]
O00487	P22674	PSMD14	CCNO	0.909116	[P76, Q77, F133, E134, A135, I148, Q149, I163, I205, N206]	[L137, S138, W139, L149, I233, F240, T241, L331, T332, H333]
O00487	O75818	PSMD14	RPP40	0.908926	[L36, F133, E134, P147, I148, Q149, L162, I163, N164, I193]	[V16, C17, E18, T63, G64, P65, L95, T282, G283, F284]
O00487	Q16667	PSMD14	CDKN3	0.908741	[D71, V72, F133, E134, A135, I148, Q149, D158, A159, N206]	[L43, G44, F76, V77, N132, Y133, R134, Q206, S207, R208]
O00487	P24385	PSMD14	CCND1	0.907752	[F133, P147, I148, Q149, L162, I163, N164, L192, I193, H194]	[E76, V77, L89, S90, L91, F108, V109, I196, S197, N198]
O00487	P29144	PSMD14	TPP2	0.906338	[L36, A37, L38, P89, V90, F91, P116, F133, I205, I272]	[S256, I257, F523, F649, L725, F928, A929, T974, T1183, F1184]
O00487	Q16650	PSMD14	TBR1	0.905297	[V72, F133, E134, A135, P147, I148, Q149, A159, L162, I163]	[P9, I11, P85, V86, P135, F137, I152, P197, L199, P409]
O00487	O00410	PSMD14	IPO5	0.905165	[A142, V143, P147, I148, Q149, L162, I163, N164, I193, H194]	[I363, Q365, P432, M574, Q575, L742, H771, L997, W999, L1028]
O00487	P60228	PSMD14	EIF3E	0.905043	[L36, A37, F91, F133, I148, Q149, L162, I163, I193, N206]	[T130, L131, Y150, L151, L257, T258, P400, Y401, S410, L411]
O00487	P27694	PSMD14	RPA1	0.904727	[L36, A37, L38, P89, V90, F91, P116, F133, I148, I163]	[Q61, L62, N63, Q78, Q124, P125, Q126, Q143, P144, Q145]
O00487	P35222	PSMD14	CTNNB1	0.904279	[L56, I148, Q149, I163, I189, L192, I193, H194, I205, T230]	[G236, I237, A284, G422, L513, I514, A532, I533, V658, L659]
O00487	Q92664	PSMD14	GTF3A	0.904239	[D71, V72, F133, E134, A135, I148, Q149, I157, D158, A159]	[C77, K79, N127, Q128, Q129, H146, Q147, Q148, C169, C253]
O00487	P14373	PSMD14	TRIM27	0.903671	[F133, V143, P147, I148, Q149, L162, I163, N164, I193, H194]	[V95, C96, E97, V117, C118, D119, V387, C388, E389, T460]
O00487	Q9C0F3	PSMD14	ZNF436	0.903069	[V72, F133, E134, A135, I148, Q149, I157, A159, I205, N206]	[E170, C171, Y194, D195, E279, E363, E391, Y418, E419, C420]
O00487	Q14653	PSMD14	IRF3	0.902944	[P147, I148, Q149, L162, I163, N164, L192, I193, H194, L217]	[I53, L149, A150, P151, P155, P187, L272, A273, L322, P324]
O00487	Q14974	PSMD14	KPNB1	0.902835	[Q77, F133, A142, V143, P147, I148, Q149, L162, I163, N206]	[I6, F36, I263, L354, T412, L413, I656, L722, S799, F800]
O00487	Q06210	PSMD14	GFPT1	0.901529	[F91, F133, P147, I148, Q149, L162, I163, N164, I193, H194]	[S103, P104, L187, I464, T465, M525, L526, M605, P606, I608]
O00487	Q9HB75	PSMD14	PIDD1	0.901101	[A142, V143, P147, I148, Q149, L162, I163, N164, I193, H194]	[L95, V96, L173, P188, L247, P365, L367, I619, L774, A775]
O00487	P50613	PSMD14	CDK7	0.900355	[L36, F91, P116, I148, Q149, L162, I163, N164, I193, H194]	[L69, S70, H71, P111, S112, L213, F295, S296, N297, F346]
O00487	Q9UBN7	PSMD14	HDAC6	0.900304	[F133, P147, I148, Q149, L162, I163, N164, L192, I193, H194]	[W309, N310, Q311, Q1163, H1164, H1165, H1191, H1192, Q1193, N1205]
O00487	Q9Y294	PSMD14	ASF1A	0.899805	[F133, A135, P147, I148, Q149, L162, I163, N164, I193, H194]	[P15, S16, P17, I26, T27, F28, V65, P66, F72, L83]
O00487	O94808	PSMD14	GFPT2	0.899727	[L36, A37, F91, F133, E134, A135, I148, Q149, I163, I193]	[E143, T144, T146, T148, A266, I267, V352, L353, V651, I652]
O00487	P20248	PSMD14	CCNA2	0.899047	[F133, A135, P147, I148, Q149, L162, I163, N164, I193, H194]	[F99, S133, L134, Y271, P272, L339, S340, L341, Y347, L348]
O00487	Q02556	PSMD14	IRF8	0.898377	[F133, P147, I148, Q149, L162, I163, N164, L192, I193, H194]	[D102, I103, S104, E105, P163, S164, S208, F209, S230, L231]
O00487	Q9Y2T1	PSMD14	AXIN2	0.898231	[F133, P147, I148, Q149, L162, I163, N164, L192, I193, H194]	[H469, H470, H471, H472, H473, H474, H515, H520, H522, W622]
O00487	Q9BSJ1	PSMD14	TRIM51	0.897458	[F133, P147, I148, Q149, L162, I163, N164, L192, I193, H194]	[N42, W43, Q44, N159, Q195, H196, H197, W351, N352, W353]
O00487	Q07002	PSMD14	CDK18	0.897219	[F91, P147, I148, Q149, L162, I163, N164, L192, I193, H194]	[T157, P339, L340, F341, I353, F354, L405, L406, L407, S440]
O00487	P42677	PSMD14	RPS27	0.896681	[F133, P147, I148, Q149, L162, I163, N164, L192, I193, H194]	[G39, C40, Y41, L55, G58, C59, S60, G76, C77, S78]
O00487	Q71UM5	PSMD14	RPS27L	0.896681	[V143, P147, I148, Q149, L162, I163, N164, L192, I193, H194]	[V54, L55, C56, G58, C59, V62, L63, C64, G76, S78]
O00487	Q06203	PSMD14	PPAT	0.896369	[L36, A37, F91, F133, E134, A135, I148, Q149, I163, N206]	[P24, T25, Q26, L35, I151, T152, Q153, I188, M189, H190]
O00487	Q9NQW7	PSMD14	XPNPEP1	0.895745	[F133, P147, I148, Q149, L162, I163, N164, L192, I193, H194]	[M1, I32, A133, V135, I271, L272, A318, K319, F381, P382]
O00487	O60729	PSMD14	CDC14B	0.894763	[L36, I70, F133, E134, A135, I148, Q149, A159, L162, I163]	[A59, I60, G90, P91, I177, I225, A226, I353, G354, P355]
O00487	P46976	PSMD14	GYG1	0.894678	[F133, A142, V143, P147, I148, Q149, L162, I163, I193, H194]	[L20, V21, L22, L106, V107, L108, L284, A285, S304, L305]
O00487	Q99814	PSMD14	EPAS1	0.894459	[L36, Q77, F133, P147, I148, Q149, L162, I163, N164, N206]	[H293, Q294, N295, Q333, N418, Q419, N420, Q589, Q590, Q591]
O00487	P13569	PSMD14	CFTR	0.894429	[L36, Q77, A135, A142, V143, I148, Q149, L162, N206, V290]	[G366, F508, I618, L878, V879, L964, I1002, I1023, F1110, I1112]
O00487	P25963	PSMD14	NFKBIA	0.894115	[F91, P147, I148, Q149, L162, I163, N164, L192, I193, H194]	[I82, F103, L196, G197, L272, T273, L274, L315, T316, L317]
O00487	P43246	PSMD14	MSH2	0.89371	[F91, P147, I148, Q149, L162, I163, N164, I193, H194, L218]	[R444, S445, D446, K567, T568, E569, S767, E768, Y769, T897]
O00487	Q04864	PSMD14	REL	0.89273	[F133, A135, P147, I148, Q149, L162, I163, N164, I193, V290]	[R149, L150, C151, R187, I188, C189, K302, L303, C304, G392]
O00487	Q9H8S5	PSMD14	CCNP	0.892729	[F91, F133, P147, I148, Q149, L162, I163, N164, I193, H194]	[E38, P39, S40, Y130, E234, L235, S236, E272, L273, Y274]
O00487	Q5W0Q7	PSMD14	USPL1	0.89257	[P12, G13, L36, A37, V72, F133, E134, A135, I148, A159]	[A224, L225, A234, G257, G395, P396, G476, P477, L601, L668]
O00487	Q5M7Z0	PSMD14	RNFT1	0.891557	[L36, F133, P147, I148, Q149, L162, I163, N164, I193, H194]	[F4, L45, H46, G52, S53, I83, N84, G214, F223, L387]
O00487	P10071	PSMD14	GLI3	0.89095	[L36, Q77, F133, A135, I148, Q149, A159, I163, I205, N206]	[S212, S295, H360, Q361, Q993, Q1103, N1104, Q1313, N1314, S1461]
O00487	O60337	PSMD14	MARCHF6	0.890203	[L36, F91, P147, I148, Q149, L162, I163, N164, I193, H194]	[F61, L278, G279, L284, V285, F304, I345, I490, V491, N588]
O00487	Q96MT3	PSMD14	PRICKLE1	0.890011	[P147, I148, Q149, L162, I163, N164, L192, I193, H194, L217]	[H210, W211, Q270, H271, W272, H273, Q457, N458, N459, Q460]
O00487	A2A3K4	PSMD14	PTPDC1	0.889015	[F91, I148, Q149, L162, I163, N164, L192, I193, H194, I205]	[P133, A416, I418, F559, A598, N599, L600, N694, L695, F719]
O00487	Q5T197	PSMD14	DCST1	0.888242	[L36, A37, P89, V90, F91, P116, F133, I148, Q149, I163]	[I62, I80, M81, F82, Y409, I410, I448, F581, Y582, F583]
O00487	Q7Z3B4	PSMD14	NUP54	0.88806	[A142, V143, P147, I148, Q149, L162, I163, N164, I193, H194]	[Q94, Q95, Q96, Q143, N158, Q206, Q207, Q208, N442, H443]
O00487	Q9BQI9	PSMD14	NRIP2	0.888037	[F133, P147, I148, Q149, L162, I163, N164, L192, I193, H194]	[E61, G62, E63, A159, L160, P208, P210, D234, A235, E236]
O00487	O00329	PSMD14	PIK3CD	0.887223	[L56, M57, S188, I189, I203, T204, I205, L229, T230, L231]	[Q93, P94, L163, H645, F646, Q906, L907, H914, F915, G917]
O00487	Q9NY27	PSMD14	PPP4R2	0.886164	[G13, L36, P76, A86, F133, I148, Q149, I163, N164, I193]	[Y136, P137, S138, P160, S161, S183, S216, S311, F312, M313]
O00487	Q9Y3P9	PSMD14	RABGAP1	0.885854	[F133, P147, I148, Q149, L162, I163, N164, I193, H194, L217]	[E91, L96, S97, N98, Y696, Q697, L709, Y710, N711, L1037]
O00487	Q9UQ84	PSMD14	EXO1	0.885505	[L56, M57, F91, P116, I189, I203, T204, I205, L229, T230]	[K185, M186, D187, K636, S637, D638, S639, K655, S656, E657]
O00487	Q9BVJ7	PSMD14	DUSP23	0.884039	[V72, F133, E134, A135, P147, I148, Q149, A159, L162, I163]	[L16, A17, G18, P48, H49, S50, T104, L116, A117, A118]
O00487	Q9UGP4	PSMD14	LIMD1	0.884029	[P147, I148, Q149, L162, I163, N164, L192, I193, H194, N219]	[Q58, Q59, Q60, Q61, Q62, Q63, H672, Q673, H674, H675]
O00487	Q9NQ35	PSMD14	NRIP3	0.883804	[V72, F133, E134, A135, P147, I148, Q149, A159, L162, I163]	[G141, L142, E152, G153, E154, L171, V172, I173, L196, G197]
O00487	Q9UEG4	PSMD14	ZNF629	0.882868	[L36, P76, Q77, F133, E134, I148, Q149, A159, I205, N206]	[W114, Q115, N302, H303, Q335, H336, Q421, Q586, H587, Q588]
O00487	Q9H0E2	PSMD14	TOLLIP	0.882388	[F133, E134, P147, I148, Q149, A159, L162, I163, I193, H194]	[G47, A48, V49, H92, N93, G94, Q194, Q195, G196, V197]
O00487	Q9Y5L0	PSMD14	TNPO3	0.882224	[F133, A135, V141, A142, V143, V144, I148, Q149, A159, I163]	[S101, P102, V103, L110, L117, T458, L459, L553, Y702, L703]
O00487	Q96EP1	PSMD14	CHFR	0.881995	[P147, I148, Q149, L162, I163, N164, L192, I193, H194, L217]	[E121, S122, L560, K561, N562, E577, S578, F662, K663, N664]
O00487	O14757	PSMD14	CHEK1	0.880437	[P147, I148, Q149, L162, I163, N164, L192, I193, H194, I205]	[I124, G125, I126, G150, L151, I196, V197, L198, L241, F344]
O00487	Q9UJT9	PSMD14	FBXL7	0.878642	[F133, P147, I148, Q149, L162, I163, N164, I193, H194, N206]	[P56, A57, G66, L319, V320, G341, L342, A424, P488, F490]
O00487	Q9BQG2	PSMD14	NUDT12	0.876491	[P147, I148, Q149, L162, I163, N164, L192, I193, H194, I205]	[P36, S37, F121, M392, P393, S394, S395, L396, M397, N461]
O00487	Q96CX3	PSMD14	ZNF501	0.875809	[P76, Q77, F133, I148, Q149, A159, I205, N206, Y207, V288]	[T38, Q39, T66, Q67, M178, Q179, C195, T200, Q201, Y246]
O00487	Q00526	PSMD14	CDK3	0.875342	[P147, I148, Q149, L162, I163, N164, L192, I193, H194, L217]	[L78, V79, F80, F146, G147, L148, I251, V252, P253, Y285]
O00487	P62277	PSMD14	RPS13	0.875297	[P147, I148, Q149, L162, I163, N164, L192, I193, H194, N219]	[L11, S14, A15, L16, S21, V22, P23, S147, A148, L149]
O00487	Q9NP92	PSMD14	MRPS30	0.874878	[P147, I148, Q149, L162, I163, N164, L192, I193, H194, L218]	[L10, L11, A141, I217, P218, L273, F274, L311, L312, R313]
O00487	P42574	PSMD14	CASP3	0.874712	[P147, I148, Q149, L162, I163, N164, L192, I193, H194, L217]	[L151, S249, F250, S251, M268, L269, T270, Y274, F275, Y276]
O00487	P21796	PSMD14	VDAC1	0.874249	[F133, P147, I148, Q149, L162, I163, N164, I193, H194, N206]	[T70, F71, F103, S104, P136, L142, V143, T258, L259, L277]
O00487	Q92665	PSMD14	MRPS31	0.871491	[L36, P147, I148, Q149, L162, I163, N164, L192, I193, H194]	[R76, T77, E78, K174, S175, E176, K240, T241, D242, T271]
O00487	Q9Y2N7	PSMD14	HIF3A	0.871341	[P147, I148, Q149, L162, I163, N164, I193, H194, L217, L218]	[P206, A207, L402, G517, A518, L605, F606, P629, P655, G656]
O00487	Q7Z7B1	PSMD14	PIGW	0.871139	[P147, I148, Q149, L162, I163, N164, I193, H194, L218, V290]	[L26, C27, A30, F31, C32, A372, F373, C374, V407, P408]
O00487	O00429	PSMD14	DNM1L	0.870161	[Q77, P147, I148, Q149, L162, I163, N164, I193, H194, I205]	[F15, P177, N178, S179, L319, S321, T389, I494, Q683, S684]
O00487	P06493	PSMD14	CDK1	0.869242	[P147, I148, Q149, L162, I163, N164, L192, I193, H194, L217]	[L70, L109, Y110, I116, V117, F147, G148, L149, F153, G154]
O00487	Q8TEZ7	PSMD14	PAQR8	0.869135	[F133, A142, V143, P147, I148, Q149, L162, I163, I205, N206]	[L69, Y205, P206, L219, A220, F221, P227, P265, V266, P267]
O00487	Q14680	PSMD14	MELK	0.868848	[P147, I148, Q149, L162, I163, N164, L192, I193, H194, L217]	[L61, K62, F113, R114, Q115, L207, P229, K230, L420, K421]
O00487	Q8N635	PSMD14	MEIOB	0.868824	[L56, P147, I148, Q149, L162, I163, I193, H194, I205, V290]	[L13, S14, L77, S78, P110, S111, Y151, S205, T395, T406]
O00487	Q9NWY4	PSMD14	HPF1	0.867972	[P147, I148, Q149, L162, I163, N164, L192, I193, H194, L218]	[G4, K27, F28, C29, K58, F59, C60, R250, I251, C252]
O00487	P19532	PSMD14	TFE3	0.867902	[P147, I148, Q149, L162, I163, N164, L192, I193, L217, L218]	[L72, P73, L78, S246, N350, H351, N352, H489, Q490, Q491]
O00487	Q96GD4	PSMD14	AURKB	0.867375	[F91, P147, I148, Q149, L162, I163, N164, I193, H194, L217]	[T69, H131, L132, F144, Y145, T179, I180, M181, H324, P325]
O00487	P53350	PSMD14	PLK1	0.8673	[P147, I148, Q149, L162, I163, N164, L192, I193, H194, L217]	[H273, I274, N275, L381, H382, P469, N470, Q531, I532, N533]
O00487	P52701	PSMD14	MSH6	0.867109	[L56, M57, S188, I189, I203, T204, I205, L229, T230, L231]	[M100, E101, K218, S219, E220, K504, Y505, D506, S677, E678]
O00487	Q9UNI6	PSMD14	DUSP12	0.866644	[F133, V143, P147, I148, Q149, L162, I163, N164, I193, H194]	[L34, Y35, F36, P64, S65, F66, P81, I313, T314, P315]
O00487	O60733	PSMD14	PLA2G6	0.866154	[L56, I148, Q149, L162, I163, N164, I193, H194, I205, V290]	[T387, F465, I498, L526, I528, L588, S589, P625, I789, Y790]
O00487	Q99558	PSMD14	MAP3K14	0.865956	[P147, I148, Q149, L162, I163, N164, L192, I193, H194, I205]	[I102, L185, P252, Y391, L717, T852, D853, T854, Y911, D912]
O00487	Q8WXK4	PSMD14	ASB12	0.86578	[L56, F91, I148, Q149, L162, I163, N164, I193, H194, I205]	[H76, L77, A239, N240, I241, S245, G287, Q288, P289, Q290]
O00487	Q6U841	PSMD14	SLC4A10	0.865588	[P147, I148, Q149, L162, I163, N164, I193, H194, L217, L218]	[V356, G485, L486, G529, L530, V765, F766, A817, I818, F942]
O00487	Q9BTX1	PSMD14	NDC1	0.86426	[P12, G13, L36, A37, F133, A135, I148, Q149, A159, N206]	[I55, P112, Q113, I197, P359, H360, I522, Q523, L592, N593]
O00487	Q7Z6E9	PSMD14	RBBP6	0.864017	[L56, M57, S188, I189, I203, T204, I205, L229, T230, L231]	[R91, T92, S1055, M1184, E1185, T1495, K1772, E1777, E1779, E1781]
O00487	Q9H4P4	PSMD14	RNF41	0.863832	[P76, Q77, P147, I148, Q149, L162, I163, I193, I205, N206]	[Q49, Q51, N131, H132, Q143, Q144, Q145, N293, Q294, H295]
O00487	Q9BXS5	PSMD14	AP1M1	0.86296	[F133, P147, I148, Q149, A159, L162, I163, N164, I193, H194]	[G53, N155, A156, V157, V179, N180, L181, A358, H359, F360]
O00487	Q8N806	PSMD14	UBR7	0.862813	[A37, P76, Q77, I148, Q149, I163, I189, I193, I205, N206]	[S41, D42, R353, S354, D355, D359, T360, K380, T381, E382]
O00487	Q9Y573	PSMD14	IPP	0.862336	[P147, I148, Q149, L162, I163, N164, L192, I193, H194, L218]	[A56, G68, A203, G294, G295, G337, V338, G342, G343, V516]
O00487	Q13114	PSMD14	TRAF3	0.862303	[L56, I148, Q149, I163, I189, I193, I205, L229, T230, L231]	[F32, I187, H318, Q342, L438, S439, L440, L496, M497, L498]
O00487	Q8NEB9	PSMD14	PIK3C3	0.861786	[L56, M57, S188, I189, I203, T204, I205, L229, T230, L231]	[F214, M215, L308, T309, A527, L528, A575, L576, F635, L870]
O00487	P30260	PSMD14	CDC27	0.861758	[P76, Q77, P147, I148, Q149, L162, I163, I193, I205, N206]	[S281, S291, T366, N422, I445, Q450, H545, L546, P666, Q667]
O00487	P10619	PSMD14	CTSA	0.860618	[F133, P147, I148, Q149, L162, I163, N164, I193, H194, N206]	[L62, H63, V78, A188, L199, Q200, N259, N367, L368, Q369]
O00487	Q9UNS2	PSMD14	COPS3	0.858693	[P147, I148, Q149, L162, I163, N164, L192, I193, H194, L218]	[S31, G32, M68, R94, Y95, A96, S301, K336, Y337, V338]
O00487	O43242	PSMD14	PSMD3	0.858693	[P76, Q77, P147, I148, Q149, L162, I163, I193, I205, N206]	[A184, Q185, K186, V328, H329, K330, P359, A423, Q424, K425]
O00487	P51965	PSMD14	UBE2E1	0.858578	[P147, I148, Q149, L162, I163, N164, L192, I193, H194, L218]	[D58, I59, T60, D99, I100, T101, F102, T103, T144, I145]
O00487	Q15569	PSMD14	TESK1	0.858274	[P147, I148, Q149, L162, I163, N164, L192, I193, H194, L217]	[L107, R108, H109, T129, E130, Y131, L287, M448, E449, T450]
O00487	Q14457	PSMD14	BECN1	0.858072	[P76, Q77, P147, I148, Q149, L162, I163, I193, I205, N206]	[T141, L152, N153, I303, N304, A305, L314, R395, M396, D397]
O00487	P17706	PSMD14	PTPN2	0.856639	[A37, L38, L56, F91, I148, Q149, I189, I193, I205, T230]	[Q87, G88, P89, H174, L235, V247, L248, P299, A300, L415]
O00487	P28838	PSMD14	LAP3	0.856304	[P147, I148, Q149, L162, I163, N164, I193, H194, L218, N219]	[V125, Q149, A150, A151, N388, A389, A390, Q441, V442, V443]
O00487	Q9UNH5	PSMD14	CDC14A	0.856103	[P147, I148, Q149, L162, I163, N164, L192, I193, H194, L218]	[A96, Q320, Q321, H322, N489, N532, N533, N534, Q535, G545]
O00487	Q5MCW4	PSMD14	ZNF569	0.855685	[P76, Q77, F133, I148, Q149, A159, I205, N206, Y207, V290]	[E299, E383, C384, E439, E495, C496, D523, C524, E607, C608]
O00487	Q05193	PSMD14	DNM1	0.85562	[P76, Q77, S78, I148, Q149, L162, I163, I193, I205, N206]	[L69, I494, L519, F586, A587, P800, P814, V815, F826, G827]
O00487	Q15465	PSMD14	SHH	0.855599	[P147, I148, Q149, L162, I163, N164, I193, H194, L218, N219]	[G21, L22, S291, G292, P293, Y345, A346, P347, A417, P418]
O00487	Q96RQ1	PSMD14	ERGIC2	0.854956	[P147, I148, Q149, L162, I163, N164, L192, I193, H194, N219]	[L10, S11, T48, S53, N184, F185, H186, S299, L300, M301]
O00487	Q9Y697	PSMD14	NFS1	0.853804	[P147, I148, Q149, L162, I163, N164, L192, I193, H194, I205]	[P20, L56, R220, I221, C222, S253, I254, S255, F408, I410]
O00487	P19838	PSMD14	NFKB1	0.853521	[L56, I148, Q149, L162, I163, I189, I193, T204, I205, T230]	[G68, P302, T303, I311, L841, L858, M859, A890, F938, T939]
O00487	Q9BQC3	PSMD14	DPH2	0.852512	[P147, I148, Q149, L162, I163, N164, L192, I193, H194, N219]	[P8, R116, P117, P180, G320, P322, A366, A367, C368, P447]
O00487	O43323	PSMD14	DHH	0.852213	[P147, I148, Q149, L162, I163, N164, L192, I193, H194, L218]	[M1, G26, R27, G28, R164, G278, F290, P310, A311, R312]
O00487	O95352	PSMD14	ATG7	0.851673	[P147, I148, Q149, L162, I163, N164, L192, I193, H194, I205]	[A16, P17, L22, V126, L127, A195, L196, V471, F472, L473]
O00487	Q14623	PSMD14	IHH	0.851422	[P147, I148, Q149, L162, I163, N164, L192, I193, H194, L218]	[P54, L81, T82, P83, P238, L271, T272, P273, P310, G311]
O00487	O75030	PSMD14	MITF	0.851316	[F133, P147, I148, Q149, L162, I163, N164, I193, H194, N206]	[Q76, Q77, Q78, S180, N315, H316, N317, H438, N458, N460]
O00487	Q7LBR1	PSMD14	CHMP1B	0.850898	[P147, I148, Q149, L162, I163, N164, L192, I193, H194, L218]	[K12, F13, A14, V75, A76, G94, V95, R191, L192, A193]
O00487	Q99728	PSMD14	BARD1	0.850767	[L56, I148, Q149, I163, I189, I193, I205, L229, T230, L231]	[L266, T267, L275, T276, E277, V523, L572, L585, S586, H606]
O00487	Q96KB5	PSMD14	PBK	0.850427	[P147, I148, Q149, L162, I163, N164, L192, I193, H194, L217]	[I4, S5, F34, M35, Q36, L56, S57, L235, L250, S251]
O00487	O00750	PSMD14	PIK3C2B	0.850188	[G55, L56, M57, I148, Q149, L162, I205, L229, T230, V290]	[H489, V515, D516, D522, G523, D524, Y636, F676, E914, N1226]
O00487	Q96EX2	PSMD14	RNFT2	0.849086	[Q77, P147, I148, Q149, L162, I163, N164, I193, H194, N206]	[A53, A54, S55, G65, G105, Y107, G124, S125, G435, A436]
O00487	Q9Y575	PSMD14	ASB3	0.848836	[V84, P147, I148, Q149, L162, I163, N164, L192, I193, H194]	[I180, T181, P182, S196, I197, F314, S359, I360, F424, P460]
O00487	Q86WT6	PSMD14	TRIM69	0.847084	[V84, P147, I148, Q149, L162, I163, N164, L192, I193, H194]	[L199, Q200, Q242, P334, N335, S433, T435, H498, P499, Q500]
O00487	Q9UK97	PSMD14	FBXO9	0.84655	[P147, I148, Q149, L162, I163, N164, I193, H194, I205, N206]	[A35, R66, P67, C68, K175, L176, C177, S272, K273, Y368]
O00487	Q9Y3I1	PSMD14	FBXO7	0.84655	[F91, P116, P147, I148, Q149, L162, I163, N164, I193, H194]	[I48, L140, G141, I297, F319, T453, L454, P466, P489, P509]
O00487	Q9UKV5	PSMD14	AMFR	0.845366	[P147, I148, Q149, L162, I163, N164, L192, I193, H194, N206]	[L4, S81, F107, F132, E553, V554, E555, V556, E560, S610]
O00487	Q13144	PSMD14	EIF2B5	0.844497	[Q77, S78, P147, I148, Q149, L162, I163, N164, I193, H194]	[I59, F82, L83, P227, L228, F260, T261, P320, L321, T322]
O00487	P13984	PSMD14	GTF2F2	0.844038	[P147, I148, Q149, L162, I163, N164, L192, I193, H194, L218]	[Q29, Q30, W31, R51, E53, N158, H159, Q160, S248, D249]
O00487	Q6P3X3	PSMD14	TTC27	0.843865	[P147, I148, Q149, L162, I163, N164, L192, I193, H194, L217]	[F139, V140, A412, L413, P437, S500, L765, G766, L767, L799]
O00487	Q9HD42	PSMD14	CHMP1A	0.843409	[P147, I148, Q149, L162, I163, N164, L192, I193, H194, L218]	[L18, A19, K20, A71, V72, A73, A174, V175, G176, N196]
O00487	Q8TD20	PSMD14	SLC2A12	0.8433	[F133, A135, A142, V143, I148, Q149, A159, L162, I163, N206]	[I88, G118, I140, I175, I177, L202, L206, L479, P492, F544]
O00487	Q8N543	PSMD14	OGFOD1	0.843291	[P147, I148, Q149, L162, I163, N164, L192, I193, H194, L218]	[P60, F61, P251, P252, L266, I293, L294, L355, L462, I463]
O00487	Q9UBF8	PSMD14	PI4KB	0.84326	[L56, M57, S188, I189, I203, T204, I205, L229, T230, L231]	[L29, P177, L241, S242, S282, S284, L342, I353, S354, S548]
O00487	O00443	PSMD14	PIK3C2A	0.842455	[L56, I148, Q149, S188, I189, T204, I205, L229, T230, L231]	[I4, L104, P159, F196, S197, P396, G1002, F1023, S1293, I1567]
O00487	Q9H672	PSMD14	ASB7	0.842061	[P147, I148, Q149, L162, I163, N164, L192, I193, H194, L217]	[A20, A21, V22, A23, V123, A124, L146, G181, F182, S254]
O00487	Q495B1	PSMD14	ANKDD1A	0.841772	[P147, I148, Q149, L162, I163, N164, L192, I193, H194, L217]	[L125, T126, L127, P138, L140, I214, P304, V373, L398, S399]
O00487	Q13418	PSMD14	ILK	0.841768	[P147, I148, Q149, L162, I163, N164, L192, I193, H194, L217]	[N158, L159, N160, Q192, L193, N194, H247, P248, N249, V443]
O00487	P39748	PSMD14	FEN1	0.840424	[L56, M57, S188, I189, I203, T204, I205, L229, T230, L231]	[I39, I79, A117, I307, K308, F344, K345, V346, K361, G362]
O00487	Q9H2U2	PSMD14	PPA2	0.839705	[P76, Q77, S78, I148, Q149, L162, I163, I205, N206, Y207]	[S28, R29, F52, K53, P99, R100, W101, I117, K118, W149]
O00487	Q15181	PSMD14	PPA1	0.839705	[P76, Q77, P147, I148, Q149, L162, I163, I205, N206, V290]	[L21, K22, H33, W53, S54, I69, K70, Q99, N170, T232]
O00487	O14521	PSMD14	SDHD	0.839654	[P147, I148, Q149, L162, I163, N164, L192, I193, H194, N219]	[M1, S63, T112, G138, L139, C140, G148, I149, C150, M155]
O00487	Q8IYU8	PSMD14	MICU2	0.839234	[P147, I148, Q149, L162, I163, N164, I193, H194, L218, N219]	[I139, F165, L166, S175, F177, L288, F289, T369, V370, F371]
O00487	Q9Y277	PSMD14	VDAC3	0.83903	[P76, Q77, P147, I148, Q149, L162, I163, I193, I205, N206]	[T70, F71, L97, T98, L99, T137, I138, L257, T258, L259]
O00487	P57078	PSMD14	RIPK4	0.838155	[L56, Q77, I148, Q149, L162, I163, L192, I193, I205, T230]	[F119, R120, I121, I122, V395, S436, L437, I473, L474, L704]
O00487	P20749	PSMD14	BCL3	0.837687	[P147, I148, Q149, L162, I163, N164, L192, I193, H194, L217]	[P93, T94, G135, P185, P198, M199, L346, L395, P449, A450]
O00487	O75165	PSMD14	DNAJC13	0.837595	[V84, F91, I148, Q149, L162, I163, N164, I193, H194, I205]	[E81, T258, K568, L834, R1069, P1070, L1776, R1986, I1987, K2139]
O00487	Q96IF1	PSMD14	AJUBA	0.837518	[P147, I148, Q149, L162, I163, N164, L192, I193, H194, L218]	[G223, C224, Q225, A351, C352, Q353, V431, C432, N433, G522]
O00487	P24864	PSMD14	CCNE1	0.837317	[P76, P147, I148, Q149, L162, I163, N164, I193, H194, N206]	[I97, A98, P99, P106, V107, L108, I191, G192, I193, Y206]
O00487	Q01543	PSMD14	FLI1	0.837289	[P147, I148, Q149, L162, I163, N164, L192, I193, H194, L218]	[P115, Y149, S150, T156, S157, S197, S198, P389, P440, N441]
O00487	O60260	PSMD14	PRKN	0.837133	[P76, P147, I148, Q149, L162, I163, N164, L192, I193, H194]	[P153, L249, V258, I259, V330, L331, C332, A363, F364, C365]
O00487	P60484	PSMD14	PTEN	0.836532	[P147, I148, Q149, L162, I163, N164, I193, H194, L218, V290]	[V9, S10, R11, V45, Y46, R47, H118, L146, A192, F215]
O00487	O94921	PSMD14	CDK14	0.836058	[P147, I148, Q149, L162, I163, N164, L192, I193, H194, L217]	[L188, K189, H190, F236, L379, Q381, P404, K405, N406, P424]
O00487	Q969W1	PSMD14	ZDHHC16	0.834725	[F133, A142, V143, P147, I148, Q149, L162, I163, I193, H194]	[L21, L31, L32, R33, I106, L107, R108, L128, P140, R223]
O00487	Q9H765	PSMD14	ASB8	0.834575	[L56, M57, I148, Q149, S188, I189, I205, L229, T230, L231]	[M1, S2, S3, N110, P111, N112, L155, I169, L286, L287]
O00487	Q12933	PSMD14	TRAF2	0.833696	[L56, P76, Q77, I148, Q149, I189, I205, N206, T230, L231]	[M132, L133, T134, A168, P169, V214, P215, K415, T431, L432]
O00487	Q92499	PSMD14	DDX1	0.833193	[P147, I148, Q149, L162, I163, N164, L192, I193, H194, L218]	[A226, L227, P287, A289, V327, V403, A509, I510, G697, G698]
O00487	P42338	PSMD14	PIK3CB	0.832923	[L56, M57, S188, I189, I203, T204, I205, L229, T230, L231]	[F105, I160, L161, I198, I323, L576, L577, A593, L601, L660]
O00487	Q8WU17	PSMD14	RNF139	0.832296	[V84, P147, I148, Q149, L162, I163, N164, I193, H194, N206]	[L126, F137, P162, I164, L188, V193, L307, A569, L570, F607]
O00487	Q8IUH5	PSMD14	ZDHHC17	0.832128	[P76, Q77, I148, Q149, L162, I163, I193, I205, N206, V290]	[N8, T9, P35, E78, S125, T519, M534, L536, N537, S538]
O00487	Q8WXK3	PSMD14	ASB13	0.832078	[P147, I148, Q149, L162, I163, N164, L192, I193, H194, L217]	[V50, D51, S52, L169, L170, N207, I208, Y209, L275, S276]
O00487	Q02790	PSMD14	FKBP4	0.831789	[P147, I148, Q149, L162, I163, N164, L192, I193, H194, L217]	[Y113, N197, L198, D199, T278, W299, L300, E301, S305, L319]
O00487	Q17RQ9	PSMD14	NKPD1	0.831211	[L56, M57, S188, I189, I203, T204, I205, L229, T230, L231]	[Y137, L138, L155, K156, N523, L524, I535, R536, P544, P546]
O00487	P22102	PSMD14	GART	0.831049	[P147, I148, Q149, L162, I163, N164, L192, I193, H194, L218]	[L31, F109, A110, P284, A425, K480, A481, I555, P710, P962]
O00487	Q8WXK1	PSMD14	ASB15	0.830384	[L56, V84, E85, A86, I148, Q149, L162, I193, I205, V290]	[S245, V246, L247, G252, V271, P272, N330, F332, V508, P509]
O00487	Q96Q05	PSMD14	TRAPPC9	0.829687	[L56, M57, S188, I189, T204, I205, L229, T230, L231, V290]	[G210, V230, E231, G764, D765, P839, G1038, Q1095, G1112, D1113]
O00487	Q16778	PSMD14	H2BC21	0.829367	[P147, I148, Q149, L162, I163, N164, L192, I193, H194, L218]	[S39, M60, G61, A78, S79, G115, T116, T123, S124, S125]
O00487	Q9NTJ5	PSMD14	SACM1L	0.828948	[P147, I148, Q149, L162, I163, N164, L192, I193, H194, L218]	[M1, L146, F185, G192, F193, V296, I297, I304, F521, L524]
O00487	Q9NTX7	PSMD14	RNF146	0.828935	[P12, L14, P147, I148, Q149, L162, I163, N164, I193, H194]	[K62, G63, A64, K95, A96, A97, K176, G177, V178, H249]
O00487	Q15750	PSMD14	TAB1	0.828791	[P147, I148, Q149, L162, I163, N164, L192, I193, H194, L218]	[Q149, K150, V183, A327, T376, S378, T406, S408, T433, T440]
O00487	Q53RE8	PSMD14	ANKRD39	0.828222	[Q77, P147, I148, Q149, L162, I163, N164, I193, H194, I205]	[A8, D9, G10, G96, G97, A98, T99, G120, S121, N122]
O00487	Q14240	PSMD14	EIF4A2	0.827954	[P147, I148, Q149, L162, I163, N164, L192, I193, H194, L218]	[L105, Q202, K203, L204, V221, L222, I247, H359, R360, I361]
O00487	P42336	PSMD14	PIK3CA	0.827599	[L56, M57, S188, I189, I203, T204, I205, L229, T230, L231]	[R19, I20, L94, Y182, I336, S514, K567, L568, L687, L956]
O00487	Q8WXD5	PSMD14	GEMIN6	0.827508	[M54, V84, A142, V143, P147, I148, Q149, L162, I163, H194]	[K31, G32, W33, E69, S88, G89, D90, R154, V155, Q156]
O00487	Q9GZT8	PSMD14	NIF3L1	0.826867	[V84, P147, I148, Q149, L162, I163, N164, L192, I193, H194]	[M1, L2, L43, S44, P58, Y161, L240, Y314, L315, V376]
O00487	Q9Y6H5	PSMD14	SNCAIP	0.826802	[L56, I148, Q149, L162, I163, I193, H194, I205, T230, V290]	[T64, G65, G186, L187, L372, M373, G447, I448, P774, S775]
O00487	P48736	PSMD14	PIK3CG	0.826575	[L56, M57, S188, I189, I203, T204, I205, L229, T230, L231]	[L32, S33, T229, V235, P286, I287, L474, A588, Y589, L681]
O00487	O95406	PSMD14	CNIH1	0.826276	[M54, G55, V84, P147, I148, Q149, L162, I163, I193, H194]	[F23, A24, I29, A30, L51, V52, V64, L127, L128, A129]
O00487	Q495M9	PSMD14	USH1G	0.825723	[L56, M57, I148, Q149, I189, I205, L229, T230, L231, V290]	[D11, A20, T21, D31, A39, A40, T175, S177, E228, G229]
O00487	P31939	PSMD14	ATIC	0.824594	[P147, I148, Q149, L162, I163, N164, I193, H194, L218, N219]	[S10, I76, P260, A261, V324, I442, V473, L474, N489, T496]
O00487	Q15366	PSMD14	PCBP2	0.824323	[P76, Q77, P147, I148, Q149, L162, I163, I193, I205, N206]	[T13, L14, A207, S208, I337, T338, S340, S343, I344, S364]
O00487	Q15653	PSMD14	NFKBIB	0.823971	[P76, Q77, I148, Q149, L162, I163, I193, H194, I205, N206]	[A11, D12, A13, A47, P48, V249, E250, A251, A254, D255]
O00487	B4E2M5	PSMD14	ANKRD66	0.82397	[P147, I148, Q149, L162, I163, N164, L192, I193, H194, L217]	[V16, Y21, S22, L23, Q118, I119, Y120, A132, E133, P134]
O00487	Q96Q40	PSMD14	CDK15	0.823773	[P147, I148, Q149, L162, I163, N164, L192, I193, H194, L217]	[Q87, L153, K154, L209, R210, I232, Q393, L394, Y395, Q396]
O00487	Q8TF42	PSMD14	UBASH3B	0.823522	[P76, Q77, P147, I148, Q149, L162, I163, I193, I205, N206]	[T97, G98, S159, A160, I262, T442, V443, Q588, L590, P636]
O00487	Q9P2J3	PSMD14	KLHL9	0.823022	[P147, I148, Q149, L162, I163, N164, L192, I193, H194, L218]	[T187, G188, E189, T256, V257, D258, T415, V416, E417, E562]
O00487	Q96MT1	PSMD14	RNF145	0.822868	[Q77, V84, P147, I148, Q149, L162, I163, I205, N206, V290]	[I20, L82, F149, L192, L280, L342, L366, L390, A525, P585]
O00487	Q13177	PSMD14	PAK2	0.822511	[P147, I148, Q149, L162, I163, N164, L192, I193, H194, L217]	[S141, F142, S192, V269, T406, V415, T416, A519, M520, K521]
O00487	Q8WWX0	PSMD14	ASB5	0.822291	[P76, Q77, P147, I148, Q149, L162, I163, L192, I193, I205]	[G60, T62, S79, S91, S170, T289, P290, S291, S292, L293]
O00487	P29965	PSMD14	CD40LG	0.822086	[A142, V143, P147, I148, Q149, L162, I163, N164, I193, H194]	[F42, A43, V44, A124, G227, G234, A235, V247, S248, H249]
O00487	P60842	PSMD14	EIF4A1	0.821851	[P147, I148, Q149, L162, I163, N164, L192, I193, H194, L218]	[V119, V120, M121, G128, G136, G137, T138, V156, G157, T158]
O00487	Q92547	PSMD14	TOPBP1	0.821701	[L56, M57, S188, I189, I203, T204, I205, L229, T230, L231]	[H398, V399, I400, K704, V795, S796, G925, I926, A927, A1373]
O00487	P62937	PSMD14	PPIA	0.821427	[P12, L14, P76, V84, P147, I148, Q149, L162, I163, I193]	[L24, L39, S40, T41, G42, Y79, G80, L98, S99, M100]
O00487	Q8NI38	PSMD14	NFKBID	0.821273	[P147, I148, Q149, L162, I163, N164, L192, I193, H194, I205]	[Q17, F18, P19, L37, H54, L55, N106, L107, L213, P292]
O00487	A6NHY2	PSMD14	ANKDD1B	0.821191	[P147, I148, Q149, L162, I163, N164, L192, I193, H194, L217]	[A23, A35, V59, L66, K86, L87, A108, P205, F206, H306]
O00487	Q9NRX1	PSMD14	PNO1	0.820938	[P147, I148, Q149, L162, I163, N164, L192, I193, H194, L218]	[M1, A32, E33, Q34, A55, R57, V100, E101, G173, H175]
O00487	P38398	PSMD14	BRCA1	0.820878	[P147, I148, Q149, L162, I163, N164, L192, I193, H194, L217]	[S151, M751, L892, K893, G949, P982, L983, F984, K1110, S1125]
O00487	Q92973	PSMD14	TNPO1	0.820543	[V141, A142, V143, V144, P147, I148, Q149, L162, I163, H194]	[L113, L325, E365, D366, D367, D368, D369, L409, P593, P887]
O00487	Q96KQ7	PSMD14	EHMT2	0.820202	[L56, P147, I148, Q149, L162, I163, N164, I193, H194, I205]	[E308, E309, E310, E311, E312, E313, E314, E321, E323, D324]
O00487	Q8NAG6	PSMD14	ANKLE1	0.819997	[L56, M57, I148, Q149, I163, I189, I205, L229, T230, L231]	[S73, V74, E75, D201, P292, L336, T337, F451, T452, Y453]
O00487	Q16637	PSMD14	SMN1	0.819363	[P147, I148, Q149, L162, I163, N164, L192, I193, H194, L217]	[L20, L39, E160, P195, P235, I243, P244, P245, S266, W267]
O00487	O75747	PSMD14	PIK3C2G	0.819262	[L56, M57, S188, I189, I203, T204, I205, L229, T230, L231]	[F148, L205, M206, I490, F718, L1056, L1234, T1257, P1373, I1445]
O00487	P48729	PSMD14	CSNK1A1	0.818424	[P147, I148, Q149, L162, I163, N164, L192, I193, H194, L217]	[N86, V87, L88, I121, Q222, G223, L224, T321, P322, T323]
O00487	Q9BVK2	PSMD14	ALG8	0.818407	[F133, A135, P147, I148, Q149, A159, R161, L162, I163, V290]	[F170, L257, L329, P334, I343, P347, L387, L433, F437, L465]
O00487	Q9Y4X5	PSMD14	ARIH1	0.817621	[V84, P147, I148, Q149, L162, I163, N164, I193, H194, V288]	[M1, E13, D14, E27, E28, D29, E30, D31, D32, G51]
O00487	Q5VYY1	PSMD14	ANKRD22	0.817511	[P147, I148, Q149, L162, I163, N164, L192, I193, H194, L217]	[G2, L4, Y5, S6, A12, A13, V99, L100, L155, S170]
O00487	O75312	PSMD14	ZPR1	0.81747	[A142, V143, P147, I148, Q149, L162, I163, N164, I193, H194]	[E46, T120, D121, D131, S328, E329, E339, E341, K390, E440]
O00487	O75832	PSMD14	PSMD10	0.817245	[P147, I148, Q149, L162, I163, N164, L192, I193, H194, L217]	[H156, I157, L158, S197, I198, Y199, Q210, L216, G217, L218]
O00487	P50570	PSMD14	DNM2	0.817171	[P76, P147, I148, Q149, L162, I163, N164, I193, H194, I205]	[I10, A173, L224, I436, L476, L477, I486, G537, S538, L793]
O00487	Q13315	PSMD14	ATM	0.817024	[L56, M57, S188, I189, I203, T204, I205, L229, T230, L231]	[L508, I611, L722, I1022, I1158, V1345, L1419, L1457, F2779, F3049]
O00487	A7E2V4	PSMD14	ZSWIM8	0.816293	[P147, I148, Q149, L162, I163, N164, I193, H194, L217, L218]	[P249, L534, L841, L923, P1230, P1597, L1598, P1645, P1646, P1837]
O00487	Q9BZ19	PSMD14	ANKRD60	0.81625	[P147, I148, Q149, L162, I163, N164, L192, I193, H194, L217]	[P132, F133, L193, G243, A244, I270, L271, L272, G276, A277]
O00487	Q9H9E1	PSMD14	ANKRA2	0.815728	[P147, I148, Q149, L162, I163, N164, L192, I193, H194, L217]	[P19, S20, T21, Y22, P117, S118, T119, V239, D240, Q298]
O00487	O75436	PSMD14	VPS26A	0.815156	[A142, V143, P147, I148, Q149, L162, I163, N164, I193, H194]	[V92, K93, E94, V144, K145, E146, I219, G220, V277, L278]
O00487	Q9UHW5	PSMD14	GPN3	0.814223	[P147, I148, Q149, L162, I163, N164, I193, H194, L218, N219]	[L77, L159, D201, S202, D224, Y225, E239, S240, E269, S270]
O00487	Q86WK9	PSMD14	PAQR7	0.814166	[A47, F133, V141, A142, V143, V144, P147, I148, L162, I163]	[P12, S13, L175, P176, L238, L320, L321, I327, L332, L333]
O00487	E5RJM6	PSMD14	ANKRD65	0.814056	[P147, I148, Q149, L162, I163, N164, L192, I193, H194, L217]	[Q4, E34, P88, A133, P163, G164, P165, G166, G241, G263]
O00487	P42773	PSMD14	CDKN2C	0.812983	[P147, I148, Q149, L162, I163, N164, L192, I193, H194, L217]	[M1, A2, Q20, L21, T22, S23, A94, D95, V96, Q168]
O00487	Q96BH3	PSMD14	ELSPBP1	0.812843	[L56, P76, Q77, I148, Q149, T204, I205, N206, T230, V290]	[L16, E20, S21, S22, F33, S48, P77, F78, P132, S133]
O00487	Q8TC84	PSMD14	FANK1	0.812295	[P147, I148, Q149, L162, I163, N164, L192, I193, H194, L217]	[S89, P90, H189, L190, G200, A201, S202, A261, S262, S328]
O00487	P50991	PSMD14	CCT4	0.81228	[P147, I148, Q149, L162, I163, N164, L192, I193, H194, L218]	[G20, G22, K42, A43, P54, K55, G56, I210, V390, D456]
O00487	Q96DX5	PSMD14	ASB9	0.81219	[P76, Q77, P147, I148, Q149, L162, I163, L192, I193, I205]	[S38, P39, I64, L121, L218, M219, L238, S257, L258, L291]
O00487	P31749	PSMD14	AKT1	0.812178	[P147, I148, Q149, L162, I163, N164, L192, I193, H194, L217]	[L275, K276, F349, Y350, I366, R367, P388, I402, F425, T433]
O00487	Q9Y574	PSMD14	ASB4	0.812088	[P147, I148, Q149, L162, I163, N164, L192, I193, H194, L217]	[W65, V93, L94, L187, Y194, V195, W218, L267, L311, P321]
O00487	Q14145	PSMD14	KEAP1	0.812034	[P147, I148, Q149, L162, I163, N164, L192, I193, H194, L218]	[K323, G333, G378, G429, G464, V465, G523, G605, V606, A607]
O00487	P41091	PSMD14	EIF2S3	0.811459	[P76, Q77, V84, I148, Q149, L162, I163, I193, I205, N206]	[I88, L157, L158, I179, M180, I221, I222, P223, F315, L398]
O00487	Q9ULH0	PSMD14	KIDINS220	0.811195	[L56, M57, S188, I189, I203, T204, I205, L229, T230, L231]	[S429, S529, V559, A729, A730, W968, G1154, S1155, S1359, A1755]
O00487	P31930	PSMD14	UQCRC1	0.811085	[P147, I148, Q149, L162, I163, N164, L192, I193, H194, L218]	[G13, Q15, G72, W74, V306, A307, N308, G321, V322, V333]
O00487	Q8IUH4	PSMD14	ZDHHC13	0.810237	[V84, P147, I148, Q149, L162, I163, L192, I193, N206, V290]	[P20, P119, L135, I265, I365, F378, I414, L538, L542, F543]
O00487	Q9UQ16	PSMD14	DNM3	0.810193	[P147, I148, Q149, L162, I163, N164, L192, I193, H194, L217]	[A35, V36, L172, A173, V174, A461, I486, G543, S544, G630]
O00487	Q9Y576	PSMD14	ASB1	0.81007	[P147, I148, Q149, L162, I163, N164, L192, I193, H194, L217]	[A2, G4, G5, S6, A85, A86, V170, A200, A201, Y202]
O00487	P78406	PSMD14	RAE1	0.809979	[P147, I148, Q149, L162, I163, N164, L192, I193, H194, L217]	[F4, P49, P50, T51, L52, P53, D65, L211, P317, I318]
O00487	Q8WXI3	PSMD14	ASB10	0.809743	[L56, M57, S188, I189, I203, T204, I205, L229, T230, L231]	[A124, S125, E267, A268, T269, V382, E438, G439, S440, Y467]
O00487	Q96HA7	PSMD14	TONSL	0.809643	[L56, P147, I148, Q149, L162, I163, I189, I193, I205, T230]	[A478, E479, G529, E530, P694, G916, D917, P931, L945, P1014]
O00487	O00567	PSMD14	NOP56	0.809099	[P147, I148, Q149, L162, I163, N164, I193, H194, L218, N219]	[M1, L3, V12, G13, Y14, I45, V46, V271, V272, Y321]
O00487	O75496	PSMD14	GMNN	0.807934	[P147, I148, Q149, L162, I163, N164, L192, I193, H194, L218]	[P3, S4, M5, L58, T59, S60, P94, S95, S96, V144]
O00487	O43684	PSMD14	BUB3	0.80767	[P147, I148, Q149, L162, I163, N164, L192, I193, H194, L217]	[N5, E6, A46, N47, M81, H82, V161, W162, D163, N238]
O00487	Q15365	PSMD14	PCBP1	0.806711	[P147, I148, Q149, L162, I163, N164, L192, I193, H194, L217]	[L14, T62, T229, I230, G256, F257, A300, I313, I329, T330]
O00487	Q8WWL7	PSMD14	CCNB3	0.806532	[P76, P147, I148, Q149, L162, I163, N164, I193, I205, V290]	[P4, L5, L135, L489, I490, L508, P525, L622, P623, L1395]
O00487	Q9Y468	PSMD14	L3MBTL1	0.806363	[L56, M57, I148, S188, I189, T204, I205, L229, T230, L231]	[F193, G305, F306, P373, P374, G376, W507, F509, G626, H827]
O00487	P42345	PSMD14	MTOR	0.805716	[L56, M57, S188, I189, I203, T204, I205, L229, T230, L231]	[L660, F697, L891, G1065, L1097, V1679, F1888, L1952, L2005, L2249]
O00487	Q86WC6	PSMD14	PPP1R27	0.805471	[P147, I148, Q149, L162, I163, N164, L192, I193, H194, L217]	[M1, F28, P29, F49, D107, G108, Y109, D124, A125, T126]
O00487	O76064	PSMD14	RNF8	0.805379	[P76, Q77, V84, P147, I148, Q149, L162, I163, I205, N206]	[L259, I329, A330, Q331, L340, A341, Q342, L344, W348, L350]
O00487	Q8WXH4	PSMD14	ASB11	0.804683	[P147, I148, Q149, L162, I163, N164, L192, I193, H194, L217]	[I15, T16, M17, G126, V127, G131, A132, V149, L150, L278]
O00487	Q96KK5	PSMD14	H2AC12	0.804548	[P147, I148, Q149, L162, I163, N164, I193, H194, L218, N219]	[A11, A13, G45, A46, G47, A54, V55, G106, G107, V108]
O00487	Q10567	PSMD14	AP1B1	0.804459	[P147, I148, Q149, L162, I163, N164, L192, I193, H194, N206]	[G160, F161, V354, L355, V506, L507, A783, P784, V908, L909]
O00487	P16104	PSMD14	H2AX	0.804384	[P147, I148, Q149, L162, I163, N164, L192, I193, H194, L218]	[G5, A11, R12, A13, K14, K16, G45, A46, G47, A71]
O00487	P30876	PSMD14	POLR2B	0.803524	[L56, P76, Q77, I148, Q149, I189, I205, N206, T230, L231]	[Y92, V330, V466, S467, Q468, G535, S536, A658, Y736, V1174]
O00487	P55273	PSMD14	CDKN2D	0.803452	[L56, I148, Q149, L162, I163, L192, I193, H194, I205, T230]	[D20, V21, P67, V69, D71, A98, D99, V100, L158, Q159]
O00487	Q9H3S7	PSMD14	PTPN23	0.803413	[L56, M57, S188, I189, I203, T204, I205, L229, T230, L231]	[H76, L371, Y786, S996, P997, P1080, T1386, S1496, T1538, S1549]
O00487	Q7Z713	PSMD14	ANKRD37	0.803125	[P147, I148, Q149, L162, I163, N164, L192, I193, H194, I205]	[N24, A25, P26, L47, L48, P67, L82, T117, T118, I119]
O00487	Q6FI13	PSMD14	H2AC18	0.802848	[P147, I148, Q149, L162, I163, N164, L192, I193, H194, N219]	[A11, R12, K14, K16, G45, A46, G47, K128, G129, K130]
O00487	P41250	PSMD14	GARS1	0.801986	[P147, I148, Q149, L162, I163, N164, L192, I193, H194, L217]	[D76, L77, F201, L257, P357, E539, F540, V631, E698, I699]
O00487	Q9Y2X3	PSMD14	NOP58	0.80165	[P147, I148, Q149, L162, I163, N164, I193, H194, L218, N219]	[V9, K15, V16, D170, S314, R327, A328, K465, V466, K467]
O00487	Q5VTY9	PSMD14	HHAT	0.800791	[V141, A142, V143, V144, P147, I148, Q149, A159, L162, I163]	[L9, L11, A245, L246, G247, A289, A308, P318, L473, G474]
O00487	Q9BVS5	PSMD14	TRMT61B	0.800678	[P76, Q77, P147, I148, Q149, L162, I163, I193, I205, N206]	[M1, L2, S73, M124, S126, S140, P141, Q365, V366, F449]
O00487	Q00537	PSMD14	CDK17	0.800406	[L56, P147, I148, Q149, L162, I163, N164, L192, I193, I205]	[S64, M87, P88, R89, I193, K194, Q296, P408, Y472, F473]
O00487	Q96QE2	PSMD14	SLC2A13	0.800358	[V141, A142, V143, V144, P147, I148, Q149, L162, I163, H194]	[A56, G57, G58, G59, G60, A130, A131, F258, I376, F589]
O00487	Q13490	PSMD14	BIRC2	0.799934	[P147, I148, Q149, L162, I163, N164, L192, I193, H194, L218]	[Q7, R8, L9, W93, K94, L95, L161, N162, Y211, I375]
O00487	P33981	PSMD14	TTK	0.799085	[L56, P147, I148, Q149, L162, I163, N164, I193, H194, L218]	[M57, F144, P454, S455, T483, I598, Y599, I643, I667, A668]
O00487	Q9Y2R5	PSMD14	MRPS17	0.798869	[P147, I148, Q149, L162, I163, N164, L192, I193, H194, L218]	[K16, L66, R67, A68, P72, R73, A74, F86, K87, V88]
O00487	Q8WXE0	PSMD14	CASKIN2	0.798266	[L56, M57, Q149, S188, I189, T204, I205, L229, T230, L231]	[P192, A679, P726, A811, G813, A815, P843, P1025, L1036, P1069]
O00487	O75569	PSMD14	PRKRA	0.797633	[P147, I148, Q149, L162, I163, N164, L192, I193, H194, L218]	[Q37, V38, L39, H62, P64, G253, F254, N301, A302, L303]
O00487	Q99613	PSMD14	EIF3C	0.797057	[P12, G13, L36, A37, F91, G117, V141, A142, V143, V144]	[S11, S13, E42, I64, D185, E186, D187, S240, E292, D809]
O00487	B5ME19	PSMD14	EIF3CL	0.797057	[G13, A24, I33, S34, L36, A74, G117, V169, S202, I203]	[E42, D185, E186, D187, E218, D228, E292, E293, E294, H677]
O00487	Q8NCN4	PSMD14	RNF169	0.796988	[P147, I148, Q149, L162, I163, N164, L192, I193, H194, L218]	[P61, P154, I175, K176, L177, K383, P384, P428, R429, I430]
O00487	A6NK59	PSMD14	ASB14	0.796522	[P76, Q77, P147, I148, Q149, L162, I163, I193, I205, N206]	[A48, D49, P461, S462, V465, E466, S491, I520, G581, I582]
O00487	P78344	PSMD14	EIF4G2	0.79647	[P147, I148, Q149, L162, I163, N164, I193, H194, L217, L218]	[M1, M285, P320, G434, L435, G445, L446, A621, F622, Y856]
O00487	Q7Z6K4	PSMD14	NRARP	0.795709	[P147, I148, Q149, L162, I163, N164, L192, I193, H194, L217]	[Q15, R16, I17, F18, Q19, L33, L34, Q35, L101, Y102]
O00487	Q86W74	PSMD14	ANKRD46	0.795545	[P147, I148, Q149, L162, I163, N164, L192, I193, H194, L217]	[N13, V14, P15, N97, G98, L99, N168, L176, S177, S178]
O00487	Q9NWX5	PSMD14	ASB6	0.795136	[P147, I148, Q149, L162, I163, N164, L192, I193, H194, L217]	[A20, V87, P140, A162, A201, I303, E305, P372, L401, D403]
O00487	Q9Y2I7	PSMD14	PIKFYVE	0.795016	[L56, M57, S188, I189, I203, T204, I205, L229, T230, L231]	[T90, F200, Q273, W393, I395, P747, L1472, L1530, Y1897, I1898]
O00487	Q08752	PSMD14	PPID	0.794948	[P147, I148, Q149, L162, I163, N164, L192, I193, H194, L218]	[A45, E46, Y99, E101, S198, D200, A247, E248, D254, T262]
O00487	Q06643	PSMD14	LTB	0.794532	[A142, V143, P147, I148, Q149, L162, I163, N164, I193, H194]	[L46, Q67, G68, L69, Q100, G101, L102, Q110, A111, F112]
O00487	Q8NHY2	PSMD14	COP1	0.794297	[P147, I148, Q149, L162, I163, N164, L192, I193, H194, L217]	[A45, A46, G80, N121, G122, L123, N714, V715, L716, V731]
O00487	Q9H9Y6	PSMD14	POLR1B	0.794245	[L56, M57, I148, Q149, I189, T204, I205, L229, T230, L231]	[S260, V521, T522, G738, G970, Y971, D1105, T1106, A1125, M1126]
O00487	O75390	PSMD14	CS	0.793883	[V84, P147, I148, Q149, L162, I163, N164, L192, I193, H194]	[G71, M72, L137, V172, T173, G279, S280, G344, V426, S427]
O00487	O14965	PSMD14	AURKA	0.793294	[P147, I148, Q149, L162, I163, N164, L192, I193, H194, L217]	[L102, S104, L130, A203, T204, Y236, I237, T238, N242, S369]
O00487	O15344	PSMD14	MID1	0.791359	[L56, M57, I148, S188, I189, T204, I205, L229, T230, L231]	[V62, I63, V348, L349, L453, P519, V534, F535, A576, L577]
O00487	P49841	PSMD14	GSK3B	0.791029	[P147, I148, Q149, L162, I163, N164, L192, I193, H194, I205]	[I182, L196, K197, L198, K292, F293, F305, P325, T326, I378]
O00487	Q8TC27	PSMD14	ADAM32	0.790048	[P76, Q77, P147, I148, Q149, I163, T204, I205, N206, V290]	[V142, L143, Q412, C413, G480, A513, P514, N530, C531, E768]
O00487	Q9UKK9	PSMD14	NUDT5	0.788752	[P76, Q77, V84, P147, I148, Q149, L162, I163, I193, I205]	[G61, V62, A63, P85, P158, K159, P160, V170, K218, F219]
O00487	Q8N8Y2	PSMD14	ATP6V0D2	0.788731	[A142, V143, P147, I148, Q149, L162, I163, N164, I193, H194]	[N56, F57, L58, T224, L225, N327, V329, W330, I349, L350]
O00487	P61421	PSMD14	ATP6V0D1	0.788731	[V84, P147, I148, Q149, L162, I163, N164, I193, H194, I205]	[L58, L112, I143, Q145, A253, Q254, V330, W331, I350, F351]
O00487	Q6IQ16	PSMD14	SPOPL	0.788333	[P147, I148, Q149, L162, I163, N164, L192, I193, H194, L218]	[V51, W131, G132, F133, N147, G148, L149, Q320, A321, I322]
O00487	P42772	PSMD14	CDKN2B	0.788217	[L56, Q77, I148, Q149, L162, I163, L192, I193, I205, V290]	[L80, T81, V84, H85, D86, E90, V108, T136, G137, D138]
O00487	Q8N9B4	PSMD14	ANKRD42	0.788152	[P147, I148, Q149, L162, I163, N164, L192, I193, H194, L217]	[H70, A72, H103, L104, A105, L170, A171, F238, L316, A317]
O00487	Q9NS40	PSMD14	KCNH7	0.787652	[P76, Q77, I148, Q149, I189, T204, I205, N206, T230, V290]	[K331, A382, V799, P947, T1055, R1082, P1083, T1141, I1181, V1182]
O00487	P13995	PSMD14	MTHFD2	0.787604	[P147, I148, Q149, L162, I163, N164, L192, I193, H194, L218]	[R24, L25, R26, H158, V159, I160, V197, P287, K288, L289]
O00487	Q969K4	PSMD14	ABTB1	0.787431	[V84, P147, I148, Q149, L162, I163, N164, I193, H194, I205]	[Q111, G112, I113, H323, G324, I325, H332, V333, L334, A466]
O00487	Q9NYY8	PSMD14	FASTKD2	0.786549	[V84, A86, P147, I148, Q149, L162, I163, I193, V288, V290]	[I361, L362, F421, I422, L423, I424, L425, L529, P570, P619]
O00487	Q96LR5	PSMD14	UBE2E2	0.78612	[V141, A142, V143, V144, P147, I148, Q149, L162, I163, H194]	[D70, P71, P72, I91, D141, I142, L143, D171, P172, L173]
O00487	O96017	PSMD14	CHEK2	0.785818	[L56, I148, Q149, L162, I163, N164, L192, I193, H194, I205]	[S15, S31, S61, K249, I250, F328, T389, V455, V469, P471]
O00487	P58546	PSMD14	MTPN	0.785007	[P147, I148, Q149, L162, I163, N164, L192, I193, H194, L217]	[E17, L54, L55, P71, L72, L73, A75, V76, Y77, L87]
O00487	Q9Y5M8	PSMD14	SRPRB	0.784776	[V84, A142, P147, I148, Q149, L162, I163, N164, I193, H194]	[L129, E130, R131, L197, E198, K199, A211, L263, E264, K265]
O00487	O94822	PSMD14	LTN1	0.784447	[R3, L4, F133, A135, I148, R161, L162, I163, D289, V290]	[L230, P449, L846, L927, I1048, I1203, F1204, P1430, I1644, I1649]
O00487	Q9BT73	PSMD14	PSMG3	0.784435	[A142, V143, P147, I148, Q149, L162, I163, N164, I193, H194]	[V57, G108, L109, K110, A111, L112, R113, V115, I116, R117]
O00487	Q16777	PSMD14	H2AC20	0.783274	[P147, I148, Q149, L162, I163, N164, L192, I193, H194, L218]	[K16, S17, R18, G45, A46, G47, R78, K127, S128, K129]
O00487	Q9NX63	PSMD14	CHCHD3	0.783222	[P147, I148, Q149, L162, I163, N164, I193, H194, L217, L218]	[D92, R93, A120, H122, A124, Q126, R176, A218, K219, Q220]
O00487	Q71UI9	PSMD14	H2AZ2	0.782305	[P147, I148, Q149, L162, I163, N164, I193, H194, L218, N219]	[A2, G4, A13, K14, A15, V47, G107, G108, G109, V110]
O00487	O14593	PSMD14	RFXANK	0.782035	[P147, I148, Q149, L162, I163, N164, L192, I193, H194, I205]	[G64, S65, S93, A98, G191, T225, P226, M227, L254, V255]
O00487	O60313	PSMD14	OPA1	0.781713	[P76, Q77, P147, I148, Q149, L162, I163, I193, I205, N206]	[W2, L68, P69, E150, D170, R231, I232, E234, D698, L846]
O00487	Q6NXT1	PSMD14	ANKRD54	0.781612	[P147, I148, Q149, L162, I163, N164, L192, I193, H194, L217]	[A5, G6, D7, A8, E34, G35, V202, D203, A204, R300]
O00487	Q8N8V4	PSMD14	ANKS4B	0.781433	[P147, I148, Q149, L162, I163, N164, L192, I193, H194, L217]	[D31, P35, L173, T179, P185, S243, D257, E319, E335, V336]
O00487	P10275	PSMD14	AR	0.78139	[P147, I148, Q149, L162, I163, N164, L192, I193, H194, L218]	[Q60, Q61, Q66, Q74, Q197, P376, P377, P378, P379, I673]
O00487	A6NGH8	PSMD14	ANKRD61	0.781188	[L56, M57, I148, S188, I189, T204, I205, L229, T230, L231]	[I57, S65, R67, R136, S145, I146, N195, N295, L307, K372]
O00487	Q9Y385	PSMD14	UBE2J1	0.781037	[M54, V84, P147, I148, Q149, L162, I163, N164, I193, H194]	[R14, L15, M16, L161, R264, L265, S266, R305, I306, Y307]
O00487	P24941	PSMD14	CDK2	0.780838	[P147, I148, Q149, L162, I163, N164, L192, I193, H194, L217]	[E12, G13, L103, I135, F213, R214, I215, P241, K242, L298]
O00487	Q9UMS4	PSMD14	PRPF19	0.780758	[V84, P147, I148, Q149, L162, I163, N164, I193, H194, V290]	[L47, S48, P65, H105, T317, G318, F332, G368, F471, T472]
O00487	Q969H0	PSMD14	FBXW7	0.779889	[P147, I148, Q149, L162, I163, N164, L192, I193, H194, L217]	[N82, S92, G93, N94, Y458, H500, T578, G579, H580, S596]
O00487	Q9P003	PSMD14	CNIH4	0.779414	[M54, V84, E85, A86, A142, V143, P147, I148, I163, V288]	[V21, Y22, F23, L75, P76, A114, M115, I116, L118, G119]
O00487	Q00536	PSMD14	CDK16	0.77906	[P147, I148, Q149, L162, I163, N164, L192, I193, H194, L217]	[G39, G40, I124, R125, L126, L300, R376, I377, A440, M441]
O00487	Q15327	PSMD14	ANKRD1	0.778949	[P147, I148, Q149, L162, I163, N164, L192, I193, H194, L217]	[G31, G56, F139, L140, L218, D249, R250, E251, T254, L271]
O00487	P01375	PSMD14	TNF	0.7783	[A142, V143, P147, I148, Q149, L162, I163, N164, I193, H194]	[N110, A111, L112, A114, Q137, V138, L139, H149, V150, L151]
O00487	Q9UKF6	PSMD14	CPSF3	0.777317	[P147, I148, Q149, L162, I163, N164, L192, I193, H194, L218]	[Y123, H307, I367, M368, I517, P518, N553, N570, P571, H684]
O00487	Q8IV38	PSMD14	ANKMY2	0.777228	[G55, L56, M57, I148, Q149, I189, I205, L229, T230, V290]	[A53, A54, A70, A83, L84, L304, Q306, A307, M337, V338]
O00487	Q96NW4	PSMD14	ANKRD27	0.776989	[L56, P76, Q77, I148, Q149, I163, I205, N206, T230, V290]	[V35, G85, Q578, H618, G991, S992, H993, V1029, Q1031, G1037]
O00487	P61221	PSMD14	ABCE1	0.775673	[L56, P89, P116, P147, I148, Q149, L162, I163, I205, T230]	[M1, A9, G68, A69, L70, R101, P102, L108, P170, I364]
O00487	Q6Q0C0	PSMD14	TRAF7	0.775661	[L56, P147, I148, Q149, L162, I163, N164, L192, I193, H194]	[P36, L305, G397, P398, V442, L443, S456, A457, V463, W464]
O00487	Q8N1G4	PSMD14	LRRC47	0.774539	[P147, I148, Q149, L162, I163, N164, L192, I193, H194, L218]	[P44, H78, L87, L120, Q132, L155, I399, L442, A454, G456]
O00487	O43502	PSMD14	RAD51C	0.774459	[V141, A142, V143, V144, P147, I148, L162, I163, I193, H194]	[I52, S53, Q97, G98, F99, G264, L265, A295, L296, G345]
O00487	O95528	PSMD14	SLC2A10	0.773973	[V141, A142, V143, V144, P147, I148, Q149, L162, I163, H194]	[L34, L56, A58, A175, F184, P186, L276, L301, P355, P399]
O00487	Q9BYH8	PSMD14	NFKBIZ	0.773638	[L56, I148, Q149, L162, I163, L192, I193, H194, I205, T230]	[V97, L188, V243, P378, A451, A487, V488, A489, V543, A603]
O00487	Q8TBB6	PSMD14	SLC7A14	0.773528	[V141, A142, V143, V144, P147, I148, Q149, L162, I163, N219]	[F227, F234, L370, L428, L571, L572, F573, I574, I584, I598]
O00487	Q7Z5J8	PSMD14	ANKAR	0.77332	[P76, Q77, P147, I148, Q149, L162, I163, I193, I205, N206]	[L4, P10, V839, R872, K956, L957, L976, A977, L1042, V1197]
O00487	P53611	PSMD14	RABGGTB	0.77329	[P147, I148, Q149, L162, I163, N164, L192, I193, H194, L218]	[L72, A73, L155, L201, A202, L292, F293, G294, V312, F313]
O00487	P42771	PSMD14	CDKN2A	0.773247	[L56, P147, I148, Q149, L162, I163, N164, I193, H194, I205]	[A4, S12, A13, D14, V82, D84, A133, A134, G135, G139]
O00487	Q8IZH2	PSMD14	XRN1	0.772584	[P147, I148, Q149, L162, I163, N164, I193, H194, L218, N219]	[I278, P319, P510, P567, F568, P1088, L1209, G1210, F1699, G1700]
O00487	Q9H0D6	PSMD14	XRN2	0.772584	[P147, I148, Q149, L162, I163, N164, L192, I193, H194, L218]	[P223, N224, P246, L394, L489, P594, P603, L679, F685, L912]
O00487	Q86Y07	PSMD14	VRK2	0.772294	[P147, I148, Q149, L162, I163, N164, L192, I193, H194, L217]	[P48, P69, L108, A279, P280, S281, I318, L387, M388, I461]
O00487	Q06547	PSMD14	GABPB1	0.772288	[P147, I148, Q149, L162, I163, N164, I193, H194, L217, L218]	[G38, H43, L44, Q157, I158, A159, A179, V265, Q281, L282]
O00487	P52434	PSMD14	POLR2H	0.771718	[P147, I148, Q149, L162, I163, N164, L192, I193, H194, L218]	[V25, S26, R27, D67, G68, V96, Y97, R98, T110, R111]
O00487	O43246	PSMD14	SLC7A4	0.771546	[P147, I148, Q149, L162, I163, N164, I193, H194, L218, N219]	[L178, F208, I209, A271, I272, F374, I409, V527, I548, P549]
O00487	P46776	PSMD14	RPL27A	0.771435	[V84, P147, I148, Q149, L162, I163, N164, L192, I193, H194]	[K10, L11, R12, F45, D46, L75, D76, K77, K136, K138]
O00487	Q969T4	PSMD14	UBE2E3	0.771329	[V84, P147, I148, Q149, L162, I163, N164, L192, I193, H194]	[T96, I97, L98, Y120, P121, F122, S168, L169, L170, L179]
O00487	Q8NB46	PSMD14	ANKRD52	0.771234	[L56, P76, Q77, I148, Q149, I189, I205, N206, T230, V290]	[L177, A213, A280, A463, G479, A480, A496, A557, A660, A905]
O00487	Q9BSK4	PSMD14	FEM1A	0.771037	[L56, M57, I148, Q149, I163, I189, I193, I205, L229, T230]	[D142, L143, S428, P429, E440, L441, A462, P559, D573, P574]
O00487	Q7RTV0	PSMD14	PHF5A	0.770988	[V84, P147, I148, Q149, L162, I163, N164, I193, H194, L218]	[R21, L22, C23, E24, I32, C33, I45, C46, Y71, C72]
O00487	P49368	PSMD14	CCT3	0.770665	[P147, I148, Q149, L162, I163, N164, L192, I193, H194, L218]	[R216, G217, A324, P369, K370, L376, R377, G378, L466, A468]
O00487	O95429	PSMD14	BAG4	0.770458	[P76, V84, E85, A86, I148, Q149, L162, I205, V288, V290]	[D27, V204, P205, G223, D224, H385, V386, L387, A447, I448]
O00487	Q9HAU4	PSMD14	SMURF2	0.770373	[L56, M57, Q149, S188, I189, T204, I205, L229, T230, L231]	[P11, Q113, L115, L376, Q389, G557, W588, R589, F590, I720]
O00487	Q8IUC4	PSMD14	RHPN2	0.770322	[P147, I148, Q149, L162, I163, N164, L192, I193, H194, L218]	[P161, R163, F186, P188, A331, P332, F487, S488, A534, P535]
O00487	Q9UKI2	PSMD14	CDC42EP3	0.770171	[P147, I148, Q149, L162, I163, N164, I193, H194, L218, N219]	[I31, G36, F53, G54, T98, P99, S115, Q116, F135, L224]
O00487	P0C0S5	PSMD14	H2AZ1	0.770076	[P147, I148, Q149, L162, I163, N164, L192, I193, H194, L218]	[G7, K8, D9, K14, T15, K16, K38, S39, R40, L118]
O00487	O00221	PSMD14	NFKBIE	0.769652	[P147, I148, Q149, L162, I163, N164, L192, I193, H194, L217]	[E151, S153, A203, D204, G205, Q364, Q366, Q369, G370, L371]
O00487	O14976	PSMD14	GAK	0.769282	[L56, I148, Q149, L162, I163, N164, I189, I193, I205, T230]	[T197, I198, T484, M538, H571, S778, D787, A788, S987, L1238]
O00487	P52569	PSMD14	SLC7A2	0.768637	[V141, A142, V143, V144, P147, I148, Q149, L162, I163, H194]	[L42, V70, A78, V205, G355, S356, A390, S495, L497, I569]
O00487	Q9H8V3	PSMD14	ECT2	0.76836	[L56, M57, S188, I189, I203, T204, I205, L229, T230, L231]	[M1, A2, S112, P152, A407, L416, Y429, P481, L482, I505]
O00487	Q9BQI6	PSMD14	SLF1	0.767868	[L56, M57, I148, Q149, I189, I193, I205, L229, T230, L231]	[I10, I74, I189, Q190, P478, N542, S654, L902, H1023, I1045]
O00487	P46379	PSMD14	BAG6	0.766798	[V84, P147, I148, Q149, L162, I163, N164, I193, H194, N206]	[P254, A255, P432, P493, P586, A587, Q609, L615, P640, L691]
O00487	Q9NRN9	PSMD14	METTL5	0.766411	[P147, I148, Q149, G153, L162, I163, N164, V169, I193, H194]	[G18, F19, A86, L87, L112, N114, I124, A145, L146, E147]
O00487	P17535	PSMD14	JUND	0.766037	[A142, V143, P147, I148, Q149, L162, I163, N164, I193, H194]	[G112, L113, G139, P223, P224, P225, P226, Q343, V344, P345]
O00487	Q9H832	PSMD14	UBE2Z	0.765702	[P147, I148, Q149, L162, I163, N164, L192, I193, H194, L218]	[G15, A16, A55, A78, L102, R103, I104, L134, P138, F139]
O00487	Q5TIA1	PSMD14	MEI1	0.765626	[L56, M57, P187, S188, I189, T204, I205, L229, T230, L231]	[P225, L226, L696, L787, L845, I846, L888, I889, L910, L1156]
O00487	Q9NR09	PSMD14	BIRC6	0.765443	[R3, L4, F73, M75, A159, F160, R161, L162, I163, K310]	[L174, L368, L573, L2819, L2995, L3366, P3799, L3986, P4357, I4613]
O00487	Q9UJX5	PSMD14	ANAPC4	0.765329	[P147, I148, Q149, L162, I163, N164, I193, H194, L217, L218]	[R3, I155, F156, D483, F572, P573, L666, P701, L713, E761]
O00487	P19474	PSMD14	TRIM21	0.764734	[A142, V143, P147, I148, Q149, L162, I163, N164, I193, H194]	[R64, L208, R209, I210, D233, Y328, F433, L442, R443, P444]
O00487	Q8N6D5	PSMD14	ANKRD29	0.763907	[G55, L56, P76, Q77, I148, Q149, L162, I193, I205, V290]	[L31, A54, H58, V95, G178, T179, A206, A250, A265, G266]
O00487	Q96JP0	PSMD14	FEM1C	0.7633	[L56, M57, S188, I189, I203, T204, I205, L229, T230, L231]	[L18, L19, L23, V31, S32, P44, L45, L218, F505, P506]
O00487	P15621	PSMD14	ZNF44	0.762708	[M54, G55, V84, E85, A86, P147, I148, V288, D289, V290]	[P71, S72, Y217, Y273, Y301, Y413, Y469, Y580, Y608, Y636]
O00487	Q53G59	PSMD14	KLHL12	0.762285	[P147, I148, Q149, L162, I163, N164, L192, I193, H194, L218]	[V74, G335, G373, A374, V423, A424, G467, G514, A515, A526]
O00487	Q92527	PSMD14	ANKRD7	0.761027	[P147, I148, Q149, L162, I163, N164, L192, I193, H194, L217]	[M1, N2, K3, L78, D183, V184, R192, A194, L195, V235]
O00487	P62847	PSMD14	RPS24	0.760485	[P147, I148, Q149, L162, I163, N164, L192, I193, H194, L218]	[K88, H89, R90, K105, Q106, R107, R110, K111, N112, R113]
O00487	Q9UIX4	PSMD14	KCNG1	0.759192	[A142, V143, P147, I148, Q149, L162, I163, N164, I193, H194]	[M1, I35, T79, G155, I156, A200, G202, G320, A321, A322]
O00487	P14174	PSMD14	MIF	0.759006	[G10, A47, V141, A142, V143, V144, P147, I148, I163, H194]	[I5, V15, P16, D17, V43, P44, D45, P92, D93, R94]
O00487	Q6PML9	PSMD14	SLC30A9	0.758043	[P147, I148, Q149, L162, I163, N164, L192, I193, H194, L218]	[K104, Q105, V231, M241, V242, Y307, M331, G332, V437, A439]
O00487	Q9UIY3	PSMD14	RWDD2A	0.757773	[P147, I148, Q149, L162, I163, N164, I193, H194, L218, N219]	[S2, Q26, G27, E28, L101, L102, N232, E234, H250, I281]
O00487	Q9NQ88	PSMD14	TIGAR	0.757325	[P76, Q77, P147, I148, Q149, L162, I163, N164, I193, H194]	[H53, A54, H67, G68, I69, D84, S197, G199, L266, R270]
O00487	Q12834	PSMD14	CDC20	0.75651	[V84, E85, A86, P147, I148, Q149, L162, V288, D289, V290]	[S213, G214, S247, A248, E249, I290, H291, G328, N329, L371]
O00487	Q8WXD9	PSMD14	CASKIN1	0.75632	[L56, M57, P187, S188, I189, T204, I205, L229, T230, L231]	[L102, K103, A104, A211, G212, V671, V844, P849, G1187, A1345]
O00487	Q6NY19	PSMD14	KANK3	0.755766	[L56, I148, Q149, L162, I163, N164, L192, I193, H194, I205]	[E290, A307, G315, A316, Q317, A329, A336, A542, V615, D728]
O00487	Q8WY07	PSMD14	SLC7A3	0.755731	[G8, G9, G10, V108, G110, V141, A142, V143, V144, V145]	[L461, F462, F463, L517, L518, L519, I520, L546, L547, P548]
O00487	Q13489	PSMD14	BIRC3	0.75573	[M54, V84, E85, A86, I148, I205, N206, V288, D289, V290]	[P186, Y195, Y338, N414, A517, E518, A519, L521, Y522, I570]
O00487	Q9NY64	PSMD14	SLC2A8	0.754716	[G8, G9, G10, A47, G110, V141, A142, V143, V144, V145]	[M1, A81, A82, G83, V167, L194, V298, V300, Q302, P402]
O00487	Q5D1E8	PSMD14	ZC3H12A	0.754363	[P147, I148, Q149, L162, I163, N164, L192, I193, H194, L218]	[L161, V179, L208, P212, G285, P286, A341, L342, P349, P422]
O00487	Q8IV13	PSMD14	CCNJL	0.754107	[V84, P147, I148, Q149, L162, I163, N164, L192, I193, H194]	[H116, P118, P130, P131, H197, F198, P331, A332, Q383, S398]
O00487	Q9UL15	PSMD14	BAG5	0.753973	[P147, I148, Q149, L162, I163, N164, L192, I193, H194, L218]	[V27, Q311, G312, L313, A331, A351, N371, V372, L373, V383]
O00487	Q12888	PSMD14	TP53BP1	0.753784	[G8, G9, A47, V108, V109, V141, A142, V143, V144, V145]	[P227, V238, P381, T434, A601, P939, I967, G969, S1320, G1731]
O00487	Q5T9C9	PSMD14	PIP5KL1	0.753657	[P147, I148, Q149, L162, I163, N164, L192, I193, H194, L218]	[P75, Q161, A162, L163, N276, V277, L278, N330, A331, L332]
O00487	O75439	PSMD14	PMPCB	0.753171	[P147, I148, Q149, L162, I163, N164, L192, I193, H194, L218]	[G127, A128, V303, G304, V315, A316, V380, V381, V445, N446]
O00487	Q8WVL7	PSMD14	ANKRD49	0.752526	[P147, I148, Q149, L162, I163, N164, L192, I193, H194, L217]	[H35, L36, I37, D52, K69, E71, E106, P111, P177, H179]
O00487	O14788	PSMD14	TNFSF11	0.752033	[V84, E85, A86, P147, I148, Q149, L162, I163, V288, D289]	[H31, P33, S186, Y188, S197, N198, M199, S252, T254, Y263]
O00487	P61009	PSMD14	SPCS3	0.751396	[V84, E85, A86, P147, I148, L162, I163, V288, D289, V290]	[S17, L22, T71, A72, D73, S90, A91, E92, V103, V150]
O00487	Q6ZVZ8	PSMD14	ASB18	0.751361	[E85, P147, I148, Q149, L162, I163, I193, H194, I205, V290]	[P146, D177, S182, Q202, A203, L204, A304, S305, Q350, A351]
O00487	P27348	PSMD14	YWHAQ	0.751299	[V84, A142, V143, P147, I148, Q149, I163, N164, I193, H194]	[Q8, R60, V61, D81, Y82, R83, E113, S114, K115, L170]
O00487	Q5TEU4	PSMD14	NDUFAF5	0.751077	[P147, I148, Q149, L162, I163, N164, L192, I193, H194, L218]	[Y102, I103, M188, F189, G250, G295, S314, Q315, S327, F328]
O00487	Q75QN2	PSMD14	INTS8	0.751059	[L56, M57, I148, S188, I189, T204, I205, L229, T230, L231]	[L50, F54, P72, F345, T467, L529, E531, D619, L696, F995]
O00487	Q99729	PSMD14	HNRNPAB	0.750581	[P147, I148, Q149, L162, I163, N164, I193, H194, L217, L218]	[P24, G41, A42, N52, G136, V138, Q237, Q238, Q326, N327]
O00487	P09012	PSMD14	SNRPA	0.750305	[P147, I148, Q149, L162, I163, N164, L192, I193, H194, L218]	[I33, A55, F56, G74, F75, P76, G129, G139, P140, F211]
O00487	P49915	PSMD14	GMPS	0.749527	[L56, Q77, P147, I148, Q149, L162, I163, L192, I193, I205]	[P99, R124, E125, D126, E147, L511, L512, P513, I514, P551]
O00487	Q9Y6Q6	PSMD14	TNFRSF11A	0.748491	[V84, P147, I148, Q149, L162, I163, N164, I193, H194, L218]	[L16, L17, C18, P32, P33, L69, P70, C71, N584, G585]
O00487	P49643	PSMD14	PRIM2	0.747342	[G55, L56, P76, Q77, V84, I148, Q149, I205, N206, V290]	[P32, I105, F132, Q247, P248, H255, S272, P376, L394, P468]
O00487	Q8TAT5	PSMD14	NEIL3	0.747033	[L56, P76, Q77, V84, E85, I148, Q149, I205, N206, V290]	[R15, P20, P89, L187, P188, G189, I491, G596, P597, G598]
O00487	Q9Y3C6	PSMD14	PPIL1	0.747006	[P147, I148, Q149, L162, I163, N164, L192, I193, H194, L218]	[E41, L42, A43, Q81, L98, A99, F113, V114, K125, H126]
O00487	P50914	PSMD14	RPL14	0.746849	[P147, I148, Q149, L162, I163, N164, L192, I193, H194, L218]	[R35, A36, Q78, A138, V178, A183, A200, A205, A210, A215]
O00487	P01374	PSMD14	LTA	0.746093	[A47, V141, A142, V143, V144, P147, I148, L162, I163, H194]	[G34, L35, L77, F87, L88, P143, H145, P147, I188, P189]
O00487	P11802	PSMD14	CDK4	0.745958	[L56, P147, I148, Q149, L162, I163, L192, I193, H194, I205]	[V14, G15, G43, G44, G45, G46, G47, I87, K88, L141]
O00487	Q92625	PSMD14	ANKS1A	0.745852	[L56, M57, Q149, S188, I189, T204, I205, L229, T230, L231]	[G38, G39, G45, G46, M239, S331, P408, Y568, S647, S984]
O00487	Q8IYU2	PSMD14	HACE1	0.745667	[L56, I148, Q149, S188, I189, T204, I205, L229, T230, L231]	[Q275, L309, S310, S337, L419, S420, F459, Q580, F760, D792]
O00487	Q5T7N3	PSMD14	KANK4	0.745192	[L56, M57, I148, S188, I189, L192, T204, I205, T230, L231]	[T283, P284, S285, P555, T556, N657, Q718, V942, S957, L958]
O00487	P53618	PSMD14	COPB1	0.744956	[P147, I148, Q149, L162, I163, N164, L192, I193, H194, L217]	[V14, P15, K27, A193, F194, V401, I402, G797, I798, S947]
O00487	O43557	PSMD14	TNFSF14	0.743974	[A142, V143, V144, P147, I148, L162, I163, N164, I193, H194]	[V69, T70, R71, S79, V135, T136, K137, G230, T231, R232]
O00487	O00483	PSMD14	NDUFA4	0.743189	[A47, V141, A142, V143, V144, P147, I148, I163, I193, H194]	[L15, I16, P17, L18, F19, W45, N54, K55, L56, F81]
O00487	Q8TCX5	PSMD14	RHPN1	0.742794	[P147, I148, Q149, L162, I163, N164, L192, I193, H194, L217]	[T106, V359, A360, M361, E373, L374, D434, A452, V571, V588]
O00487	Q13561	PSMD14	DCTN2	0.742639	[L14, V84, E85, A86, P147, I148, I163, V288, D289, V290]	[M1, A2, D3, A7, D8, A13, L173, V261, E262, G288]
O00487	Q9P2R7	PSMD14	SUCLA2	0.742498	[G55, L56, P147, I148, Q149, L162, I163, N164, I193, H194]	[H41, L102, F141, T142, V155, G179, P180, G188, H338, L363]
O00487	P23921	PSMD14	RRM1	0.742408	[L56, Q77, I148, Q149, I189, T204, I205, T230, L231, V290]	[L47, V51, T68, L77, V93, S113, A251, R627, V629, R648]
O00487	Q63ZY3	PSMD14	KANK2	0.741527	[L56, I148, Q149, L162, I163, L192, I193, I205, T230, V290]	[T141, T149, P319, I407, S436, I482, F680, P681, L801, M824]
O00487	P61086	PSMD14	UBE2K	0.74143	[P147, I148, Q149, L162, I163, N164, I193, H194, L218, N219]	[P47, T49, T65, N69, P70, P71, P138, E139, M140, P160]
O00487	Q9P0K7	PSMD14	RAI14	0.74137	[I148, Q149, L162, I163, N164, L192, I193, H194, I205, V290]	[D116, A203, V499, A604, T672, A673, A698, V849, E871, E896]
O00487	P49411	PSMD14	TUFM	0.740766	[P147, I148, Q149, L162, I163, N164, L192, I193, H194, L217]	[R8, A9, G15, L31, K32, A33, I77, K79, I346, K347]
O00487	Q9UGQ3	PSMD14	SLC2A6	0.740452	[G8, G9, G10, A47, G110, V141, A142, V143, V144, V145]	[I112, M113, L132, W133, M134, L182, S183, F213, S300, L394]
O00487	Q9BXY0	PSMD14	MAK16	0.740442	[V84, P147, I148, Q149, L162, I163, N164, I193, H194, L218]	[N31, E32, Y33, I68, E69, D173, T174, K188, E213, E290]
O00487	O75844	PSMD14	ZMPSTE24	0.739083	[V84, E85, A86, P147, I148, Q149, I163, V288, D289, V290]	[T90, L91, L139, I188, L209, P221, F271, K273, L388, L435]
O00487	Q9NQT4	PSMD14	EXOSC5	0.738509	[V84, P147, I148, Q149, L162, I163, N164, L192, I193, H194]	[G43, S44, A45, G60, A62, V119, V142, R149, G163, T164]
O00487	Q00534	PSMD14	CDK6	0.738192	[L56, P147, I148, Q149, L162, I163, I193, H194, I205, V290]	[A63, H67, L109, Y170, R220, Q252, A253, L295, P316, S317]
O00487	P61011	PSMD14	SRP54	0.737284	[P147, I148, Q149, L162, I163, N164, L192, I193, H194, L217]	[I104, A142, A144, N210, G258, I304, I319, G409, I437, K438]
O00487	A6NIX2	PSMD14	WTIP	0.737138	[V84, P147, I148, Q149, L162, I163, N164, L192, I193, H194]	[V78, G99, G100, G101, G102, L187, P195, L305, T329, V330]
O00487	Q96JH7	PSMD14	VCPIP1	0.736188	[P147, I148, Q149, L162, I163, N164, L192, I193, H194, L217]	[L83, L99, N101, G230, L256, R288, K577, L618, H1001, L1003]
O00487	Q96Q27	PSMD14	ASB2	0.7357	[P147, I148, Q149, L162, I163, N164, L192, I193, H194, L217]	[A2, V89, M90, G337, A344, F478, P479, A485, G502, E503]
O00487	Q68DC2	PSMD14	ANKS6	0.735655	[P147, I148, Q149, L162, I163, N164, L192, I193, H194, L218]	[M1, H128, S176, G177, K286, T287, D288, R465, A748, E749]
O00487	Q15185	PSMD14	PTGES3	0.735534	[V84, E85, A86, A142, V143, P147, I148, I163, V288, D289]	[F19, E22, D23, I53, E134, V136, D146, P157, D158, L159]
O00487	P30825	PSMD14	SLC7A1	0.735279	[V141, A142, V143, V144, P147, I148, L162, I163, I193, H194]	[A65, I66, I72, I172, L173, V200, L201, L532, L563, P564]
O00487	Q9BZL1	PSMD14	UBL5	0.735255	[G8, G9, G10, A47, G110, V141, A142, V143, V144, V145]	[T23, I24, G25, S56, L57, G58, D64, G65, M66, Y72]
O00487	Q8N9V6	PSMD14	ANKRD53	0.734799	[L56, V84, E85, A86, I148, Q149, I205, V288, D289, V290]	[A46, T47, P92, S93, D221, D265, A266, M267, S328, R503]
O00487	O95630	PSMD14	STAMBP	0.734705	[M41, L42, K43, E52, V53, M54, M98, L99, K100, D279]	[D30, I31, E104, E105, L106, L132, E318, L319, E385, E386]
O00487	Q96M93	PSMD14	ADAD1	0.73329	[P147, I148, Q149, L162, I163, N164, L192, I193, H194, L217]	[A2, V13, L143, G144, A236, A249, I250, G396, W564, M576]
O00487	Q6P6B7	PSMD14	ANKRD16	0.732693	[P147, I148, Q149, L162, I163, N164, L192, I193, H194, L217]	[A28, E58, H126, G127, A128, G137, A179, M180, V266, E284]
O00487	Q9GZV1	PSMD14	ANKRD2	0.731629	[P147, I148, Q149, L162, I163, N164, L192, I193, H194, L217]	[A20, A50, Q51, E52, G91, Q92, E93, D277, E279, G345]
O00487	O95292	PSMD14	VAPB	0.731279	[P147, I148, Q149, L162, I163, N164, L192, I193, H194, N219]	[D77, Y78, D116, S117, K118, T150, S206, P207, R223, L224]
O00487	Q9UJX2	PSMD14	CDC23	0.731195	[V84, E85, A86, P147, I148, Q149, I163, V288, D289, V290]	[V19, L49, L58, A59, G171, H197, V198, L199, L319, A569]
O00487	Q9BXX2	PSMD14	ANKRD30B	0.730822	[L56, I148, Q149, I189, I193, H194, T204, I205, L229, T230]	[L125, L258, L299, T335, P336, S1375, I1376, N1384, F1385, L1386]
O00487	O43390	PSMD14	HNRNPR	0.730298	[P147, I148, Q149, L162, I163, N164, I193, H194, L217, L218]	[I446, P515, P523, P539, R540, A550, N590, Q591, Q592, N593]
O00487	O75940	PSMD14	SMNDC1	0.729543	[V84, E85, A86, V141, A142, V143, V144, P147, I148, V288]	[V19, E20, A21, E28, T70, A114, E115, E133, D134, S135]
O00487	Q9NR50	PSMD14	EIF2B3	0.72902	[P147, I148, Q149, L162, I163, N164, L192, I193, H194, L218]	[K33, P34, V103, I109, F214, L215, I229, P230, Q430, I432]
O00487	P35606	PSMD14	COPB2	0.728934	[P76, V84, E85, A86, I148, Q149, I205, V288, D289, V290]	[T74, D332, N417, P465, K466, A597, F630, Q632, L715, E881]
O00487	Q99466	PSMD14	NOTCH4	0.728847	[L56, M57, S188, I189, I203, T204, I205, L229, T230, L231]	[A495, P608, G654, S655, Q861, D1006, P1068, G1603, I1721, A1774]
O00487	O60506	PSMD14	SYNCRIP	0.728654	[P147, I148, Q149, L162, I163, N164, I193, H194, L217, L218]	[A126, A206, L275, A374, F375, Y432, Y433, Y434, P436, P517]
O00487	Q9NU02	PSMD14	ANKEF1	0.728495	[L56, P147, I148, Q149, L162, I163, L192, I193, H194, I205]	[P84, T85, E191, S353, P452, L529, L681, S682, S683, I708]
O00487	P62136	PSMD14	PPP1CA	0.727999	[P147, I148, Q149, L162, I163, N164, L192, I193, H194, L218]	[V19, L59, G135, F136, Y137, G175, L176, S177, L200, G215]
O00487	Q9Y283	PSMD14	INVS	0.726082	[L56, I148, Q149, L162, I163, L192, I193, I205, L229, T230]	[A189, G289, A290, A329, N648, V649, A650, Q651, H820, A821]
O00487	A7E2S9	PSMD14	ANKRD30BL	0.725679	[P76, V84, E85, A86, I148, Q149, I205, V288, D289, V290]	[R68, V87, V88, T89, L124, E212, G232, T233, A248, E249]
O00487	Q9UGJ0	PSMD14	PRKAG2	0.725173	[V84, E85, A86, P147, I148, Q149, I163, V288, D289, V290]	[A4, G18, G19, S20, L280, V315, G316, I346, P418, L532]
O00487	Q7L2H7	PSMD14	EIF3M	0.724505	[V84, E85, A86, P147, I148, Q149, L162, V288, D289, V290]	[A16, G26, A27, E28, I29, L72, I73, F220, W347, T374]
O00487	Q86SG2	PSMD14	ANKRD23	0.724136	[L56, P147, I148, Q149, L162, I163, N164, I193, H194, I205]	[L20, G21, F22, V26, A120, A139, H140, A238, Q239, D240]
O00487	Q9NXR5	PSMD14	ANKRD10	0.724115	[P147, I148, Q149, L162, I163, N164, L192, I193, H194, L218]	[D34, T275, N307, I309, S353, P354, S355, L372, Y373, G379]
O00487	O15145	PSMD14	ARPC3	0.723238	[V141, A142, V143, V144, P147, I148, Q149, I163, I193, H194]	[M9, I60, K61, N62, R66, T72, Y74, K171, S172, L173]
O00487	Q99990	PSMD14	VGLL1	0.722861	[A47, V84, V141, A142, V143, V144, P147, I148, I163, H194]	[T31, Y32, P77, P149, F150, L168, L169, F203, L205, P206]
O00487	O60237	PSMD14	PPP1R12B	0.722647	[P147, I148, Q149, L162, I163, N164, I193, H194, L217, L218]	[D210, V211, E313, S374, E394, S395, I399, I468, A628, K982]
O00487	O95271	PSMD14	TNKS	0.721956	[L56, M57, P187, S188, I189, T204, I205, L229, T230, L231]	[A273, A306, A393, A459, A708, A746, A774, A861, A877, A927]
O00487	Q6ZW76	PSMD14	ANKS3	0.721879	[L56, M57, I148, Q149, I189, T204, I205, L229, T230, L231]	[H22, G23, N96, V97, P98, E127, G362, L363, Q633, A634]
O00487	Q6AZZ1	PSMD14	TRIM68	0.721688	[A142, V143, P147, I148, Q149, L162, I163, N164, I193, H194]	[V7, V14, K174, E187, R193, E208, V209, K226, R254, V364]
O00487	Q9GZS3	PSMD14	WDR61	0.721554	[L56, V84, E85, A86, I148, Q149, I205, V288, D289, V290]	[F9, K10, A14, H15, S69, V70, R89, L90, K215, I216]
O00487	Q9NVM9	PSMD14	INTS13	0.721328	[P76, V84, E85, A86, I148, I205, N206, V288, D289, V290]	[M148, E149, Q198, T351, V410, T411, E484, L486, L685, E691]
O00487	Q96NS5	PSMD14	ASB16	0.721003	[G55, L56, M57, I148, Q149, I189, I205, L229, T230, V290]	[Q74, A75, L76, V104, L105, N170, V171, L172, H215, L370]
O00487	Q7Z6Z7	PSMD14	HUWE1	0.72025	[A47, V108, V109, G124, V125, V141, A142, V143, V144, V145]	[T2193, S2194, T3483, T3489, T3490, S3491, T3492, T3493, T3494, S3711]
O00487	Q16659	PSMD14	MAPK6	0.719657	[P147, I148, Q149, L162, I163, N164, L192, I193, H194, L217]	[M1, L23, K24, P25, K67, L202, L278, P470, K471, L472]
O00487	P36873	PSMD14	PPP1CC	0.719024	[P147, I148, Q149, L162, I163, N164, L192, I193, H194, L218]	[L59, L73, A109, G135, S177, L180, Q181, F257, F258, L296]
O00487	Q5VVX9	PSMD14	UBE2U	0.718927	[V84, E85, A86, V143, P147, I148, I163, V288, D289, V290]	[L8, P76, F92, L93, L105, S106, S107, I108, L146, F264]
O00487	P61758	PSMD14	VBP1	0.718604	[A142, P147, I148, Q149, L162, I163, N164, L192, I193, H194]	[G24, P26, K71, R72, K93, K94, V117, D138, E139, K185]
O00487	P49591	PSMD14	SARS1	0.718466	[L56, V84, A86, P147, I148, Q149, V169, I205, V288, V290]	[A17, G31, N83, F129, K197, G198, V201, Q205, I324, I357]
O00487	P45983	PSMD14	MAPK8	0.718199	[G55, L56, P147, I148, Q149, L162, I163, N164, I193, H194]	[L132, P154, S155, V187, T188, A291, A306, S307, I372, G374]
O00487	O95817	PSMD14	BAG3	0.717315	[P147, I148, Q149, L162, I163, N164, I193, H194, L217, L218]	[G25, Q120, H248, Q353, K354, P368, P417, N441, I524, M525]
O00487	Q3KP44	PSMD14	ANKRD55	0.716778	[P147, I148, Q149, L162, I163, N164, I193, H194, L217, L218]	[L43, P130, L146, L147, P165, P430, S460, P532, G544, F575]
O00487	Q92905	PSMD14	COPS5	0.716601	[A24, V25, E52, V53, M54, D88, G124, V125, V144, V145]	[E76, V77, M78, E101, G102, T103, D151, E225, V226, S227]
O00487	Q8N3Y1	PSMD14	FBXW8	0.715334	[A142, V143, P147, I148, Q149, L162, I163, N164, I193, H194]	[A54, D236, A304, L305, L371, G404, L405, D501, A590, L591]
O00487	Q14678	PSMD14	KANK1	0.71485	[L56, M57, S188, I189, I203, T204, I205, L229, T230, L231]	[M1, S202, V414, Y415, V427, S529, V655, V662, V1242, S1243]
O00487	Q9UBD5	PSMD14	ORC3	0.714531	[L56, M57, P76, Q77, I148, Q149, I189, I205, N206, T230]	[S5, L73, P245, L246, I247, L248, F250, L414, P569, L690]
O00487	Q92783	PSMD14	STAM	0.714258	[P147, I148, Q149, L162, I163, N164, L192, I193, H194, L218]	[D122, Q124, D175, L176, A177, E298, A300, M307, E359, L540]
O00487	O14579	PSMD14	COPE	0.713584	[V84, A142, V143, P147, I148, Q149, L162, I163, I193, H194]	[E15, D105, D113, V114, L157, K158, L159, D160, R161, D244]
O00487	Q92995	PSMD14	USP13	0.713457	[P76, V84, P147, I148, Q149, L162, I163, N164, I193, H194]	[M32, L224, A353, I354, G393, L394, P469, F548, I736, L750]
O00487	Q9P2R3	PSMD14	ANKFY1	0.713212	[L56, M57, I148, Q149, I189, L192, I205, L229, T230, L231]	[L150, T181, L354, A572, V796, A798, L830, L875, A895, F1081]
O00487	Q9Y276	PSMD14	BCS1L	0.712765	[P147, I148, Q149, L162, I163, N164, L192, I193, H194, L218]	[Q195, K213, W214, S255, L304, T308, P374, L385, M401, L402]
O00487	Q9NSD9	PSMD14	FARSB	0.712388	[P147, I148, Q149, L162, I163, N164, L192, I193, H194, L218]	[L10, P235, T258, I351, P352, E398, L470, A537, F588, L589]
O00487	P00558	PSMD14	PGK1	0.712239	[G55, L56, P147, I148, Q149, L162, I163, L192, I193, I205]	[K11, P28, M29, V44, D68, E148, G187, L189, I307, A413]
O00487	P38936	PSMD14	CDKN1A	0.712092	[P147, I148, Q149, L162, I163, N164, L192, I193, H194, L218]	[T105, A106, S123, G124, E125, P134, S146, M147, K163, P164]
O00487	Q6ZVH7	PSMD14	ESPNL	0.711793	[L56, I148, Q149, L162, I163, I189, I193, I205, T230, L231]	[L22, G161, D403, D431, E469, E578, H611, G612, H817, V818]
O00487	Q9UBT2	PSMD14	UBA2	0.711082	[P147, I148, Q149, L162, I163, N164, L192, I193, H194, L218]	[I96, M97, Q108, I175, R176, F509, G510, I511, I566, T567]
O00487	Q7Z6G8	PSMD14	ANKS1B	0.710103	[L56, M57, I148, Q149, I189, T204, I205, L229, T230, L231]	[A88, S353, G581, A762, E763, G883, G1024, D1025, A1119, T1120]
O00487	Q9BVP2	PSMD14	GNL3	0.709971	[A142, V143, P147, I148, Q149, L162, I163, N164, I193, H194]	[P100, F110, R151, D152, V183, N193, I260, I271, N272, L314]
O00487	Q96J02	PSMD14	ITCH	0.70989	[L56, V84, E85, A86, I148, Q149, I205, V288, D289, V290]	[G9, V47, T277, A410, F418, A523, A627, P671, V831, E903]
O00487	Q96Q15	PSMD14	SMG1	0.709051	[L56, M57, L58, P187, S188, I203, T204, I205, L229, T230]	[A194, L302, L531, I568, L1040, A1045, A1261, G1262, A2100, L2141]
O00487	P62324	PSMD14	BTG1	0.708139	[G9, G10, A47, G110, V141, A142, V143, V144, P147, I148]	[T10, T32, G66, Q85, R86, I87, S90, L98, P99, G171]
O00487	Q15388	PSMD14	TOMM20	0.708095	[V141, A142, V143, V144, P147, I148, L162, I163, I193, H194]	[R26, K27, R28, N36, R37, L38, R41, R42, K43, F69]
O00487	P21359	PSMD14	NF1	0.708017	[L56, M57, S188, I189, I203, T204, I205, L229, T230, L231]	[F250, F299, F610, L1300, L1301, R1396, F1479, L1726, P1727, T2783]
O00487	Q00653	PSMD14	NFKB2	0.707403	[L56, P147, I148, Q149, L162, I163, N164, I193, H194, I205]	[V288, A363, A364, A370, G371, G372, G402, G403, A572, G767]
O00487	Q9Y2Z0	PSMD14	SUGT1	0.706284	[V84, E85, A86, A142, V143, P147, I148, I163, V288, V290]	[Q12, R13, F14, Q106, K107, A145, D196, V263, T265, L312]
O00487	P50395	PSMD14	GDI2	0.70621	[P147, I148, Q149, L162, I163, N164, I193, H194, L218, N219]	[L14, I22, M23, Y93, P120, S121, Y192, S213, I244, I320]
O00487	Q8TBC4	PSMD14	UBA3	0.706127	[P147, I148, Q149, L162, I163, N164, L192, I193, H194, L218]	[V74, I75, H97, V98, I195, V196, P197, M242, P243, R244]
O00487	Q9UGI9	PSMD14	PRKAG3	0.705232	[V84, P147, I148, Q149, L162, I163, N164, L192, I193, H194]	[M1, V42, P82, L170, L203, G239, T271, P283, F330, A489]
O00487	P30086	PSMD14	PEBP1	0.704583	[V84, V141, A142, V143, V144, P147, I148, L162, I163, H194]	[N48, R49, Q127, D128, L138, S139, N140, R141, E172, D174]
O00487	P09001	PSMD14	MRPL3	0.704571	[A142, V143, V144, P147, I148, L162, I163, N164, I193, H194]	[L6, L15, E56, N57, K76, V147, G223, F224, G254, E335]
O00487	Q8IWZ3	PSMD14	ANKHD1	0.704003	[L56, M57, S188, I189, I203, T204, I205, L229, T230, L231]	[P32, P33, P707, L1092, I1093, A1095, L1561, P2366, P2367, G2388]
O00487	P11441	PSMD14	UBL4A	0.70301	[V84, P147, I148, Q149, L162, I163, N164, I193, H194, L218]	[L8, G10, F45, G62, E81, A112, S113, R114, R141, T148]
O00487	Q96I34	PSMD14	PPP1R16A	0.702815	[L56, M57, I148, Q149, I189, T204, I205, L229, T230, L231]	[M1, A2, G104, L105, I130, V238, L258, G265, W266, E368]
O00487	Q96AG3	PSMD14	SLC25A46	0.70257	[P147, I148, Q149, L162, I163, N164, L192, I193, H194, N219]	[A27, G87, P140, P156, S263, V273, L331, Y332, V392, V402]
O00487	P12268	PSMD14	IMPDH2	0.702401	[P147, I148, Q149, L162, I163, N164, I193, H194, L218, N219]	[A266, V270, N303, A308, V361, A378, Q441, A446, G501, G502]
O15372	P12956	EIF3H	XRCC6	0.990891	[S14, S15, S16, S17, L70, R108, Y124, S163, L164, I205]	[F169, T170, N171, L202, M203, H204, I273, Y274, N275, L345]
O15372	P35659	EIF3H	DEK	0.960993	[M1, T13, S14, S15, S16, S17, Y124, Y125, V204, I205]	[K191, M213, A214, R215, E229, K261, D305, T369, V370, K371]
O15372	P17812	EIF3H	CTPS1	0.954323	[S14, S15, S16, A21, A22, L68, T123, I203, V204, I205]	[I93, Y94, Q95, P196, T197, Q198, V369, L551, S552, H553]
O15372	P17707	EIF3H	AMD1	0.94833	[M1, T13, S14, S15, S16, L68, T123, I203, V204, I205]	[R37, S38, E39, K56, T57, D58, H122, K234, S235, D236]
O15372	Q06416	EIF3H	POU5F1B	0.947757	[M1, G9, T13, S14, S15, S16, S17, Y124, Y125, I205]	[G17, G18, G50, V80, G81, V82, G83, G100, V101, G102]
O15372	P01106	EIF3H	MYC	0.944892	[M1, G20, A21, A22, L68, G69, I203, V204, I205, S235]	[Q33, Q34, Q35, Q36, Q37, H305, Q306, H307, N308, D349]
O15372	Q96A33	EIF3H	CCDC47	0.930084	[S15, S16, A21, G69, L70, I211, N212, P307, P308, Q309]	[T51, E52, S53, E93, S94, D257, T258, S303, E304, M313]
O15372	P62249	EIF3H	RPS16	0.92864	[S14, S15, S16, S17, G20, A21, A22, G23, T123, Y124]	[A21, V22, A23, R62, F63, A64, G76, K131, F132, G133]
O15372	P82933	EIF3H	MRPS9	0.92864	[M1, S14, S15, S16, S17, G20, A21, A22, G23, Y124]	[A3, P4, C5, P123, V124, L346, A347, A351, L352, C353]
O15372	P42356	EIF3H	PI4KA	0.927937	[L70, L162, S163, L164, T170, P171, S183, P184, F194, L233]	[A80, L81, P516, I601, L1019, L1355, L1357, I1406, P1552, F1978]
O15372	P15880	EIF3H	RPS2	0.920812	[M1, S15, L68, G69, L70, I203, V204, I205, I211, P307]	[S31, G32, T149, A150, V191, L192, T202, G203, S206, A207]
O15372	O43583	EIF3H	DENR	0.919288	[G20, A21, A22, L68, G69, L70, I203, V204, I211, P307]	[D24, A25, D26, G35, V36, C37, V158, E184, V185, D186]
O15372	O15105	EIF3H	SMAD7	0.918257	[M1, S15, S16, A21, L210, I211, N212, P307, P308, Q309]	[G30, A84, A85, G86, R176, L177, C178, R200, L201, C202]
O15372	P23396	EIF3H	RPS3	0.917725	[S15, S16, A21, L70, L210, I211, N212, P307, P308, Q309]	[I49, I50, R117, A118, C119, K132, G133, C134, E135, L218]
O15372	Q9NQR4	EIF3H	NIT2	0.916224	[G20, A21, A22, G23, L68, G69, L70, I203, V204, P307]	[Q10, L11, Q12, S47, I78, Y79, S133, N226, P227, W228]
O15372	O95497	EIF3H	VNN1	0.913882	[G20, A21, A22, G23, L68, G69, I203, V204, I211, P308]	[L50, Y93, P94, G207, V233, F234, S426, P469, I502, I504]
O15372	P60228	EIF3H	EIF3E	0.907701	[G20, A21, A22, L70, L210, I211, N212, P307, P308, Q309]	[T130, L131, Y132, Y150, L151, L257, T258, S399, P400, Y401]
O15372	O95498	EIF3H	VNN2	0.906143	[G20, A21, A22, L68, G69, V204, I211, P307, P308, Q309]	[F13, A14, L15, F206, G207, I208, S430, I512, A513, L514]
O15372	Q14974	EIF3H	KPNB1	0.906135	[G20, A21, A22, G23, L210, I211, N212, P307, P308, Q309]	[Q220, A259, I263, V323, P324, A450, P451, I656, L658, L722]
O15372	Q5M7Z0	EIF3H	RNFT1	0.903047	[G20, A21, A22, G23, L68, G69, I203, V204, A223, A225]	[L175, I177, L179, V272, P273, V300, P301, G324, I325, L329]
O15372	O00329	EIF3H	PIK3CD	0.901899	[L68, G69, L70, P171, S183, I203, V204, I205, L233, P307]	[I45, F228, R229, L534, R535, H536, F778, L1012, K1013, H1014]
O15372	Q9NV58	EIF3H	RNF19A	0.899629	[G20, A21, A22, L68, G69, I203, V204, I211, P307, P308]	[L342, S343, P344, M442, S502, I503, S712, L713, Y811, F812]
O15372	Q9NPC7	EIF3H	MYNN	0.895528	[S15, G20, A21, A22, G23, I211, N212, P307, P308, Q309]	[S4, N151, F339, T340, Q341, M379, H380, I459, T460, H461]
O15372	P21802	EIF3H	FGFR2	0.895271	[L68, G69, L70, I203, V204, I205, L210, I211, N212, P307]	[S115, M218, E219, S533, M535, M584, E585, Y586, M614, Y616]
O15372	Q9BSJ1	EIF3H	TRIM51	0.894237	[G20, A21, A22, G23, L70, I211, N212, P307, P308, Q309]	[N42, W43, Q44, N65, Q195, H196, H197, W351, N352, W353]
O15372	O00141	EIF3H	SGK1	0.893453	[G20, A21, A22, G23, L210, I211, N212, P307, P308, Q309]	[I60, S61, Q62, L68, P79, S80, F174, Y186, H187, L238]
O15372	Q9NX95	EIF3H	SYBU	0.89232	[A19, G20, A21, A22, G23, G69, L70, A223, P307, P308]	[S197, N217, I218, H219, N363, I364, Q365, N547, P548, N549]
O15372	P48730	EIF3H	CSNK1D	0.885785	[M1, A19, G20, A21, A22, G23, I211, A223, P307, P308]	[Y24, L25, L85, G86, P87, L152, L186, G187, T347, P348]
O15372	Q8TF47	EIF3H	ZFP90	0.885273	[S15, S16, A19, G20, A21, A22, G23, A223, V224, A225]	[S183, D258, C259, Y478, Y525, E526, Y553, E554, Y581, E582]
O15372	Q9Y5L0	EIF3H	TNPO3	0.885057	[A19, G20, A21, A22, G23, A223, V224, A225, P307, P308]	[S101, P102, V103, L117, P334, Q335, F345, W346, T458, Y702]
O15372	Q71UM5	EIF3H	RPS27L	0.884716	[A19, G20, A21, A22, G23, L70, A223, V224, P307, P308]	[G39, C40, Y41, L55, G58, C59, S60, G76, C77, S78]
O15372	P42677	EIF3H	RPS27	0.884716	[A19, G20, A21, A22, G23, A223, V224, A225, P307, P308]	[V54, L55, C56, G58, C59, S60, V62, L63, C64, S78]
O15372	Q6W5P4	EIF3H	NPSR1	0.883058	[A19, G20, A21, A22, G23, A223, V224, A225, P307, P308]	[F62, T63, I64, S174, F175, L182, Y290, F291, I337, S338]
O15372	Q96EP1	EIF3H	CHFR	0.882436	[G20, A21, A22, G23, L70, I211, N212, P307, P308, Q309]	[Y120, E121, S122, S418, E556, T576, E577, S578, K663, N664]
O15372	Q6P1X5	EIF3H	TAF2	0.880965	[M1, S15, S16, G69, F128, V129, A234, S235, P307, P308]	[N37, N39, N61, L103, N104, P438, H439, W954, L1062, N1063]
O15372	Q6ZMZ0	EIF3H	RNF19B	0.879191	[A19, G20, A21, A22, G23, A223, V224, A225, P307, P308]	[P67, A68, P69, I367, A368, I374, G375, P414, V415, I416]
O15372	Q8NEB9	EIF3H	PIK3C3	0.877958	[S163, L164, T170, P171, F182, S183, P184, F194, L231, L233]	[F214, M215, L308, T309, L585, S586, F635, M722, D723, T724]
O15372	P43251	EIF3H	BTD	0.876985	[A19, G20, A21, A22, G23, A223, V224, A225, P307, P308]	[I125, Y126, M132, P133, S134, N195, L405, V406, T432, L433]
O15372	Q9H9J2	EIF3H	MRPL44	0.876165	[A19, G20, A21, A22, G23, A223, V224, A225, P307, P308]	[K89, T90, A91, S133, R210, T211, A212, I220, T221, Q222]
O15372	Q8TCT8	EIF3H	SPPL2A	0.87583	[S15, S16, A19, G20, A21, A22, G23, A223, P307, P308]	[L64, F218, L237, I322, I357, P416, T451, L466, Y467, L468]
O15372	Q9HBY8	EIF3H	SGK2	0.874672	[A19, G20, A21, A22, G23, I211, A223, V224, P307, Q309]	[F111, V112, L201, A202, L300, Y301, H302, F326, T327, Q328]
O15372	P11362	EIF3H	FGFR1	0.874029	[G20, A21, A22, P171, L210, I211, N212, L233, P307, P308]	[D110, L349, S461, Y463, E531, M532, E533, M534, M611, Y613]
O15372	Q9NPJ1	EIF3H	MKKS	0.873576	[G20, A21, A22, G23, L210, I211, N212, P307, P308, Q309]	[I73, K75, L77, P141, L230, L231, I310, I311, P519, F520]
O15372	Q7Z6E9	EIF3H	RBBP6	0.8713	[M1, L68, L162, S163, L164, P171, F194, I203, I211, L233]	[S705, S746, S758, Y763, S770, K959, T1019, K1020, S1770, K1771]
O15372	P46060	EIF3H	RANGAP1	0.86793	[M1, A19, G20, A21, A22, G23, I211, N212, P307, P308]	[F124, G125, G224, A423, P424, V425, L555, A556, A561, F562]
O15372	P36894	EIF3H	BMPR1A	0.866336	[A19, G20, A21, A22, G23, I211, A223, P307, P308, Q309]	[S37, D38, S39, I151, T309, D310, Y311, S389, D390, T391]
O15372	Q7Z419	EIF3H	RNF144B	0.864692	[A19, G20, A21, A22, G23, A223, V224, A225, P307, P308]	[A23, P24, A25, P96, V141, L142, L265, G266, A269, L270]
O15372	Q9UBF8	EIF3H	PI4KB	0.864117	[S163, L164, T170, P171, F182, S183, P184, F194, L231, L233]	[L11, R132, F208, M223, I225, I353, L389, I501, G736, I738]
O15372	P13866	EIF3H	SLC5A1	0.862915	[A19, G20, A21, A22, G23, A223, V224, A225, P307, P308]	[L206, Q207, T208, L288, W289, F398, S400, I456, Q457, S458]
O15372	Q8IWT3	EIF3H	CUL9	0.861755	[L68, G69, L70, I203, V204, I205, I211, P307, P308, Q309]	[I26, L503, F504, E631, T632, S662, S845, L996, L997, L2049]
O15372	P62277	EIF3H	RPS13	0.860259	[G20, A21, A22, G23, L70, I211, N212, P307, P308, Q309]	[L11, S14, A15, L16, S21, V22, P23, S147, A148, L149]
O15372	Q9Y697	EIF3H	NFS1	0.860112	[M1, G20, A21, A22, G23, I211, N212, P307, P308, Q309]	[P18, G19, P20, P54, V55, L56, I135, F408, G409, I410]
O15372	Q15007	EIF3H	WTAP	0.859819	[S15, S16, G20, A21, A22, G69, L70, N212, P307, P308]	[Q64, Q65, Q66, Q67, Q226, Q228, Q240, Q241, Q242, Q243]
O15372	O00750	EIF3H	PIK3C2B	0.858827	[S163, L164, T170, P171, S183, L210, I211, N212, P307, P308]	[Y636, F676, L754, L855, V856, L887, F1030, F1234, L1279, F1624]
O15372	Q8TC41	EIF3H	RNF217	0.858532	[A19, G20, A21, A22, G23, A223, V224, A225, P307, P308]	[L90, L225, P231, L507, G508, L509, A510, L511, I518, G519]
O15372	P42338	EIF3H	PIK3CB	0.855756	[S163, L164, T170, P171, F182, S183, P184, F194, L231, L233]	[I52, S53, F105, Y244, L576, L577, L601, P602, L660, L786]
O15372	O00443	EIF3H	PIK3C2A	0.855536	[S15, S16, S163, L164, T170, P171, L210, I211, N212, P307]	[L103, L104, P396, I724, A1033, L1093, P1094, T1192, I1559, L1658]
O15372	O43242	EIF3H	PSMD3	0.853273	[G20, A21, A22, G23, L70, I211, N212, P307, P308, Q309]	[T237, A238, S274, V275, M358, P359, T369, G370, S411, L412]
O15372	Q9UNS2	EIF3H	COPS3	0.853273	[A19, G20, A21, A22, G23, L70, I211, N212, P307, P308]	[K30, S31, G32, M68, R94, Y95, A96, K336, Y337, V338]
O15372	P43403	EIF3H	ZAP70	0.853244	[M1, A19, G20, A21, A22, G23, A223, V224, A225, P307]	[I143, Q145, L277, T278, R519, S520, D521, R557, M558, E559]
O15372	Q8IUH8	EIF3H	SPPL2C	0.851797	[A19, G20, A21, A22, G23, A223, V224, A225, P307, P308]	[L134, A177, P178, V334, I335, F378, M422, L434, G660, L661]
O15372	Q96EX2	EIF3H	RNFT2	0.851135	[A19, G20, A21, A22, G23, I211, N212, P307, P308, Q309]	[S61, G62, L63, S213, V214, L215, Y230, V231, L232, L316]
O15372	P42336	EIF3H	PIK3CA	0.850595	[S163, L164, T170, P171, F182, S183, P184, F194, L231, L233]	[F119, A120, P316, G664, H665, G762, N763, G935, H936, F937]
O15372	P49674	EIF3H	CSNK1E	0.850039	[A19, G20, A21, A22, G23, A223, V224, A225, P307, P308]	[I68, K69, W70, P87, L269, R270, Q271, F273, R274, N275]
O15372	Q8TAM1	EIF3H	BBS10	0.848462	[A19, G20, A21, A22, G23, N212, A223, V224, P307, P308]	[M1, L2, S150, P509, T510, L511, T512, P513, T514, T522]
O15372	P48736	EIF3H	PIK3CG	0.848446	[L162, S163, T170, P171, F182, S183, F194, L231, S232, L233]	[L32, V372, L441, I527, A528, I968, L976, F985, V986, L1092]
O15372	Q93100	EIF3H	PHKB	0.845944	[A19, G20, A21, A22, G23, L70, A223, V224, A225, P308]	[D336, L447, P461, L473, F509, L510, N511, I621, E1044, S1093]
O15372	O43323	EIF3H	DHH	0.845753	[M1, G20, A21, A22, G23, I211, N212, P307, P308, Q309]	[A111, P279, A280, P281, A282, P288, V289, F290, A302, F357]
O15372	Q9UKV5	EIF3H	AMFR	0.845648	[A19, G20, A21, A22, G23, A223, V224, A225, P307, P308]	[P2, L3, L4, S79, D80, S81, F132, I277, E555, S610]
O15372	Q9Y6Y8	EIF3H	SEC23IP	0.845349	[M1, G9, G20, A21, A22, I211, N212, P307, P308, Q309]	[T79, L101, S136, P246, M286, S659, Y661, S674, A718, S740]
O15372	O75747	EIF3H	PIK3C2G	0.844084	[S163, L164, T170, P171, F182, S183, P184, F194, L231, L233]	[I107, F109, P146, N199, I200, F563, Q776, Q1333, L1334, V1335]
O15372	Q8TCT7	EIF3H	SPPL2B	0.841843	[M1, S15, S16, F128, V129, T130, L233, A234, S235, P307]	[V176, I177, T261, G262, T382, G383, P384, M395, S502, G503]
O15372	Q8WWY3	EIF3H	PRPF31	0.84044	[M1, G20, A21, A22, G23, I211, N212, P307, P308, Q309]	[S2, A4, T50, I51, A52, F60, S127, L128, S379, G397]
O15372	P22102	EIF3H	GART	0.839164	[M1, G20, A21, A22, L210, I211, N212, P307, P308, Q309]	[F109, A110, L374, K375, A425, I555, A556, V693, L792, P962]
O15372	Q15366	EIF3H	PCBP2	0.838627	[M1, A19, G20, A21, A22, G23, A223, V224, P307, P308]	[I29, I113, Q132, V133, A134, G304, Q306, G307, A308, S343]
O15372	Q92766	EIF3H	RREB1	0.834421	[S15, S16, F128, V129, E200, V204, L233, A234, P307, P308]	[S419, G421, A556, G1105, A1118, A1386, A1387, G1427, G1679, M1686]
O15372	Q9C0B0	EIF3H	UNK	0.832726	[A19, G20, A21, A22, L210, I211, N212, P307, P308, Q309]	[G6, K92, K217, L227, C228, R284, T285, V356, L370, A408]
O15372	Q9Y6X8	EIF3H	ZHX2	0.832155	[M1, G9, S15, S16, G20, A21, A22, L70, P307, P308]	[N103, Y122, D123, S126, L376, V377, P631, A632, S808, D809]
O15372	Q96MT1	EIF3H	RNF145	0.831998	[A19, G20, A21, A22, G23, A223, V224, A225, P307, P308]	[I20, F49, L56, L72, L82, L354, S356, L368, F404, I492]
O15372	Q8WU17	EIF3H	RNF139	0.831859	[A19, G20, A21, A22, G23, A223, V224, A225, P307, P308]	[I67, L126, F137, P162, I164, L188, L307, F332, L336, L570]
O15372	P42345	EIF3H	MTOR	0.831095	[S163, L164, T170, P171, F182, S183, P184, F194, L231, L233]	[L660, L696, F697, L891, P1076, L1097, I1939, L1952, I2163, T2214]
O15372	Q9BVK2	EIF3H	ALG8	0.829384	[M1, S15, S16, G20, A21, A22, G23, L70, P307, P308]	[F70, F170, L257, P271, L387, L407, P419, L420, I490, L492]
O15372	Q92499	EIF3H	DDX1	0.828548	[M1, G20, A21, A22, L210, I211, N212, P307, P308, Q309]	[L233, K234, N235, I306, K307, Q308, V327, L361, G697, G698]
O15372	Q7L3T8	EIF3H	PARS2	0.828184	[A19, G20, A21, A22, G23, A223, V224, A225, P307, P308]	[L57, P156, A161, I162, F179, V354, L355, P369, Y370, V408]
O15372	Q16394	EIF3H	EXT1	0.827759	[A19, G20, A21, A22, G23, A223, V224, A225, P307, P308]	[S50, I80, S81, P82, L156, S167, L251, F435, K436, L728]
O15372	Q96BR1	EIF3H	SGK3	0.827695	[M1, A19, G20, A21, A22, G23, A223, V224, A225, P307]	[K71, V213, L214, L215, L355, Y356, P382, L386, T387, N448]
O15372	Q9H4I2	EIF3H	ZHX3	0.826726	[M1, S14, S15, S16, S17, L70, T123, Y124, P307, P308]	[P256, L443, P444, S630, L636, P637, E683, E684, D753, D754]
O15372	Q96AE4	EIF3H	FUBP1	0.825733	[M1, G20, A21, A22, L210, I211, N212, P307, P308, Q309]	[A186, H334, A335, A348, W537, A538, A596, Q622, A623, Q644]
O15372	Q86UX6	EIF3H	STK32C	0.825387	[M1, A19, G20, A21, A22, G23, A223, V224, A225, P307]	[P38, A39, F139, H150, V151, F152, L174, G175, A251, A354]
O15372	Q92973	EIF3H	TNPO1	0.824452	[S15, A19, G20, A21, A22, G23, A223, V224, A225, P308]	[K140, L312, D333, E365, D366, D367, D368, D369, D375, F536]
O15372	Q15365	EIF3H	PCBP1	0.82207	[A19, G20, A21, A22, G23, A223, V224, A225, P307, P308]	[T13, L14, Q240, G254, A300, T328, I329, T330, S335, I336]
O15372	A8K830	EIF3H	COLCA2	0.822007	[A19, G20, A21, A22, G23, I211, N212, A223, P307, P308]	[L47, D48, S50, Y51, S52, L70, A107, T127, D128, C129]
O15372	Q13144	EIF3H	EIF2B5	0.821836	[M1, T8, G9, S15, S16, G20, A21, A22, P307, P308]	[P58, I59, F82, L83, P227, L228, S229, P320, L321, T322]
O15372	Q8IV63	EIF3H	VRK3	0.820637	[A19, G20, A21, A22, G23, A223, V224, A225, P307, P308]	[M1, N39, P40, H41, S59, T139, T156, S268, P389, P474]
O15372	P78406	EIF3H	RAE1	0.820252	[A19, G20, A21, A22, G23, A223, V224, A225, P307, P308]	[L3, F4, G5, L52, P53, L192, I193, H213, A331, P364]
O15372	Q14240	EIF3H	EIF4A2	0.81829	[M1, G20, A21, A22, G23, I211, N212, P307, P308, Q309]	[F87, A88, L107, T159, P174, F180, V181, I247, L344, V345]
O15372	Q2VIR3	EIF3H	EIF2S3B	0.816252	[G20, A21, A22, G23, L210, I211, N212, P307, P308, Q309]	[F69, I179, M180, K181, L182, F315, S316, K317, G335, L398]
O15372	Q9NRX1	EIF3H	PNO1	0.816195	[A19, G20, A21, A22, G23, A223, V224, A225, P307, P308]	[M1, E2, S3, M5, R53, A55, R57, K112, A133, R242]
O15372	Q504Q3	EIF3H	PAN2	0.814743	[A19, G20, A21, A22, G23, A223, V224, A225, P307, P308]	[Q121, S238, L248, L249, S339, A340, S341, S488, T683, F1119]
O15372	Q9P2G1	EIF3H	ANKIB1	0.814609	[G20, A21, A22, L68, G69, I203, L210, I211, P307, P308]	[N71, E271, A272, E372, I419, T445, A472, H473, R836, T936]
O15372	P31749	EIF3H	AKT1	0.81422	[A19, G20, A21, A22, G23, I211, N212, A223, P307, P308]	[L29, K30, N31, L275, F349, Y350, P388, K389, I402, T448]
O15372	P57721	EIF3H	PCBP3	0.812035	[A19, G20, A21, A22, G23, A223, V224, A225, P307, P308]	[V165, A166, L271, A325, I327, N349, I350, M368, T370, L371]
O15372	O43684	EIF3H	BUB3	0.811471	[A19, G20, A21, A22, G23, N212, A223, V224, A225, P307]	[L164, R165, N166, N244, I245, H246, N259, W261, I313, R314]
O15372	Q96QE2	EIF3H	SLC2A13	0.810631	[A19, G20, A21, A22, G23, A223, V224, A225, P307, P308]	[I185, L244, F258, I407, L408, A409, L410, G411, F412, A521]
O15372	Q9Y4X5	EIF3H	ARIH1	0.809946	[A19, G20, A21, A22, G23, A223, V224, A225, P307, P308]	[M1, D14, E27, E28, D29, E30, D31, D32, D251, S252]
O15372	P60842	EIF3H	EIF4A1	0.80897	[A19, G20, A21, A22, G23, I211, N212, A223, P307, P308]	[Q115, V119, V120, M121, G136, G137, V156, G157, T158, I406]
O15372	O00624	EIF3H	SLC17A2	0.808651	[S15, A19, G20, A21, A22, G23, A223, V224, A225, P308]	[L54, L104, T105, P137, Q205, L207, F213, Y214, I215, P359]
O15372	Q8WU08	EIF3H	STK32A	0.808624	[A19, G20, A21, A22, G23, I211, A223, V224, P307, P308]	[F69, I74, Q76, K184, P185, Y186, P222, Y223, F269, S270]
O15372	P50991	EIF3H	CCT4	0.807054	[A19, G20, A21, A22, G23, A223, V224, A225, P307, P308]	[G20, P154, V155, K209, I210, V211, L374, K375, L530, K531]
O15372	Q9NY57	EIF3H	STK32B	0.804705	[A19, G20, A21, A22, G23, A223, V224, A225, P307, P308]	[L26, R27, N67, V68, F69, Q76, G77, L78, R220, L404]
O15372	Q04637	EIF3H	EIF4G1	0.804494	[M1, G9, T13, G20, A21, I211, N212, P307, P308, Q309]	[A83, G132, A550, P696, K804, I806, L1319, Y1339, L1531, V1532]
O15372	Q9Y463	EIF3H	DYRK1B	0.802866	[S163, L164, T170, P171, F182, S183, P184, F194, L231, L233]	[H7, P9, L23, I270, Y271, P341, S462, P508, P509, S510]
O15372	Q9BQI3	EIF3H	EIF2AK1	0.801562	[S15, S16, A19, G20, A21, A22, G23, A223, V224, P307]	[A203, T204, G228, V256, D296, G332, A419, T420, E503, S505]
O15372	Q5GH77	EIF3H	XKR3	0.801125	[A19, G20, A21, A22, G23, A223, V224, A225, P307, P308]	[F35, M67, L85, L107, L181, M183, I271, I310, T311, Y348]
O15372	Q9UQ03	EIF3H	CORO2B	0.800033	[A19, G20, A21, A22, G23, A223, V224, A225, P307, P308]	[P78, L91, I93, E132, H328, E351, I424, L426, Q465, L470]
O15372	Q2HXU8	EIF3H	CLEC12B	0.799774	[A19, G20, A21, A22, G23, A223, V224, A225, P307, P308]	[L10, T11, P33, A34, P35, F199, L204, G205, L206, P225]
O15372	Q5D0E6	EIF3H	DALRD3	0.798646	[A19, G20, A21, A22, G23, A223, V224, A225, P307, P308]	[L64, G69, P70, T81, P82, S209, P210, L425, P427, F450]
O15372	Q99613	EIF3H	EIF3C	0.798254	[G20, A21, A22, V45, G69, L70, V71, F128, V129, A234]	[S11, S13, D216, S240, L356, I378, N417, I418, D452, D809]
O15372	B5ME19	EIF3H	EIF3CL	0.798254	[A21, G43, L44, V45, G69, L70, V71, V129, L233, A234]	[S11, S13, S240, N418, D801, S802, E806, T807, D810, M811]
O15372	Q03426	EIF3H	MVK	0.797838	[A19, G20, A21, A22, G23, A223, V224, A225, P307, P308]	[P43, H44, W188, I271, N306, L308, A392, L393, D394, L396]
O15372	Q6P1Q0	EIF3H	LETMD1	0.797749	[A19, G20, A21, A22, G23, G27, L70, A223, V224, A225]	[M1, R73, F74, L75, L85, W212, K255, A256, H274, L290]
O15372	Q9H173	EIF3H	SIL1	0.796471	[A19, G20, A21, A22, G23, A223, V224, A225, P307, P308]	[L40, T73, H74, T353, Q354, G372, L386, T400, L401, N454]
O15372	P41091	EIF3H	EIF2S3	0.794654	[A19, G20, A21, A22, G23, A223, V224, A225, P307, P308]	[F69, L157, L158, I179, M180, L186, I221, I222, P223, F315]
O15372	P43405	EIF3H	SYK	0.793696	[A19, G20, A21, A22, G23, P171, S183, A223, V224, A225]	[I147, K156, E346, Y348, S350, E362, L370, E580, V581, P617]
O15372	O00567	EIF3H	NOP56	0.791043	[M1, G9, G20, A21, A22, I211, N212, P307, P308, Q309]	[M1, R123, G124, L174, K242, I244, D246, A338, R359, A360]
O15372	Q9UKY1	EIF3H	ZHX1	0.790566	[M1, T13, S14, S15, S16, S17, T123, Y124, Y125, P307]	[Q262, V263, L381, S513, D514, D595, E838, D839, D848, E849]
O15372	Q9H074	EIF3H	PAIP1	0.790508	[A19, G20, A21, A22, G23, A223, V224, A225, P307, P308]	[R7, P9, K49, A50, R95, A96, P97, T230, N305, M312]
O15372	P23443	EIF3H	RPS6KB1	0.790469	[M1, A19, G20, A21, A22, G23, A223, V224, A225, P307]	[M1, Y315, A333, S334, F352, T399, I498, F511, M513, S515]
O15372	O43395	EIF3H	PRPF3	0.789756	[L68, L162, S163, L164, T170, P171, S183, F194, I203, L233]	[T275, L281, A283, I285, P301, S302, L401, T402, I478, S479]
O15372	P61221	EIF3H	ABCE1	0.789625	[M1, S15, S16, S17, G20, A21, A22, Y125, P307, P308]	[M1, G68, A69, L70, P170, Y172, I257, P293, S294, L580]
O15372	Q16816	EIF3H	PHKG1	0.787119	[A19, G20, A21, A22, G23, I211, A223, V224, A225, P307]	[I77, F100, F101, P229, F230, F287, F288, P342, L343, I354]
O15372	P13693	EIF3H	TPT1	0.786831	[A19, G20, A21, A22, G23, L70, V71, A223, V224, A225]	[M13, V31, E32, S37, G59, E60, G61, S82, Y88, G137]
O15372	P46663	EIF3H	BDKRB1	0.785617	[A19, G20, A21, A22, G23, A223, V224, A225, P307, P308]	[F19, F43, L64, I125, I131, F173, L192, L193, L213, L349]
O15372	Q9NR09	EIF3H	BIRC6	0.784962	[S15, S16, F128, V129, I205, L233, A234, S235, P307, P308]	[P367, L573, L1455, L1492, I2015, L3366, F3789, L4209, L4356, P4390]
O15372	Q99805	EIF3H	TM9SF2	0.783963	[A19, G20, A21, A22, G23, A223, V224, A225, P307, P308]	[L148, I208, F302, S303, M526, L543, N544, Y606, I617, T618]
O15372	P61421	EIF3H	ATP6V0D1	0.782077	[A19, G20, A21, A22, G23, A223, V224, A225, P307, P308]	[F57, L58, I143, A253, Q254, V330, W331, P349, I350, F351]
O15372	Q8N8Y2	EIF3H	ATP6V0D2	0.782077	[A19, G20, A21, A22, G23, A223, V224, A225, P307, P308]	[L36, V37, L58, N327, I328, V329, W330, P348, I349, L350]
O15372	Q9Y2X3	EIF3H	NOP58	0.781156	[A19, G20, A21, A22, G23, A223, V224, A225, P307, P308]	[M1, L168, L169, D170, A328, K487, K488, K521, K522, K523]
O15372	Q8N752	EIF3H	CSNK1A1L	0.779431	[A19, G20, A21, A22, G23, I211, A223, V224, A225, P307]	[N86, V87, I121, S122, Q222, G223, L224, R225, A226, E269]
O15372	Q7Z3V4	EIF3H	UBE3B	0.778968	[F128, V129, T130, S163, L164, P171, F194, L233, A234, S235]	[P252, I257, I396, P446, L510, L923, P992, P993, F1019, P1031]
O15372	Q75QN2	EIF3H	INTS8	0.777987	[L68, G69, S163, L164, T170, P171, I203, V204, I211, P307]	[L50, F54, L84, S290, L291, I572, F593, L696, L697, I937]
O15372	P78344	EIF3H	EIF4G2	0.776449	[S14, S15, S16, S17, G20, A21, A22, G23, L70, Y124]	[L131, E237, F315, F351, L368, T495, S602, Y642, F855, Y856]
O15372	Q04671	EIF3H	OCA2	0.775287	[S14, S15, S16, G20, A21, A22, N212, P307, P308, Q309]	[L338, L397, V398, L656, F685, A686, I785, G786, L829, V830]
O15372	P15735	EIF3H	PHKG2	0.774801	[A19, G20, A21, A22, G23, A223, V224, A225, P307, P308]	[I54, M55, S142, R168, L169, S170, S230, R356, L357, L405]
O15372	Q9UHF7	EIF3H	TRPS1	0.774753	[A19, G20, A21, A22, G23, A223, V224, A225, P307, P308]	[P143, S144, G289, F621, F699, T700, I733, P804, S805, S1154]
O15372	P50876	EIF3H	RNF144A	0.774304	[A19, G20, A21, A22, G23, L70, V71, A223, V224, A225]	[K48, P71, E176, D178, H208, A209, F210, F257, G258, V275]
O15372	Q8IVT5	EIF3H	KSR1	0.772253	[A19, G20, A21, A22, V45, V46, L47, L67, V148, V149]	[A8, G21, A23, A26, G28, A551, E560, G836, E837, D898]
O15372	P49915	EIF3H	GMPS	0.771149	[A19, G20, A21, A22, G23, A223, V224, A225, P307, P308]	[A2, R124, E125, S214, G423, Q500, I563, V568, I608, E693]
O15372	Q5PT55	EIF3H	SLC10A5	0.770839	[A19, G20, A21, A22, G23, A223, V224, A225, P307, P308]	[L12, F36, G180, L187, L244, L278, I281, L313, L362, I415]
O15372	Q9Y2D8	EIF3H	SSX2IP	0.770681	[S14, S15, S16, G20, A21, A22, G23, G69, L70, Y124]	[E15, S16, K17, E25, T26, K27, E210, E354, T417, T483]
O15372	Q86Y07	EIF3H	VRK2	0.769291	[A19, G20, A21, A22, G23, A223, V224, A225, P307, P308]	[N67, G68, P69, W278, A279, P280, L309, H316, G317, I318]
O15372	Q9HD45	EIF3H	TM9SF3	0.768865	[A19, G20, A21, A22, G23, A223, V224, A225, P307, P308]	[G9, V10, A12, F216, I226, F227, L294, F547, Q548, T549]
O15372	Q9UKF6	EIF3H	CPSF3	0.767782	[A19, G20, A21, A22, G23, N212, A223, V224, A225, P307]	[L251, N298, P322, L382, Y390, S392, F393, S394, Q531, H684]
O15372	Q9NRA2	EIF3H	SLC17A5	0.767054	[A19, G20, A21, A22, G23, L70, V71, A223, V224, A225]	[L149, T150, I212, S213, F230, Y231, L369, F410, F460, F474]
O15372	Q53EL6	EIF3H	PDCD4	0.766481	[A19, G20, A21, A22, G23, A223, V224, A225, P307, P308]	[L100, D101, G117, A118, L247, P248, D385, I412, P413, D414]
O15372	P46776	EIF3H	RPL27A	0.765151	[A19, G20, A21, A22, G23, A223, V224, A225, P307, P308]	[K10, L11, R12, F45, D46, L75, D76, K77, K136, I137]
O15372	Q8IUC4	EIF3H	RHPN2	0.764728	[A19, G20, A21, A22, G23, A223, V224, A225, P307, P308]	[K88, L112, I113, P187, I300, P332, L363, L399, K400, T529]
O15372	Q9BUB5	EIF3H	MKNK1	0.764241	[A19, G20, A21, A22, G23, I211, A223, V224, A225, P307]	[L7, K9, I80, P186, Y292, M294, D337, I343, S344, P379]
O15372	P49368	EIF3H	CCT3	0.763288	[G9, A19, G20, A21, A22, G23, A223, V224, A225, P307]	[A65, I66, L215, R216, T361, V401, L402, H420, Q442, A443]
O15372	O43432	EIF3H	EIF4G3	0.761467	[M1, G9, T13, S15, S16, G20, A21, A22, I211, P307]	[G361, G674, P675, V699, G700, V821, L1047, G1298, R1464, A1465]
O15372	P35606	EIF3H	COPB2	0.761119	[A19, G20, A21, A22, G23, A223, V224, A225, P307, P308]	[G183, M330, D332, A391, M605, F630, A686, Q687, L880, E881]
O15372	P08173	EIF3H	CHRM4	0.76032	[A19, G20, A21, A22, G23, A223, V224, A225, P307, P308]	[V53, I81, P278, P282, P283, T319, T320, L407, S446, T447]
O15372	Q96J77	EIF3H	TPD52L3	0.759614	[A19, G20, A21, A22, G23, A223, V224, A225, P307, P308]	[V10, G11, T45, L46, R47, T117, F118, T127, I128, K129]
O15372	Q8NEV1	EIF3H	CSNK2A3	0.758224	[A19, G20, A21, A22, G23, L47, L67, A223, V224, A225]	[M1, G90, T129, L141, K142, K198, Y325, A376, N377, P378]
O15372	P68400	EIF3H	CSNK2A1	0.75767	[G20, A21, A22, G23, L210, I211, N212, P307, P308, Q309]	[G90, L141, K142, W176, G177, L178, F197, R306, E317, Q391]
O15372	Q8NDX2	EIF3H	SLC17A8	0.755229	[S15, S16, A19, G20, A21, A22, G23, A223, V224, A225]	[F90, G147, Q192, I260, L405, I417, F419, I467, I486, A487]
O15372	Q08J23	EIF3H	NSUN2	0.753968	[A19, G20, A21, A22, G23, A223, V224, A225, P307, P308]	[P247, R248, L355, W357, A425, N569, I585, P691, P766, R767]
O15372	Q13561	EIF3H	DCTN2	0.753542	[A19, G20, A21, A22, G23, A223, V224, A225, P307, P308]	[M1, A2, D3, A7, D8, L9, I47, L157, V261, E262]
O15372	Q96MS3	EIF3H	GLT1D1	0.753313	[A19, G20, A21, A22, G23, A223, V224, A225, P307, P308]	[E46, I47, A48, A53, I81, F82, P274, F295, V296, A307]
O15372	Q96JH7	EIF3H	VCPIP1	0.75228	[A19, G20, A21, A22, G23, A223, V224, A225, P307, P308]	[L99, N101, L103, A237, L238, A255, P481, H1001, G1002, L1003]
O15372	P53618	EIF3H	COPB1	0.752155	[A19, G20, A21, A22, G23, A223, V224, A225, P307, P308]	[N28, I402, A590, Q675, L676, L719, T720, S885, L895, S947]
O15372	P52434	EIF3H	POLR2H	0.751774	[A19, G20, A21, A22, G23, G25, G27, A223, V224, A225]	[V25, S26, R27, V96, Y97, R98, T110, R111, R140, V141]
O15372	Q8N1G4	EIF3H	LRRC47	0.751202	[S14, S15, S16, A19, G20, A21, A22, G23, P307, P308]	[P43, P50, L77, H78, L87, L131, Q132, A454, G456, P462]
O15372	P19784	EIF3H	CSNK2A2	0.74346	[A19, G20, A21, A22, G23, A223, V224, A225, P307, P308]	[P32, G91, Y137, M138, L142, K143, F198, K199, Y212, D265]
O15372	Q09161	EIF3H	NCBP1	0.740742	[S15, S16, A19, G20, A21, A22, G23, A223, V224, A225]	[L69, R70, L250, P363, P365, N423, L542, I713, F751, L769]
O15372	Q96Q15	EIF3H	SMG1	0.739786	[L162, S163, P171, S183, P184, I192, T193, F194, S232, L233]	[L523, F524, L531, I568, A1045, P1376, A2100, L2141, V2794, F2866]
O15372	Q9UBS0	EIF3H	RPS6KB2	0.73948	[A19, G20, A21, A22, G23, V45, A223, V224, A225, P307]	[A2, A36, V72, I282, R283, I312, G313, G314, P418, A420]
O15372	Q9NY25	EIF3H	CLEC5A	0.737771	[A19, G20, A21, A22, G23, A223, V224, A225, P307, P308]	[F38, T39, P56, F61, I62, L85, Q155, N156, Q157, N158]
O15372	Q7RTV0	EIF3H	PHF5A	0.73572	[A19, G20, A21, A22, G23, A223, V224, A225, P307, P308]	[R21, L22, C23, E24, G28, I32, C33, R44, I45, C46]
O15372	Q8IWZ3	EIF3H	ANKHD1	0.735704	[L162, S163, L164, T170, P171, F182, S183, F194, L231, L233]	[P33, L672, L687, L1092, I1093, L1561, F2003, L2216, P2366, P2367]
O15372	Q7L2H7	EIF3H	EIF3M	0.73545	[A19, G20, A21, A22, G23, A223, V224, A225, P307, P308]	[A16, G26, A27, E28, L71, L72, I73, I140, W347, L368]
O15372	Q9NZL4	EIF3H	HSPBP1	0.734517	[T8, G9, A19, G20, A21, A22, G23, A223, V224, A225]	[Q225, L253, L254, Q255, H289, F303, P304, Q305, L327, L328]
O15372	Q9Y2Z4	EIF3H	YARS2	0.733926	[A19, G20, A21, A22, G23, A223, V224, A225, P307, P308]	[S10, Q36, G37, G113, A188, V189, N417, A418, L455, I472]
O15372	P09012	EIF3H	SNRPA	0.733293	[A19, G20, A21, A22, G23, L70, A223, V224, A225, P307]	[G74, F75, G128, G129, A130, V134, G135, A136, G258, A259]
O15372	Q9ULQ1	EIF3H	TPCN1	0.732608	[M1, F128, V129, T130, F194, I205, L233, A234, S235, P307]	[L97, A99, L119, L120, L237, L238, L239, L240, L304, A356]
O15372	Q9ULY5	EIF3H	CLEC4E	0.732316	[A19, G20, A21, A22, G23, G25, G27, A223, V224, A225]	[L32, W101, A102, L103, N107, L115, V116, D154, G155, N172]
O15372	P55327	EIF3H	TPD52	0.73104	[A19, G20, A21, A22, G23, A223, V224, A225, P307, P308]	[G39, S40, A63, T64, S151, A152, G158, A208, S209, A210]
O15372	Q9NQ84	EIF3H	GPRC5C	0.729765	[A19, G20, A21, A22, G23, A223, V224, A225, P307, P308]	[G50, I51, G88, T89, Q90, V91, V138, A290, Q302, Y361]
O15372	O75439	EIF3H	PMPCB	0.729658	[A19, G20, A21, A22, G23, A223, V224, A225, P307, P308]	[A128, I178, L179, T231, V303, G304, V380, V381, P470, I471]
O15372	P27695	EIF3H	APEX1	0.727161	[S14, S15, S16, S17, G20, A21, A22, L47, T123, Y124]	[A9, V10, K103, L104, G113, G132, L286, L287, L292, P293]
O15372	Q9BSD3	EIF3H	RHNO1	0.726953	[A19, G20, A21, A22, G23, A223, V224, A225, P307, P308]	[L17, H19, P44, F96, I109, S124, P130, P196, L229, S230]
O15372	O95630	EIF3H	STAMBP	0.726723	[A19, G20, A21, A22, G23, A223, V224, A225, E299, L301]	[D30, I31, E104, E105, L106, E131, L132, E318, L319, I387]
O15372	Q96S82	EIF3H	UBL7	0.724779	[A19, G20, A21, A22, G23, A223, V224, A225, L233, K340]	[S2, I40, S41, T248, A261, A262, P289, T290, G377, G378]
O15372	Q8WXI8	EIF3H	CLEC4D	0.724539	[A19, G20, A21, A22, G23, A223, V224, A225, P307, P308]	[P20, V25, L31, H43, S75, A76, E77, G78, A203, S204]
O15372	P14174	EIF3H	MIF	0.721238	[A19, G20, A21, A22, G23, F198, E199, A223, V224, A225]	[I5, K33, P34, P35, K78, L79, L80, P92, D93, R94]
O15372	P62847	EIF3H	RPS24	0.721047	[A19, G20, A21, A22, G23, A223, V224, A225, P307, P308]	[G31, K88, H89, R90, K105, Q106, R107, K111, N112, R113]
O15372	O14641	EIF3H	DVL2	0.718746	[L162, S163, L164, T170, P171, F182, S183, I192, F194, L233]	[V90, T364, P391, S407, A485, G629, A637, M684, M685, V696]
O15372	O43310	EIF3H	CTIF	0.717752	[A19, G20, A21, A22, G23, A223, V224, A225, P307, P308]	[E25, R26, P117, E118, K119, D141, I161, K163, E332, R333]
O15372	Q8TBB0	EIF3H	THAP6	0.714494	[A19, G20, A21, A22, G23, G25, G27, A223, V224, A225]	[G58, D59, V60, S147, H153, L169, R170, N202, R203, L204]
O15372	Q7Z4L9	EIF3H	PPP1R42	0.71362	[S15, S16, S17, G20, A21, A22, G23, G69, L70, Y124]	[L15, Y56, E97, L181, V183, L239, F270, V277, F291, S309]
O15372	Q9UKD2	EIF3H	MRTO4	0.713321	[A19, G20, A21, A22, G23, A223, V224, A225, P307, P308]	[E121, M122, D123, Y124, D172, Y173, M197, S233, D234, S235]
O15372	P50914	EIF3H	RPL14	0.713174	[A19, G20, A21, A22, G23, A223, V224, A225, P307, P308]	[R35, A36, Q78, A138, V178, A183, A200, A205, A210, A215]
O15372	Q13535	EIF3H	ATR	0.712619	[L162, S163, P171, F182, S183, I192, T193, F194, S232, L233]	[I217, F648, L692, F766, L1128, L1318, L1791, L2133, L2222, M2644]
O15372	Q14980	EIF3H	NUMA1	0.711061	[A19, G20, A21, A22, G23, A223, V224, A225, A312, G339]	[E675, E876, L877, E1029, E1468, G1753, E1922, L1923, D1960, P1961]
O15372	Q8IWA0	EIF3H	WDR75	0.710637	[A19, G20, A21, A22, G23, A223, V224, A225, P307, P308]	[N66, I97, H103, A104, G164, Q328, G329, E508, D509, D794]
O15372	Q587J7	EIF3H	TDRD12	0.708098	[A19, G20, A21, A22, G23, I211, A223, V224, A225, P307]	[M116, L164, P212, T213, L384, K399, I625, V761, V816, P1106]
O15372	O60565	EIF3H	GREM1	0.707971	[A19, G20, A21, A22, G23, A223, V224, A225, P307, P308]	[L13, L14, L89, K90, W93, C94, K95, Q175, C176, R177]
O15372	Q92995	EIF3H	USP13	0.707594	[A19, G20, A21, A22, G23, A223, V224, A225, P307, P308]	[Y53, Y133, I354, F383, G393, L394, P469, F548, P596, I736]
O15372	Q92956	EIF3H	TNFRSF14	0.706946	[S15, S16, A19, G20, A21, A22, G23, A223, V224, A225]	[P9, D233, V234, A248, E249, G250, E251, A252, P261, S275]
O15372	P41214	EIF3H	EIF2D	0.70473	[A19, G20, A21, A22, G23, G25, G27, A223, V224, A225]	[L92, L93, T95, L103, V148, L268, P286, P437, I438, L574]
O15372	O15145	EIF3H	ARPC3	0.703178	[S15, S16, A19, G20, A21, A22, G23, A223, V224, A225]	[I16, I60, K61, N62, R137, K171, L173, P176, G177, Q178]
O15372	Q92997	EIF3H	DVL3	0.702799	[L162, S163, L164, T170, P171, F182, S183, F194, L231, L233]	[H9, S76, H85, G124, T239, S469, S564, P621, A628, M676]
O15372	Q13347	EIF3H	EIF3I	0.701858	[A19, G20, A21, A22, G23, A223, V224, A225, P307, P308]	[S71, G155, P156, G178, E179, T205, V245, R268, F293, H312]
O75317	P51587	USP12	BRCA2	0.994812	[L4, P154, G156, T166, P167, D168, L202, S238, K239, L274]	[S205, T656, S658, T660, S869, D974, S1261, Y1739, N1933, Y2154]
O75317	Q9HAW4	USP12	CLSPN	0.991984	[F59, S72, L180, T191, I192, S211, I212, P252, L257, N295]	[K179, E181, K743, S744, K930, D932, R1040, E1042, T1322, D1323]
O75317	Q9NVI1	USP12	FANCI	0.980802	[G28, P29, E30, P62, F63, K105, R152, S211, P252, L257]	[L92, P103, F236, F277, I310, L312, F387, L521, I1044, L1089]
O75317	P04637	USP12	TP53	0.975274	[L57, P62, F63, S165, L180, I192, S211, I212, P252, L257]	[T18, F19, S20, M44, L45, S46, W146, Y327, F328, T329]
O75317	O15151	USP12	MDM4	0.971917	[P29, L57, P167, I192, S193, S211, I212, P252, A256, L257]	[S13, T234, N242, E243, S244, S401, E402, Q404, E405, T406]
O75317	P01106	USP12	MYC	0.958548	[G28, P29, F63, T191, I192, S211, I212, P252, A256, L257]	[Q33, Q34, Q35, Q36, Q37, S266, H305, Q306, H307, N308]
O75317	O43759	USP12	SYNGR1	0.957051	[V53, P62, F63, K105, S165, T210, S211, P252, L257, E345]	[N128, Q129, W130, Q131, W161, A162, G163, Q164, A165, V166]
O75317	Q6PIZ9	USP12	TRAT1	0.948388	[V53, L57, Y58, F59, F63, P252, M253, I254, A256, L257]	[Y63, G64, S99, A100, Q139, L140, H141, N166, I167, H168]
O75317	Q9BXW9	USP12	FANCD2	0.947996	[L57, Y131, L133, P252, M253, I254, L255, Y362, I363, L364]	[I149, I202, I281, L595, P732, P897, P962, F1001, H1003, F1078]
O75317	P42261	USP12	GRIA1	0.946243	[L81, Y131, L132, L133, P252, M253, I254, F287, I363, L364]	[D313, I314, P418, Y419, D504, I605, S606, E692, P693, S694]
O75317	Q14814	USP12	MEF2D	0.945995	[S79, L132, L133, L153, P154, M253, I254, L255, L286, F287]	[P330, W364, Q365, Q366, Q380, Q381, Q382, Q402, Q403, Q404]
O75317	Q5VZY2	USP12	PLPP4	0.942845	[V53, L57, F59, P62, F63, K105, P252, M253, I254, F287]	[F55, I57, S58, L91, F159, Y160, L161, P259, S260, L261]
O75317	Q9ULK0	USP12	GRID1	0.94258	[Y131, L132, L133, P252, M253, I254, L255, F287, I363, L364]	[L48, S49, I262, F532, S533, S672, L900, S901, P916, T917]
O75317	Q13887	USP12	KLF5	0.942069	[M1, F88, I91, A92, L129, Y131, L132, L133, F287, I354]	[T125, S170, I192, F193, P301, P305, P325, H455, Q456, N457]
O75317	A8K0R7	USP12	ZNF839	0.940233	[F88, L132, L133, L153, P154, I254, L255, L286, F287, N288]	[R42, T43, E44, K152, T153, R303, S304, E305, R539, S540]
O75317	O43424	USP12	GRID2	0.940067	[Y70, Y131, L132, L133, M253, I254, L255, F287, L330, I354]	[I526, L567, S568, T604, T657, Y814, L902, T903, P991, T992]
O75317	Q16099	USP12	GRIK4	0.938881	[Y131, L132, L133, P154, M253, I254, L255, F287, I363, L364]	[P34, M35, I146, S147, P200, T201, F250, S251, F513, S514]
O75317	Q96BN8	USP12	OTULIN	0.938472	[Y131, L132, L133, P154, P252, M253, I254, L255, L286, F287]	[Y56, S227, E252, V253, P254, D264, T265, S266, T350, S351]
O75317	P42262	USP12	GRIA2	0.938168	[L81, Y131, L132, L133, P252, M253, I254, L255, F287, L364]	[I321, S322, F512, S513, I612, S613, L660, S661, P700, S701]
O75317	Q8TCU5	USP12	GRIN3A	0.935679	[I107, Y131, L133, L153, P252, I254, L255, F287, I363, L364]	[P91, F180, I221, F310, F632, T693, L703, S715, F942, L944]
O75317	P42263	USP12	GRIA3	0.934888	[I91, Y131, L132, L133, P252, M253, I254, L255, F287, L364]	[T510, D520, F521, S522, D622, I623, S624, E710, P711, S712]
O75317	Q8IYW5	USP12	RNF168	0.934278	[Y131, L132, L133, L153, P154, M253, I254, L255, L286, F287]	[K173, S174, D175, K203, S204, D205, K210, S211, T351, E352]
O75317	Q8WVC0	USP12	LEO1	0.930203	[F39, G40, L41, S211, I212, M253, L255, I319, A320, I321]	[S27, S88, E89, K150, S271, E272, T533, E534, Y575, D576]
O75317	Q13002	USP12	GRIK2	0.926511	[Y131, L132, L133, L153, P154, P252, M253, I254, L286, F287]	[S100, L101, P109, I392, I538, S539, F553, S554, T779, I780]
O75317	Q13003	USP12	GRIK3	0.926126	[I107, Y131, L132, L133, L153, P154, P252, I254, L286, F287]	[H132, T520, I521, S587, P588, L628, M629, I781, S869, L870]
O75317	Q9C0F3	USP12	ZNF436	0.921557	[F88, H89, L129, N130, L132, L133, N134, P154, F287, N288]	[E170, C171, Y194, Y250, Y278, Y362, Y390, Y418, E419, C420]
O75317	Q9Y2K1	USP12	ZBTB1	0.921483	[L81, H89, N130, Y131, L132, L133, N134, D353, I354, L364]	[Y48, F49, R50, T203, S379, K381, T387, M561, F562, K563]
O75317	Q96BM1	USP12	ANKRD9	0.921031	[A69, Y70, Y131, L132, L133, P154, P252, M253, I254, F287]	[Q39, A40, V41, H116, V117, A118, H164, H181, G182, A183]
O75317	P48058	USP12	GRIA4	0.918761	[L132, L133, L153, P154, P252, M253, I254, L255, L286, F287]	[S182, A183, T260, G261, S702, L809, T886, A887, G893, L894]
O75317	Q16478	USP12	GRIK5	0.912234	[I107, L133, L153, P154, P252, M253, I254, L255, L286, F287]	[L44, Y139, L298, G299, P300, L519, G520, I521, L764, A765]
O75317	O60391	USP12	GRIN3B	0.909943	[L80, L81, Y131, L132, L133, P252, M253, I254, L255, L364]	[L11, L13, L15, L128, S129, L130, Y498, L499, I534, L603]
O75317	Q8NE71	USP12	ABCF1	0.90951	[S79, L80, L132, L133, M253, I254, L255, Y362, I363, L364]	[P116, L438, P623, V624, L625, G626, L627, P677, G691, F692]
O75317	Q9UBR1	USP12	UPB1	0.909269	[N130, L132, L133, N134, P154, M253, I254, F287, N288, Y348]	[T209, Y210, Y211, Y312, F313, Y314, G329, S378, P379, T380]
O75317	Q8N461	USP12	FBXL16	0.908493	[Y131, L132, L133, P252, M253, I254, L255, F287, I363, L364]	[P4, G5, L84, A85, P86, P139, V140, A420, L421, I478]
O75317	P58304	USP12	VSX2	0.906957	[L132, L133, L153, P154, N155, F176, Q177, L286, F287, N288]	[G23, G24, A25, A71, G72, V73, G74, G75, A263, A264]
O75317	Q14146	USP12	URB2	0.904426	[A11, S12, L68, A69, Y70, I107, P252, M253, I254, F287]	[V525, L542, L584, L586, L937, L1019, L1067, P1069, L1187, F1347]
O75317	Q9UEG4	USP12	ZNF629	0.90253	[H89, N130, L132, L133, N134, L153, P154, D201, L286, F287]	[W114, Q115, N302, H303, Q335, H336, Q421, Q586, H587, Q588]
O75317	Q14957	USP12	GRIN2C	0.902275	[L132, L133, L153, P154, P252, M253, I254, L286, F287, N288]	[G6, P7, G22, I93, P205, V223, F224, L298, P313, A596]
O75317	Q5VV52	USP12	ZNF691	0.897178	[L132, L133, L153, P154, M253, L286, F287, L330, Y362, L364]	[S146, E147, C148, Q210, Y255, E256, C257, T258, E259, C260]
O75317	P39086	USP12	GRIK1	0.896914	[I107, L133, L153, P154, P252, M253, I254, L255, L286, F287]	[L12, P73, L102, L551, G552, I553, I795, A796, L842, L848]
O75317	Q16690	USP12	DUSP5	0.896503	[H89, N130, L133, N134, P154, N155, F176, Q177, F287, N288]	[L47, N48, T131, L203, L223, H224, P324, Q325, L342, Q343]
O75317	P21453	USP12	S1PR1	0.894728	[A69, Y70, T93, L132, L133, L153, P154, L286, F287, L330]	[L68, F133, L135, I138, L172, F210, L212, L215, S216, I217]
O75317	Q9Y577	USP12	TRIM17	0.894158	[H89, N130, L132, L133, N134, P154, L286, F287, N288, Y348]	[F23, V119, V120, C121, V222, A223, C224, G368, V369, C370]
O75317	P10619	USP12	CTSA	0.893343	[H89, N130, L132, L133, N134, L153, P154, L286, F287, N288]	[P39, G40, L41, T186, L187, S287, S445, I447, A448, F449]
O75317	P25963	USP12	NFKBIA	0.893037	[Y131, L132, L133, P154, P252, M253, I254, L255, L286, F287]	[N105, F106, Q107, N109, H171, L172, N276, L277, Q278, L317]
O75317	Q96CX3	USP12	ZNF501	0.892933	[L132, L133, L153, D201, P281, L286, F287, L330, F331, I354]	[E26, C27, E54, C55, E138, C139, E194, C195, Y246, E247]
O75317	Q12879	USP12	GRIN2A	0.892804	[I107, L133, L153, P154, P252, M253, I254, L286, F287, L364]	[V99, V122, P258, G297, P581, F599, I763, T965, P993, N994]
O75317	Q9UKC9	USP12	FBXL2	0.892023	[L132, L133, L153, P154, P252, M253, I254, L286, F287, N288]	[N59, F60, H108, L109, N110, L111, N112, H202, I203, N214]
O75317	O95045	USP12	UPP2	0.891557	[M1, L54, L132, L133, L330, Y348, L350, I354, Y362, I363]	[L110, I112, P119, S120, I121, S122, I123, M124, L125, I153]
O75317	Q9NQE7	USP12	PRSS16	0.890348	[L54, L132, L133, L153, P154, N155, F176, L286, F287, Y348]	[A119, L374, Y375, Q376, F394, S395, Q396, P401, S402, Q403]
O75317	Q96ME1	USP12	FBXL18	0.890055	[S12, L68, A69, Y70, I91, A92, L153, P154, P252, F287]	[L149, P155, F319, S320, L530, I553, P578, A579, V804, I805]
O75317	Q5W0Q7	USP12	USPL1	0.889427	[L68, A69, Y70, I91, T93, L132, L133, D201, F287, L330]	[A224, L225, A234, G257, G395, P396, G476, P477, A638, P639]
O75317	Q9UJT9	USP12	FBXL7	0.885222	[V53, L54, L132, L133, P252, M253, I254, G312, P313, Y348]	[P56, A57, P65, L319, V320, G341, L342, A424, P488, F490]
O75317	Q8WWY3	USP12	PRPF31	0.885193	[L80, L132, L133, P252, M253, I254, L255, Y362, I363, L364]	[S2, M81, G82, P83, A194, S260, S266, V267, L268, L496]
O75317	Q96EP0	USP12	RNF31	0.884309	[L57, Y58, F59, I91, Y131, L133, P252, M253, I254, F287]	[P201, G215, P216, A235, L236, V318, V368, C370, G392, F588]
O75317	Q9H469	USP12	FBXL15	0.883931	[L54, I91, A92, L132, L133, P154, M253, I254, F287, L330]	[L94, P108, V109, L110, L156, L247, L283, V284, L285, A293]
O75317	Q9NXK8	USP12	FBXL12	0.883786	[Y131, L132, L133, M253, I254, L255, L330, Y362, I363, L364]	[P91, A92, L93, P162, L181, V182, L221, A222, P252, A253]
O75317	Q13224	USP12	GRIN2B	0.883388	[Y131, L132, L133, P252, M253, I254, L255, F287, I363, L364]	[L16, G36, I37, I297, A298, V417, F575, F600, L612, P1194]
O75317	Q6VAB6	USP12	KSR2	0.882559	[L80, Y131, L132, L133, M253, I254, L255, Y362, I363, L364]	[S34, I35, P214, T215, P512, P545, S808, I809, T920, F921]
O75317	O95976	USP12	IGSF6	0.8769	[H89, N130, L133, P154, N155, F176, Q177, L286, F287, N288]	[G26, A27, C28, P123, S124, T156, S163, G168, V169, C170]
O75317	P47775	USP12	GPR12	0.874297	[H89, N130, L132, L133, N134, L153, P154, L286, F287, N288]	[V50, L51, A87, I95, V102, F103, L132, F210, L212, L253]
O75317	Q9BQG2	USP12	NUDT12	0.871515	[L57, Y58, F59, Y131, L132, L133, P252, M253, I254, L255]	[S37, G266, V267, V268, N311, G312, V313, S394, S395, L396]
O75317	Q8WXK4	USP12	ASB12	0.870535	[Y131, L132, L133, P154, M253, I254, L255, F287, N288, I363]	[Q32, A33, V34, W61, A88, A154, H194, G195, A196, G287]
O75317	Q6ZMZ0	USP12	RNF19B	0.869996	[L80, Y131, L132, L133, P252, M253, I254, L255, I363, L364]	[A66, P67, A68, P69, S329, I367, A368, G375, V415, I416]
O75317	Q5MCW4	USP12	ZNF569	0.86721	[L68, A69, Y70, I91, A92, T93, L132, L133, P154, F287]	[E299, C300, E383, C384, E439, C440, E495, D523, C524, E607]
O75317	P02730	USP12	SLC4A1	0.8654	[L87, L132, L133, I139, L153, P154, M253, I254, L255, L286]	[I412, F526, I528, L530, I614, L677, I678, L811, P875, L876]
O75317	Q96Q07	USP12	BTBD9	0.863387	[L132, L133, L153, P154, N155, F176, Q177, L286, F287, N288]	[A249, L251, M270, L296, G298, S330, I351, S534, L596, P597]
O75317	Q9BY84	USP12	DUSP16	0.8623	[H89, N130, L132, L133, N134, L153, P154, L286, F287, N288]	[V85, V86, V87, A122, G123, E334, T335, P336, A349, P375]
O75317	Q8NEE6	USP12	FBXL13	0.861816	[L54, L132, L133, L153, P154, F176, L286, F287, N288, Y348]	[N73, Y169, L170, H294, S302, T362, Q452, Q471, L512, S612]
O75317	P60484	USP12	PTEN	0.859309	[L57, Y131, L132, L133, P252, M253, I254, L255, I363, L364]	[I67, Y68, N69, P169, S170, Q171, A192, P354, S355, N356]
O75317	Q8N1E6	USP12	FBXL14	0.856486	[F88, L129, L132, L133, L153, P154, F176, Q177, L286, F287]	[S60, L202, G203, L204, L220, L310, S311, L388, G389, L390]
O75317	Q9Y575	USP12	ASB3	0.855757	[L132, L133, L153, P154, N155, F176, Q177, L286, F287, N288]	[I180, S196, F314, G315, L371, G372, P373, L434, A435, L462]
O75317	P20749	USP12	BCL3	0.854846	[L132, L133, L153, P154, M253, I254, L255, L286, F287, N288]	[Y92, P93, T94, Y111, P112, S402, P403, S425, P426, S427]
O75317	P19838	USP12	NFKB1	0.852388	[L57, Y58, F59, L132, L133, P154, P252, M253, I254, F287]	[S405, F406, I633, L668, L669, T721, P722, T774, S893, P894]
O75317	Q7RTX9	USP12	SLC16A14	0.843336	[L132, L133, L153, P154, N155, F176, Q177, L286, F287, N288]	[I82, I128, F130, L392, L394, I396, F422, L424, P426, F474]
O75317	O15399	USP12	GRIN2D	0.841264	[L87, F88, L129, L132, L133, I139, L140, F176, I254, L286]	[A74, A75, A322, G323, V326, G1077, G1078, A1079, A1085, G1086]
O75317	Q9Y6K9	USP12	IKBKG	0.840764	[F88, L129, L132, L133, L140, F176, M253, I254, F287, N288]	[H81, F82, Q83, L230, Q231, L267, Q268, Q411, I412, H413]
O75317	Q99728	USP12	BARD1	0.839421	[L80, L81, Y131, L132, L133, M253, I254, L255, I363, L364]	[G491, Y492, A554, S555, V559, M560, V604, T605, H606, V713]
O75317	Q13451	USP12	FKBP5	0.835876	[L132, L133, L153, P154, N155, F176, Q177, L286, F287, Y348]	[A89, W90, D91, Y113, S124, V277, A349, N350, E351, R356]
O75317	Q6FI13	USP12	H2AC18	0.834879	[F88, L129, L133, L153, P154, N155, F176, Q177, L286, F287]	[R12, K14, A46, P81, R82, H83, R89, N90, K128, K130]
O75317	Q9H0H3	USP12	KLHL25	0.834777	[V53, L54, L153, P154, L286, F287, G312, P313, Y348, L350]	[V393, G394, A438, V439, A487, A488, V489, L534, V543, G544]
O75317	P52569	USP12	SLC7A2	0.834505	[A11, S12, I13, G178, T179, L180, L350, G361, Y362, I363]	[I74, A75, A169, L176, A177, P326, V327, V498, F537, V538]
O75317	Q9NZR4	USP12	VSX1	0.833586	[L129, L132, L133, L153, P154, F176, L286, F287, N288, L350]	[A61, P62, L78, F108, L109, P110, R131, K218, P247, L248]
O75317	Q8TBB6	USP12	SLC7A14	0.830934	[A11, S12, F63, L153, P154, L286, F287, L350, Y362, I363]	[S118, G179, L180, V199, Y300, S302, G341, T513, A637, A639]
O75317	Q15653	USP12	NFKBIB	0.8282	[L57, Y58, F59, L129, L132, L133, P252, M253, I254, Y348]	[P48, Y161, L162, P166, V177, V249, E250, A251, T343, P344]
O75317	P57078	USP12	RIPK4	0.827905	[L57, Y58, F59, L132, L133, P154, P252, M253, I254, F287]	[L11, G24, F119, G163, I211, I213, L261, L481, E580, G596]
O75317	O43246	USP12	SLC7A4	0.825985	[L132, L133, L153, P154, P252, M253, I254, L255, L286, F287]	[L44, L203, I209, A271, I272, F374, V497, L525, V527, P549]
O75317	Q13492	USP12	PICALM	0.825932	[L87, F88, L129, L132, L133, I139, L153, P154, L286, F287]	[A21, S23, M156, A305, V306, V414, A415, A590, A591, T592]
O75317	O60641	USP12	SNAP91	0.825932	[L87, L129, L132, L133, I139, L140, L153, P154, L286, F287]	[V74, G191, V192, A195, A196, V257, G258, A659, A817, S881]
O75317	Q8WY07	USP12	SLC7A3	0.825698	[P62, F63, L132, L133, L153, P154, L286, F287, Y348, L350]	[S44, T45, L46, A126, M228, V302, S352, M353, Y418, S419]
O75317	P14091	USP12	CTSE	0.82484	[L132, L133, L153, D201, P252, M253, I254, F287, L330, Y348]	[L9, V10, L185, G186, L187, P199, I301, L391, A392, P393]
O75317	Q9H765	USP12	ASB8	0.82478	[L57, Y58, F59, L132, L133, P252, M253, I254, F287, Y348]	[D46, V47, E78, V79, E102, N110, P111, N112, E176, V177]
O75317	Q96HA7	USP12	TONSL	0.824359	[L57, Y58, F59, L132, L133, P252, M253, I254, L255, L364]	[Y43, A44, E45, L437, A478, E479, G529, E530, G916, D917]
O75317	P43403	USP12	ZAP70	0.824351	[L57, Y58, F59, L132, L133, P154, P252, M253, I254, L255]	[I15, Q140, A141, I142, Q145, P147, L168, N466, V467, L468]
O75317	Q53RE8	USP12	ANKRD39	0.82266	[L57, Y58, F59, P154, P252, M253, I254, L286, F287, Y348]	[S17, D43, L44, G45, E111, I112, A113, G120, S121, N122]
O75317	Q9Y6H5	USP12	SNCAIP	0.820899	[L57, Y58, F59, L132, L133, P252, M253, I254, Y362, L364]	[G186, L187, Q307, G308, Q446, G447, I448, V597, E715, S775]
O75317	Q8WXK1	USP12	ASB15	0.820526	[L57, Y58, F59, Y131, L132, L133, P252, M253, I254, L255]	[L247, N270, V271, P272, N302, A303, I304, N330, G331, F332]
O75317	Q8NI38	USP12	NFKBID	0.819235	[L57, Y58, F59, L132, L133, P252, M253, I254, F287, Y348]	[Q17, F18, P25, L37, H54, L55, V142, Q216, A217, P292]
O75317	Q9BWF2	USP12	TRAIP	0.818948	[L132, L133, D201, M253, I254, L255, L330, Y362, I363, L364]	[N72, V73, L74, V102, I103, A124, L125, N391, A392, I393]
O75317	Q504Q3	USP12	PAN2	0.818516	[F88, H89, L129, N130, L132, L133, N134, P154, F287, N288]	[L183, F292, P455, L656, H736, P810, N936, L1069, F1071, L1127]
O75317	B4E2M5	USP12	ANKRD66	0.816939	[L57, Y58, F59, L133, P154, P252, M253, I254, L286, F287]	[G19, D20, Y21, F83, A84, A85, I119, L168, P169, S170]
O75317	Q495M9	USP12	USH1G	0.816057	[L57, Y58, F59, L133, P154, P252, M253, I254, L286, F287]	[A20, T21, L50, I51, V52, V85, I439, L440, P453, P454]
O75317	Q8WXK3	USP12	ASB13	0.814776	[L54, I91, A92, L132, L133, P154, P252, M253, I254, F287]	[S52, I53, T54, P55, L56, P120, P153, L154, L275, S276]
O75317	Q8WWX0	USP12	ASB5	0.814241	[L129, L132, L133, L153, P154, N155, F176, Q177, L286, F287]	[T62, S79, A98, V99, Q163, L251, T289, P290, S291, S292]
O75317	P42773	USP12	CDKN2C	0.813783	[L57, Y58, F59, L153, P154, P252, M253, I254, L286, F287]	[M1, A2, E3, G6, F71, A72, A94, D95, V96, Q168]
O75317	Q9BYZ8	USP12	REG4	0.813301	[F88, F128, L129, L133, I139, L140, P154, I175, F176, L350]	[S77, I83, S84, G85, Q104, W105, Q106, E131, M132, S133]
O75317	Q9NR09	USP12	BIRC6	0.810356	[S79, L80, Y131, L132, L133, M253, I254, L255, Y362, I363]	[L174, P367, F2095, L2995, L3359, L3711, L4201, L4209, L4356, P4390]
O75317	Q8TC84	USP12	FANK1	0.80968	[L132, L133, L153, P154, N155, F176, Q177, L286, F287, N288]	[L80, Y81, S89, P90, S91, I109, M182, H189, A201, S202]
O75317	Q9UF56	USP12	FBXL17	0.809616	[L87, F88, F128, L129, I139, L140, P154, I175, F176, L286]	[L31, R32, L33, G226, G228, P240, R241, L330, K331, I332]
O75317	Q5VYY1	USP12	ANKRD22	0.808514	[F88, F128, L129, L133, L153, P154, I175, F176, L286, F287]	[A13, F87, I93, I94, P98, V99, L100, P152, L153, L155]
O75317	Q9Y576	USP12	ASB1	0.806803	[H89, L129, N130, L132, L133, N134, P154, L286, F287, N288]	[G5, S6, Y46, A85, A86, T87, Y197, I198, S199, A200]
O75317	Q8WXI3	USP12	ASB10	0.806448	[L129, L132, L133, L153, P154, N155, F176, Q177, L286, F287]	[P43, G44, P54, A55, L56, A57, L81, A82, L418, Y467]
O75317	P30825	USP12	SLC7A1	0.806142	[L132, L133, L286, A304, V305, V306, Y348, L350, Y362, I363]	[L46, I66, I72, I122, L201, P313, L502, L532, L563, P564]
O75317	Q8WXE0	USP12	CASKIN2	0.80595	[L57, Y58, F59, L132, L133, P252, M253, I254, I363, L364]	[V247, S764, P766, A811, G813, A815, S821, S842, P843, P1025]
O75317	O76064	USP12	RNF8	0.804484	[A22, V53, L54, L132, L133, S311, G312, P313, Y348, L350]	[W29, L30, L31, T75, I76, Q247, M248, F249, L259, F422]
O75317	Q96S59	USP12	RANBP9	0.803584	[L87, F128, L132, L133, I139, L153, M253, I254, L286, F287]	[A26, A28, G61, A109, G113, A115, V124, L318, T320, V414]
O75317	Q9HAU4	USP12	SMURF2	0.801451	[L57, Y58, F59, L132, L133, P252, M253, I254, I363, L364]	[M1, N105, L107, Q113, L115, L376, W588, R589, F590, I720]
O75317	Q9Y574	USP12	ASB4	0.800737	[L132, L133, L153, P154, N155, F176, Q177, L286, F287, N288]	[L37, W65, S82, V83, A118, L138, W218, L311, V342, P405]
O75317	P38398	USP12	BRCA1	0.799905	[L132, L133, P154, M253, I254, L286, F287, Y348, L350, Y362]	[I68, S184, S708, F709, T710, T775, I1026, S1027, P1498, S1499]
O75317	P31749	USP12	AKT1	0.797292	[L133, L153, P154, N155, F176, Q177, P252, I254, L286, F287]	[D32, G33, T34, E135, V136, S137, P388, K389, T433, T448]
O75317	Q7Z713	USP12	ANKRD37	0.797108	[L57, Y58, L133, L153, P154, P252, M253, I254, L286, F287]	[N24, A25, P26, A39, G40, A55, D56, A66, V74, G75]
O75317	Q9HCE7	USP12	SMURF1	0.795352	[L57, Y58, F59, L132, L133, P252, M253, I254, I363, L364]	[Q114, R115, P168, R170, L207, P228, L382, K521, R564, W594]
O75317	Q96DX5	USP12	ASB9	0.793978	[L80, L81, Y131, L132, L133, M253, I254, L255, I363, L364]	[S38, P39, M40, H81, L82, E251, R252, S257, L258, M259]
O75317	Q6XPS3	USP12	TPTE2	0.793958	[L57, Y58, F59, L153, P154, P252, M253, I254, L286, F287]	[K164, L165, L166, L178, L179, R180, L181, R186, I187, I402]
O75317	Q8WXH4	USP12	ASB11	0.792378	[V53, L54, L57, Y58, F59, P252, M253, I254, Y348, L350]	[V149, L150, V222, V274, Q276, A277, L278, Q305, A306, I307]
O75317	O43255	USP12	SIAH2	0.792109	[V53, L54, L57, Y58, F59, P252, M253, I254, Y348, L350]	[P32, F205, L212, P213, F245, F246, A247, G253, L306, F307]
O75317	A6NK59	USP12	ASB14	0.791025	[H89, N130, L132, L133, N134, P252, M253, I254, F287, N288]	[A175, D176, V177, A273, D274, A275, V465, E466, G467, L571]
O75317	P55273	USP12	CDKN2D	0.788637	[L57, Y58, F59, L153, P154, P252, M253, I254, L286, F287]	[V21, Q22, V69, E117, L140, T141, P142, L145, A146, D153]
O75317	Q8N8V4	USP12	ANKS4B	0.786372	[F88, F128, L129, L133, L153, P154, I175, F176, L286, F287]	[S10, P35, L173, T179, F180, P185, S186, S196, L197, F242]
O75317	Q9NWX5	USP12	ASB6	0.785889	[L57, Y58, F59, L153, P154, P252, M253, I254, L286, F287]	[L175, F219, F274, P275, L276, I302, I303, P373, P400, L401]
O75317	Q8WXD9	USP12	CASKIN1	0.785868	[L57, Y58, F59, L132, L133, P252, M253, I254, I363, L364]	[A211, D307, V671, L767, G842, V844, A871, G1187, E1199, P1200]
O75317	Q9H6H4	USP12	REEP4	0.784819	[L129, L132, L133, L153, P154, N155, F176, Q177, L286, F287]	[G15, M49, F58, I59, P63, F64, L76, L77, L86, Y88]
O75317	O14976	USP12	GAK	0.784261	[L129, L132, L133, P154, N155, F176, Q177, L286, F287, N288]	[M137, E138, S139, L180, V707, T776, D777, S778, A788, S987]
O75317	Q15020	USP12	SART3	0.78189	[F88, F128, L129, L133, L140, P154, I175, F176, L286, F287]	[A226, E513, V695, F745, G842, I871, K872, P917, R918, A919]
O75317	O00221	USP12	NFKBIE	0.781338	[F88, L129, L132, L133, L153, P154, M253, I254, L286, F287]	[A203, D204, G205, P237, L238, Q364, L365, Q366, L390, L465]
O75317	Q8NB46	USP12	ANKRD52	0.780918	[L129, L132, L133, L153, P154, N155, F176, Q177, L286, F287]	[A49, A215, A280, A431, A478, A480, A559, A660, A661, V730]
O75317	Q969H0	USP12	FBXW7	0.780895	[L57, Y58, F59, L132, L133, P154, P252, M253, I254, L286]	[N82, V154, I313, G378, V445, V485, D487, V565, G579, I675]
O75317	Q96S82	USP12	UBL7	0.779426	[M5, S193, S194, D201, S275, Y276, E346, Y348, D353, S355]	[S2, I40, S41, A261, A262, P289, T290, G377, G378, A379]
O75317	Q8N9B4	USP12	ANKRD42	0.778814	[L132, L133, N134, L153, P154, M253, I254, L286, F287, Y348]	[L42, S43, L102, H103, L217, Q218, F219, I220, Q221, D363]
O75317	Q9UJP4	USP12	KLHL21	0.776058	[L132, L133, L153, P154, P252, M253, I254, L286, F287, L350]	[H17, A18, L19, N469, G470, L471, D483, V484, E531, A532]
O75317	Q6NXT1	USP12	ANKRD54	0.771694	[H89, L132, L133, P154, N155, F176, Q177, L286, F287, Y348]	[G6, D7, A8, A33, E34, P103, A120, D122, P190, V191]
O75317	P42772	USP12	CDKN2B	0.771415	[A22, L23, V53, L54, S311, G312, P313, Y348, G349, L350]	[A22, L33, L34, A36, M55, A104, V108, T136, G137, D138]
O75317	O75061	USP12	DNAJC6	0.770646	[L57, Y58, F59, L132, L133, P252, M253, I254, L286, F287]	[A9, S10, A170, S171, G176, V298, S299, A656, T657, P760]
O75317	P49336	USP12	CDK8	0.770149	[L54, L57, Y58, F59, P252, M253, I254, G312, Y348, L350]	[K8, L9, S10, N77, V78, I79, W218, A219, I324, T325]
O75317	P15621	USP12	ZNF44	0.76852	[P102, P103, L133, P281, L282, L329, L330, F331, I363, L364]	[S72, Q73, I85, L289, R290, L317, R318, S423, H424, G475]
O75317	Q9HCI7	USP12	MSL2	0.767734	[L57, Y58, F59, L153, P154, P252, M253, I254, L286, F287]	[R15, L16, F316, I380, S416, K417, P425, Y453, K454, L525]
O75317	Q6NT16	USP12	SLC18B1	0.765331	[L4, A11, S12, S193, S275, Y276, L350, S352, Y362, I363]	[G118, V166, L167, G168, L176, A270, L275, G321, V340, L420]
O75317	Q68DC2	USP12	ANKS6	0.764966	[F88, L129, L132, L133, L153, P154, I175, F176, L286, F287]	[M1, V69, P70, V274, E310, V342, G523, P524, A693, S740]
O75317	Q92905	USP12	COPS5	0.764717	[I101, I254, L255, F280, P281, L282, L330, F331, I363, L364]	[M1, N132, A133, Q265, V266, F267, H316, G317, L318, Q321]
O75317	O60907	USP12	TBL1X	0.764136	[F88, F128, L129, L153, P154, I175, F176, P252, L286, F287]	[V111, E112, A163, A164, A165, A166, A167, G361, E362, I418]
O75317	Q9BYH8	USP12	NFKBIZ	0.763471	[L57, Y58, F59, L153, P154, P252, M253, I254, L286, F287]	[S10, R11, S84, Q137, V237, G260, A453, A487, V566, V567]
O75317	P49915	USP12	GMPS	0.763194	[L57, Y58, F59, L132, L133, P252, M253, I254, L286, F287]	[G102, V123, R124, E125, D126, S132, E147, E403, E404, E418]
O75317	Q13489	USP12	BIRC3	0.76247	[A22, L23, V53, L54, P154, G312, P313, Y348, L350, S352]	[L99, N100, F176, Q177, E329, T406, G407, A517, E518, A519]
O75317	Q15327	USP12	ANKRD1	0.760033	[F88, L132, L133, L153, P154, N155, F176, Q177, L286, F287]	[P134, F139, L140, D200, L204, L205, L218, L219, L270, L271]
O75317	P42771	USP12	CDKN2A	0.759118	[L57, Y58, F59, L153, P154, P252, M253, I254, L286, F287]	[A5, G6, S7, N39, A40, L62, A68, P75, G135, T137]
O75317	Q96NW4	USP12	ANKRD27	0.757593	[L57, Y58, F59, L132, L133, P252, M253, I254, Y362, I363]	[S44, I75, Q76, L190, S333, S396, S650, F651, L829, L864]
O75317	Q9Y5Z7	USP12	HCFC2	0.754686	[F88, F128, L129, L133, L153, P154, I175, F176, L286, F287]	[H75, G76, F77, N155, V156, P157, W263, V383, E384, I463]
O75317	Q06547	USP12	GABPB1	0.751124	[L132, L133, L153, P154, P252, M253, I254, L286, F287, Y348]	[G148, N149, Q182, F183, T194, A254, E255, S256, S341, E343]
O75317	Q9UKT8	USP12	FBXW2	0.748556	[L132, L133, P154, N155, F176, Q177, I254, N288, Y348, L350]	[S231, V232, D233, A254, L255, G346, G373, N424, V435, A437]
O75317	Q9NXR5	USP12	ANKRD10	0.746379	[L132, L133, L153, P154, F176, P252, M253, I254, L286, F287]	[Q168, G169, I193, F202, N307, G308, I309, S322, H378, G379]
O75317	Q8IVT5	USP12	KSR1	0.745406	[L57, Y58, F59, L132, L133, P154, F176, P252, M253, I254]	[A8, A23, G28, T171, T240, S242, P421, G720, Y805, I899]
O75317	O95630	USP12	STAMBP	0.74069	[V100, I101, L153, P154, P252, I254, F280, L286, F287, L330]	[I31, F60, Y63, E104, H298, L300, L319, Q326, L328, I387]
O75317	Q9UJX2	USP12	CDC23	0.740565	[A22, S52, V53, L54, S311, G312, P313, Y348, G349, L350]	[V10, T88, A195, H197, V198, L199, A272, L405, L480, L550]
O75317	Q92527	USP12	ANKRD7	0.740018	[A22, L23, S52, V53, L54, G312, P313, Y348, G349, L350]	[M1, N2, K3, L138, S139, A182, D183, V184, A194, L195]
O75317	Q8WVL7	USP12	ANKRD49	0.739766	[L57, Y58, F59, F88, L129, I139, F176, P252, M253, I254]	[H35, L36, I37, L79, W80, N102, N168, A169, Q170, P177]
O75317	Q9Y2Z0	USP12	SUGT1	0.737349	[P62, F63, R64, P102, P103, K104, F219, G349, L350, T351]	[G139, I140, T141, T186, L238, S239, V263, T265, L340, S341]
O75317	Q8IYU2	USP12	HACE1	0.735953	[L57, Y58, F59, L132, L133, P154, P252, M253, I254, F287]	[M35, L309, S310, S337, S390, L419, S420, F459, Y661, D792]
O75317	Q8N6D5	USP12	ANKRD29	0.734541	[L57, Y58, F59, P154, P252, M253, I254, L286, F287, L350]	[L116, D177, G178, T179, R200, D210, G211, L215, K217, A267]
O75317	P46531	USP12	NOTCH1	0.732626	[L57, Y58, F59, Y131, L132, L133, P252, M253, I254, L255]	[G347, G995, G1033, H1299, P1442, P1443, A2037, L2218, P2412, P2413]
O75317	Q9BQI6	USP12	SLF1	0.731407	[L57, Y58, F59, L132, L133, P252, M253, I254, Y348, I363]	[I10, I74, L261, I262, F540, S696, L825, L894, L895, L1021]
O75317	P11441	USP12	UBL4A	0.728637	[P62, F63, L132, L133, L153, P154, F176, P252, L286, F287]	[L8, K72, P73, E80, E81, G82, Q120, R141, L143, T148]
O75317	Q96JH7	USP12	VCPIP1	0.727851	[F88, L129, L132, L133, L153, P154, I175, F176, L286, F287]	[M1, N101, L103, L157, A255, L256, P481, H1001, G1002, L1003]
O75317	Q9BXY0	USP12	MAK16	0.727203	[L54, L132, L133, L140, P154, N155, F176, Q177, L286, L350]	[M1, N31, D208, D209, D210, D211, E212, E213, E257, E290]
O75317	P62993	USP12	GRB2	0.726978	[L54, L132, L133, L153, P154, F176, L286, F287, Y348, L350]	[K10, A11, K50, S75, V154, P155, A163, L164, R207, N208]
O75317	Q8NG08	USP12	HELB	0.725521	[L57, Y58, F59, L80, L81, P252, M253, I254, I363, L364]	[F130, F205, L225, P226, L267, F337, L488, F489, L547, P1075]
O75317	Q9NS62	USP12	THSD1	0.725004	[L57, Y58, F59, Y131, L132, L133, P252, M253, I254, L255]	[V44, A141, G143, A213, V258, Q406, G407, P408, G638, I852]
O75317	Q92995	USP12	USP13	0.724153	[Q55, A56, L57, F199, D292, A293, T294, Q342, A343, I344]	[I354, L394, G423, I424, A547, F548, P596, L750, V835, I836]
O75317	Q6ZVZ8	USP12	ASB18	0.724017	[L57, Y58, F59, L153, P154, P252, M253, I254, L286, F287]	[A26, K27, A50, N51, D52, D70, P146, D147, P178, R289]
O75317	Q92630	USP12	DYRK2	0.720651	[S21, A22, L23, V53, L54, S311, G312, P313, Y348, L350]	[M1, A57, N109, G110, L111, K166, Q318, G319, F320, L500]
O75317	Q9Y666	USP12	SLC12A7	0.72051	[A22, L57, Y58, F59, P252, M253, I254, G312, Y348, L350]	[M1, I228, F420, Y466, I507, L629, S713, F714, L858, T1080]
O75317	Q14139	USP12	UBE4A	0.718687	[T6, L132, L133, P154, F176, L350, S352, G361, Y362, I363]	[S156, S157, T158, L196, I637, P781, P782, L783, M997, S998]
O75317	Q8TBC4	USP12	UBA3	0.718592	[F88, F128, L129, I139, L140, P154, N155, I175, F176, Q177]	[D3, G4, V74, I75, I195, V196, P243, V348, D349, G437]
O75317	Q9GZV1	USP12	ANKRD2	0.717928	[L57, Y58, F59, L153, P154, P252, M253, I254, L286, F287]	[K120, A132, A174, D175, L197, E198, P316, T317, D326, T327]
O75317	Q92625	USP12	ANKS1A	0.716643	[A22, L23, V53, L54, L132, L133, P154, Y348, G349, L350]	[G38, G45, A269, G490, G553, A554, Y568, I743, T980, S984]
O75317	Q8N8V2	USP12	GBP7	0.715182	[L54, L153, P154, N155, F176, Q177, L286, F287, Y348, L350]	[M55, N56, W114, I115, P193, I194, M534, E535, Q595, I596]
O75317	Q8N3Y1	USP12	FBXW8	0.714976	[A22, L23, S52, V53, L54, S311, G312, P313, Y348, L350]	[S50, D52, A54, Q77, D231, H384, S472, V499, W500, A590]
O75317	Q6ZVH7	USP12	ESPNL	0.713357	[L132, L133, L153, P154, N155, F176, Q177, P252, L286, F287]	[G28, P29, G30, V118, G362, V436, P437, A535, A571, V848]
O75317	O43791	USP12	SPOP	0.712624	[L132, L133, P154, M253, I254, L286, F287, Y348, L350, Y362]	[P8, E50, G132, F133, N147, G148, L149, G208, S298, V299]
O75317	Q96J02	USP12	ITCH	0.711541	[L57, Y58, F59, L132, L133, P252, M253, I254, Y362, I363]	[Y42, T46, V47, G96, F418, F640, P682, S706, P838, E903]
O75317	Q86SG2	USP12	ANKRD23	0.710038	[L133, L153, P154, N155, F176, Q177, P252, I254, L286, F287]	[H24, A105, A120, A166, L196, L197, L214, H215, V216, A296]
O75317	Q9BYV6	USP12	TRIM55	0.709295	[T6, I101, S194, S275, Y276, F280, L350, S352, Y362, I363]	[L24, F33, E331, D332, E333, E334, E335, E336, G347, S426]
O75317	P82279	USP12	CRB1	0.707381	[L57, Y58, F59, Y131, L132, L133, P252, M253, I254, L255]	[G177, T516, S958, Q1013, S1014, G1015, S1028, L1357, I1358, L1359]
O75317	Q96PU5	USP12	NEDD4L	0.705777	[L57, Y58, F59, L132, L133, P154, P252, M253, I254, L286]	[R88, L89, S483, P513, K531, F618, V860, R897, F925, L946]
O75317	Q9Y252	USP12	RNF6	0.705071	[A22, L23, V53, L54, S311, G312, P313, Y348, G349, L350]	[N129, D168, Y169, I239, R274, F275, V333, E383, S384, N684]
O75317	Q8WWH4	USP12	ASZ1	0.70436	[L57, Y58, F59, L132, L133, P154, P252, M253, I254, L286]	[L9, V97, L98, P218, S219, E265, V281, I318, I378, L412]
O75317	Q04721	USP12	NOTCH2	0.703168	[L80, L81, Y131, L132, L133, M253, I254, L255, Y362, L364]	[L1690, F1691, I1692, I1693, L1694, L1948, I1949, F2015, P2302, P2303]
O75317	Q00653	USP12	NFKB2	0.702026	[L57, Y58, F59, L153, P154, P252, M253, I254, L286, F287]	[M1, G165, L166, T324, A483, Y602, E627, L768, S836, E874]
O75604	Q9HAW4	USP2	CLSPN	0.990961	[P32, S33, T135, P170, M171, S225, P226, S335, P580, M581]	[K179, E181, S744, K930, D932, R1040, E1042, K1321, T1322, D1323]
O75604	P12004	USP2	PCNA	0.977437	[T31, P32, S33, G50, P170, P226, F494, M581, S582, S583]	[D41, S42, D58, S134, C135, V136, S161, A163, D232, P234]
O75604	Q9H040	USP2	SPRTN	0.977324	[S6, P32, S33, P55, S57, S152, P226, P580, M581, S582]	[H165, W166, W167, N286, Q287, N288, H289, H324, Q325, N326]
O75604	P04637	USP2	TP53	0.972802	[T31, P32, S33, T135, P170, M171, P226, S335, P580, M581]	[P4, Q5, S6, P87, L114, H115, S116, I232, H233, Y234]
O75604	Q969W9	USP2	PMEPA1	0.967098	[M1, A29, Y30, T31, S111, T135, P226, S335, F494, S583]	[Y137, P138, Y139, S151, L152, S153, Q245, H246, Q247, Q248]
O75604	Q96RL1	USP2	UIMC1	0.964621	[P32, S58, F59, S70, L71, Y124, P226, S442, L443, S600]	[R97, D263, K265, E540, A541, K542, E605, E622, G623, R624]
O75604	Q6PJF5	USP2	RHBDF2	0.959303	[L80, R101, P102, P170, M171, P226, L365, F494, L498, S583]	[K179, P180, C181, V373, R598, P599, C600, R844, F845, C846]
O75604	Q6PIZ9	USP2	TRAT1	0.952052	[S6, Y30, P32, S33, S57, P226, L498, M581, S582, S583]	[M69, I70, Q139, L140, H141, S155, F156, N166, I167, H168]
O75604	P01106	USP2	MYC	0.95172	[L60, P126, S280, I281, L282, P444, L593, L594, S600, P602]	[D17, Q33, Q34, Q35, Q36, Q37, H305, Q306, H307, N308]
O75604	P98177	USP2	FOXO4	0.950095	[S33, S42, S58, T135, P170, M171, S225, S335, M581, S583]	[A12, A13, A14, G86, A87, V88, A293, G294, G295, V296]
O75604	Q01831	USP2	XPC	0.949378	[S70, Y124, L125, P126, I281, L282, S442, L443, P444, S600]	[M1, A2, T79, K81, T328, K655, Y656, K708, K868, S869]
O75604	P04626	USP2	ERBB2	0.947326	[S58, F59, S70, L71, Y124, L125, P126, S442, L443, S600]	[F73, L181, Y411, I412, L467, L1061, P1108, S1174, F1213, P1215]
O75604	Q9BXW9	USP2	FANCD2	0.945969	[S42, S70, Y124, L125, P126, S442, L443, P444, L593, S600]	[N206, L207, Q208, S594, Q902, L903, L1004, N1029, I1030, N1120]
O75604	Q9Y4K3	USP2	TRAF6	0.945822	[P32, S33, S42, S58, S70, L71, Y124, P226, L443, M581]	[S129, H173, N175, H261, L262, Q263, N294, F295, Q296, H394]
O75604	O94818	USP2	NOL4	0.941115	[S42, S58, L60, P126, I281, L282, S442, L593, S600, P602]	[S239, L252, H253, L376, S377, D578, S580, S602, P603, T604]
O75604	Q9UIH9	USP2	KLF15	0.940258	[S42, S58, L60, S70, L71, Y124, S442, L443, S600, P602]	[Y21, S37, P38, V39, L86, G87, I96, G97, S238, A261]
O75604	Q96BN8	USP2	OTULIN	0.937863	[S42, S58, S70, L71, P126, I281, L282, S442, L443, S600]	[Y56, S227, E252, V253, P254, D264, T265, S266, E349, S351]
O75604	Q9NUU6	USP2	OTULINL	0.937863	[S42, S58, S70, L71, Y124, P126, I281, L282, S442, S600]	[D139, A140, L141, S150, D232, A233, I234, E241, A242, L243]
O75604	Q13309	USP2	SKP2	0.937699	[S42, L103, P126, I281, L282, L321, I322, S442, L443, S600]	[V80, I81, I108, I161, A162, F368, G369, I370, V371, P372]
O75604	Q9UER7	USP2	DAXX	0.937603	[S58, L72, L125, P126, I281, L282, S442, L443, P444, S600]	[P24, L88, P161, T162, P168, T169, Y334, P689, S690, L706]
O75604	Q8IYW5	USP2	RNF168	0.937503	[S42, S58, L71, L72, P126, I281, L282, S442, L443, S600]	[K173, S174, D175, K203, S204, D205, K210, S211, T351, E352]
O75604	Q14258	USP2	TRIM25	0.936819	[S42, S58, S70, L71, L72, Y124, P126, S442, L443, S600]	[P47, Y48, Q132, T276, I277, T359, P360, S361, L624, S625]
O75604	Q9UJ78	USP2	ZMYM5	0.936744	[S42, S58, S70, L71, Y124, L125, P126, S442, L443, S600]	[Q233, Q234, Q235, N324, N325, W326, N327, W612, Q613, H614]
O75604	Q49AN0	USP2	CRY2	0.936544	[S42, S58, S70, Y124, P126, I281, L282, S442, L443, S600]	[Q98, P99, G307, Q308, L309, G330, N331, P332, W371, I372]
O75604	Q86YC2	USP2	PALB2	0.934194	[S42, S58, F59, S70, L71, Y124, L125, S442, L443, S600]	[I44, L67, K68, P72, N74, N280, Q602, T666, L861, N863]
O75604	P78396	USP2	CCNA1	0.933768	[S42, S58, L71, L72, L103, S105, P126, S442, L443, S600]	[P6, A7, I8, P28, G29, L30, F33, L84, G85, L86]
O75604	O15524	USP2	SOCS1	0.931935	[S42, S58, P126, I231, I281, L282, L321, I322, S442, L443]	[P46, A47, P48, A49, P50, F113, A114, L115, P198, V199]
O75604	P17181	USP2	IFNAR1	0.930446	[S42, S58, P126, I231, I281, L282, K320, S442, S583, S600]	[Y244, V245, L246, T392, P394, V420, F421, Y466, V467, F468]
O75604	O60353	USP2	FZD6	0.927575	[M1, S42, S58, L71, L103, I231, K320, S442, S583, S600]	[T28, V29, V133, V284, L285, S421, G422, L423, T661, G662]
O75604	P00533	USP2	EGFR	0.926747	[S42, S70, L71, L103, Y124, P126, I231, S442, L443, S600]	[T39, L122, F150, S174, L269, Y270, F381, T382, N639, I664]
O75604	Q8WTU0	USP2	DDI1	0.925674	[M1, S42, L103, S105, S111, P126, I281, L321, I322, S600]	[E37, H58, C59, S60, Q315, C316, S317, Q339, C340, S341]
O75604	Q9NS91	USP2	RAD18	0.920785	[S42, S58, L103, P126, I281, L282, I322, S442, L443, S600]	[D181, P182, S183, K347, S348, E349, T373, E469, I470, S471]
O75604	Q16620	USP2	NTRK2	0.920179	[S42, L103, Y124, P126, I281, L282, I322, S442, L443, S600]	[I5, R94, N95, L112, K113, F135, R136, H137, I717, R718]
O75604	Q99496	USP2	RNF2	0.918408	[S42, L43, L103, S105, P126, I281, L282, S442, A599, S600]	[S20, H134, N135, N136, Q137, Q138, N209, N210, N211, S308]
O75604	O00327	USP2	ARNTL	0.917064	[S42, S58, L103, S105, P126, I281, L282, S442, L443, S600]	[V114, S175, T213, G225, L226, A359, I360, T480, G552, L553]
O75604	P14373	USP2	TRIM27	0.913653	[M1, L103, S105, I231, K320, L321, I322, L598, A599, S600]	[V95, C96, E97, V117, C118, D119, V387, C388, E389, T460]
O75604	Q9C0F3	USP2	ZNF436	0.91334	[M1, Y30, L103, S105, S111, V117, I231, P253, K320, V546]	[E170, C171, Y194, Y250, Y278, Y362, Y390, E419, C420, Y446]
O75604	P42356	USP2	PI4KA	0.912678	[S58, S70, Y124, L125, P126, S280, I281, S442, L443, S600]	[L81, P516, L595, I601, L1019, L1355, L1357, I1406, P1552, F1978]
O75604	Q9BYT9	USP2	ANO3	0.912292	[M1, S42, S58, L103, S105, P126, I281, L282, S583, S600]	[F207, L394, I558, L560, L609, I656, M699, I831, F871, F925]
O75604	Q8N461	USP2	FBXL16	0.911644	[L103, P126, I231, I281, L282, K320, L321, I322, S442, S600]	[P4, G5, L84, A85, P86, P139, V140, A420, L421, I478]
O75604	Q96PE1	USP2	ADGRA2	0.911513	[S42, L80, L103, I231, K320, L365, S442, L443, L498, S600]	[G60, L107, L315, L432, L828, P881, P883, F1066, L1131, L1250]
O75604	O60337	USP2	MARCHF6	0.909562	[S42, S58, L103, P126, I281, L282, S442, L443, S583, S600]	[H188, H189, Q190, N261, Q583, N586, N587, N588, Q589, N595]
O75604	Q9HB65	USP2	ELL3	0.90841	[S42, P126, I127, I231, I281, L282, L321, I322, S442, S600]	[F16, T17, Q18, I49, L244, T245, N246, L380, S381, H382]
O75604	P51617	USP2	IRAK1	0.908201	[S42, S58, L103, G104, S105, P126, S442, L443, L598, S600]	[S140, P170, P171, P195, F196, P197, A362, R363, R400, L401]
O75604	O15111	USP2	CHUK	0.907319	[S58, S70, Y124, L125, P126, I281, L282, S442, L443, S600]	[Q33, F228, T229, W230, L629, S630, N631, F641, M642, Q643]
O75604	Q92889	USP2	ERCC4	0.906053	[S58, S70, Y124, L125, P126, I281, L282, S442, L443, S600]	[Q50, R97, Y98, E99, K360, M361, E362, R692, S693, E694]
O75604	Q9H221	USP2	ABCG8	0.905574	[S42, L103, G104, S105, P565, G566, T567, S583, L598, S600]	[Y293, L294, Y435, F436, M454, I455, L572, T621, I622, I648]
O75604	Q9Y577	USP2	TRIM17	0.902446	[M1, S42, L103, S105, S111, T135, I231, I322, S335, S600]	[F23, V119, V120, C121, V222, A223, C224, G368, V369, C370]
O75604	Q14332	USP2	FZD2	0.901947	[M1, A41, S42, L43, V134, T135, S335, S583, A599, S600]	[G37, F38, C39, A223, P224, C225, V253, L254, C255, I281]
O75604	O14523	USP2	C2CD2L	0.901852	[S58, S70, Y124, P126, I281, L282, I322, S442, L443, S600]	[L290, R291, P412, N414, I513, R514, Q515, P652, R653, Q654]
O75604	Q96EP0	USP2	RNF31	0.901371	[S70, L103, Y124, P126, I231, I281, I322, S442, L443, S600]	[R157, T158, E159, R525, S526, E527, F620, T740, D741, M742]
O75604	P32239	USP2	CCKBR	0.898784	[M1, S42, L103, G104, S105, S111, T567, S583, L598, S600]	[P15, L247, G248, P312, L336, V337, P428, L444, G445, P446]
O75604	Q9C035	USP2	TRIM5	0.8987	[M1, L103, G104, S105, I231, K320, I322, L598, A599, S600]	[Q173, I174, Q175, T215, N341, F342, N343, F469, S470, S492]
O75604	Q9NPG1	USP2	FZD3	0.898269	[M1, A41, S42, L146, I231, P253, K320, S583, A599, S600]	[V7, F8, L208, F256, I309, L376, P378, L429, V430, P431]
O75604	P48730	USP2	CSNK1D	0.897372	[L103, G104, S105, A532, S533, G566, T567, L598, A599, S600]	[I68, V129, K130, P131, L269, F273, R274, G332, R333, L334]
O75604	Q6FHJ7	USP2	SFRP4	0.896492	[M1, S42, L103, I231, K320, R363, F494, P495, K496, S583]	[L9, L15, A16, L17, L56, A57, I58, P321, A322, P323]
O75604	O95045	USP2	UPP2	0.895235	[M1, S42, T135, I231, K320, I322, S335, S582, S583, S584]	[L32, L110, S120, I121, S122, I123, M124, I153, G314, L315]
O75604	Q14790	USP2	CASP8	0.895204	[L103, S105, P126, I127, L282, S582, S583, L598, A599, S600]	[S209, D210, S211, S217, S219, T373, S375, E396, A397, D398]
O75604	Q9UEG4	USP2	ZNF629	0.894535	[M1, Y30, L103, S105, S111, V117, I231, K320, L365, V546]	[W114, Q115, N302, H303, Q335, H336, Q421, Q586, H587, Q588]
O75604	Q7Z7B1	USP2	PIGW	0.893487	[S42, S58, L103, P126, T135, S335, S442, L443, S583, S600]	[L26, C27, A30, F31, C32, A372, F373, C374, V407, P408]
O75604	O43318	USP2	MAP3K7	0.892571	[S58, S70, Y124, L125, P126, I281, L282, S442, L443, S600]	[P22, Q24, L112, Y113, N114, F213, W215, I239, W241, P271]
O75604	Q9H469	USP2	FBXL15	0.892373	[S42, L103, S105, P126, I231, K320, L321, I322, S583, S600]	[L94, P108, V109, L110, L156, L247, L283, L285, F292, A293]
O75604	Q9BY79	USP2	MFRP	0.891824	[M1, L103, G104, S105, I231, K320, F531, A532, L598, S600]	[G31, P32, Y160, Y411, G456, P457, A483, F484, V534, L535]
O75604	Q96CX3	USP2	ZNF501	0.890278	[M1, L103, S105, L146, I231, P253, G566, S583, L598, S600]	[E26, C27, E54, C55, E138, C139, E194, C195, E247, C248]
O75604	O00141	USP2	SGK1	0.890122	[S58, L103, P126, I281, L282, L321, I322, S582, S583, S600]	[Q62, P79, S80, I83, N90, P91, H187, L188, N373, P374]
O75604	Q969M2	USP2	GJA10	0.889316	[M1, L80, L103, S105, S111, I231, K320, L365, L390, S583]	[S50, F52, L159, Y179, G180, F181, G256, P257, A374, P375]
O75604	O14757	USP2	CHEK1	0.888811	[L103, L125, P126, I127, I281, L282, S442, L443, P444, S600]	[I124, G125, I126, G150, L151, I196, V197, L241, S343, F344]
O75604	O15055	USP2	PER2	0.887685	[S42, L103, G104, S105, L125, P126, T135, S335, L443, S600]	[Q369, L370, H371, N419, P420, W421, H467, Q928, P929, Q990]
O75604	Q9Y573	USP2	IPP	0.88767	[L103, G104, S105, F531, P565, G566, T567, L598, A599, S600]	[D11, P13, D115, V420, G421, G491, G492, A530, V531, V581]
O75604	Q14134	USP2	TRIM29	0.885174	[L103, G104, S105, A532, S533, P565, T567, L598, A599, S600]	[Q277, L278, Q366, L367, N501, N503, S546, Q556, P557, Q558]
O75604	P51965	USP2	UBE2E1	0.884755	[S42, L43, T135, S335, P451, T579, P580, S583, A599, S600]	[D58, I59, T60, D99, I100, T101, F102, T103, T144, I145]
O75604	Q9ULW2	USP2	FZD10	0.884422	[M1, A41, S42, L43, L80, L103, L365, L366, L390, S600]	[A227, V228, A283, G284, A337, A338, G339, V513, V514, G515]
O75604	P50542	USP2	PEX5	0.884278	[L103, S105, P126, I127, N128, I281, L282, L321, I322, S600]	[V355, S390, A405, L406, M407, A408, L409, G636, L637, P638]
O75604	O14920	USP2	IKBKB	0.882423	[S58, S70, L103, P126, I281, L282, I322, S442, L443, S600]	[I30, R31, I43, K44, P92, L93, F222, L223, L459, L593]
O75604	Q99835	USP2	SMO	0.881964	[M1, T7, S33, S42, S58, T552, M581, S582, S583, S584]	[A68, P69, G152, C154, G242, C244, G388, C390, V488, A716]
O75604	Q96CH1	USP2	GPR146	0.881825	[M1, L71, L103, S105, L365, L366, D367, L390, P391, S583]	[L26, L28, L29, S30, L31, L123, S124, L125, F165, Y166]
O75604	P43351	USP2	RAD52	0.880226	[M1, L80, L103, I231, K320, I322, L365, S582, S583, S600]	[A18, G19, G20, G58, G59, Q91, N92, V222, Q275, Q276]
O75604	Q9H172	USP2	ABCG4	0.879397	[S42, S58, L72, L103, P126, I281, L282, S442, L443, S600]	[I211, I273, M323, L383, S384, I385, T445, F446, L623, L628]
O75604	Q9H4P4	USP2	RNF41	0.876628	[M1, L103, G104, S105, I231, S582, S583, L598, A599, S600]	[Q49, Q50, Q51, N131, H132, Q144, Q145, N293, Q294, H295]
O75604	Q9Y2B4	USP2	TP53TG5	0.87601	[L103, G104, S105, P126, F531, A532, T567, L598, A599, S600]	[R13, T41, V42, L43, S75, V76, P77, R263, S286, R287]
O75604	Q9BUD6	USP2	SPON2	0.874053	[S58, S70, L103, G104, Y124, I231, K320, S442, L443, S600]	[A13, L14, C15, S70, S71, S199, Y226, G287, L288, C289]
O75604	Q96LW1	USP2	ZNF354B	0.874	[M1, L103, G104, S105, G566, T567, S583, S584, L598, S600]	[H260, Q261, Q483, H484, Q485, N511, H512, Q513, H540, Q541]
O75604	Q8N4N3	USP2	KLHL36	0.870987	[L103, G104, S105, F531, P565, G566, T567, L598, A599, S600]	[I171, P238, L239, I240, F299, F346, I347, F348, I349, L532]
O75604	P22413	USP2	ENPP1	0.870841	[S58, P79, L80, L103, I231, K320, F364, L365, S582, S583]	[L80, F512, F541, F555, P581, P764, L835, F900, F921, S922]
O75604	Q9Y570	USP2	PPME1	0.870315	[M1, S42, L43, T135, S335, T552, S582, S583, S584, S600]	[V94, F95, A98, I99, V108, A109, I161, G377, G378, F379]
O75604	Q7Z419	USP2	RNF144B	0.87021	[M1, L103, G104, S105, I231, L390, I445, S583, L598, S600]	[A23, P24, A25, V95, P96, V141, L265, G266, A269, L270]
O75604	Q8WYA1	USP2	ARNTL2	0.87004	[M1, L103, G104, P126, I231, I281, L282, L321, I322, S583]	[N266, L267, H268, N456, P457, W458, P541, T542, G543, S567]
O75604	Q7LBR1	USP2	CHMP1B	0.869483	[P126, I127, N128, I281, L282, L321, I322, Q323, F438, W439]	[A14, A74, V75, A76, A77, A93, G94, V95, V96, L192]
O75604	O00429	USP2	DNM1L	0.868302	[S58, L103, P126, I127, I281, L282, L321, I322, S582, S583]	[P177, N178, P274, S275, P427, S428, S548, P549, P631, W736]
O75604	Q13467	USP2	FZD5	0.868032	[M1, S6, S42, L43, S57, T552, S582, S583, S584, S600]	[P10, S11, A313, L314, L336, G388, L405, L410, T454, L455]
O75604	P49674	USP2	CSNK1E	0.867654	[L103, S105, P126, I127, N128, L321, I322, S582, A599, S600]	[Y24, L25, I68, L85, P87, L152, L186, G187, P330, P332]
O75604	Q8N165	USP2	PDIK1L	0.867653	[L103, G104, S105, P126, I127, I231, I322, L598, A599, S600]	[L152, A153, I172, A242, L243, G244, I245, V277, P278, I332]
O75604	Q01543	USP2	FLI1	0.867578	[M1, L103, G104, S105, I231, K320, S335, S583, L598, S600]	[T35, H46, S150, Q282, P371, H372, N435, H439, P440, N441]
O75604	Q0D2K2	USP2	KLHL30	0.867564	[M1, S58, L103, S105, P126, I231, S582, S583, S584, S600]	[G332, G333, S334, G383, T385, V427, S429, G557, A558, S559]
O75604	Q8N573	USP2	OXR1	0.866361	[S58, L103, P126, I281, L282, S442, L443, S582, S583, S600]	[Q125, L126, N127, S156, N430, F431, Q432, N521, I522, Q523]
O75604	Q16514	USP2	TAF12	0.866338	[M1, A41, S42, L43, T56, L390, T552, S582, S583, S600]	[A36, V37, A46, G47, N54, N55, Q56, Q123, W124, N125]
O75604	Q99743	USP2	NPAS2	0.866226	[L103, G104, S105, F531, P565, G566, T567, L598, A599, S600]	[P440, A441, P455, L457, P464, A465, P489, A490, P728, V729]
O75604	Q9UKT5	USP2	FBXO4	0.865409	[M1, S2, Y30, S42, L103, S111, I231, K320, I322, L365]	[F223, Q224, L225, N226, Q278, H349, L350, N351, P356, W357]
O75604	P98170	USP2	XIAP	0.865082	[M1, L103, G104, S105, I231, G566, T567, S583, L598, S600]	[I153, Y154, T271, F272, P360, S361, L362, I458, I460, F462]
O75604	Q5MCW4	USP2	ZNF569	0.864864	[M1, S6, T7, S58, S252, S329, T552, S582, S583, S584]	[E299, E383, C384, E439, C440, E495, D523, C524, E607, C608]
O75604	O96009	USP2	NAPSA	0.864293	[M1, L103, G104, S105, L365, F531, S533, G566, L598, S600]	[I139, I157, L176, F178, L189, F217, F219, L235, F249, L271]
O75604	P32238	USP2	CCKAR	0.863503	[M1, L43, L103, S105, I231, L365, L366, L598, A599, S600]	[L61, V62, F170, P184, P221, G222, I316, V317, F381, P393]
O75604	Q9HD42	USP2	CHMP1A	0.862668	[A41, S42, T135, V334, S335, T579, S582, S583, A599, S600]	[L18, A19, A71, V72, A73, D147, A174, V175, G176, N196]
O75604	Q96H20	USP2	SNF8	0.861155	[P126, I127, N128, I281, L282, Q283, L321, I322, F438, W439]	[K15, L16, A17, G25, T26, A81, K134, F135, A136, G155]
O75604	Q13367	USP2	AP3B2	0.860365	[M1, S6, S57, L103, P126, I231, I322, I445, S582, S583]	[P498, L564, S565, L839, T840, P848, S849, I917, S918, L1080]
O75604	P22681	USP2	CBL	0.859972	[L103, G104, S105, F531, A532, G566, T567, L598, A599, S600]	[H37, H38, H39, H40, H41, S252, T317, P453, N454, L676]
O75604	Q9UN30	USP2	SCML1	0.859432	[M1, S2, L103, G104, S105, T552, G566, S583, S584, S600]	[S132, Y133, P134, Y137, S138, P139, S180, P181, Y317, I318]
O75604	Q8IYD8	USP2	FANCM	0.858919	[S6, S58, F59, S70, L71, Y124, L125, P126, S442, L443]	[Q95, L96, H97, I356, I874, Q1101, L1280, N1369, N1589, D2047]
O75604	Q9UK39	USP2	NOCT	0.857963	[M1, S42, L80, T135, L146, S335, S583, L598, A599, S600]	[P18, G19, P24, A25, P26, G27, T69, I400, G401, P402]
O75604	Q9UNU6	USP2	CYP8B1	0.85759	[T7, S33, S58, S329, T552, T553, M581, S582, S583, S584]	[M1, V2, S184, L296, Y297, L298, T355, L356, A383, L384]
O75604	Q5SGD2	USP2	PPM1L	0.856888	[S42, T135, S335, V578, T579, P580, S582, S583, A599, S600]	[G73, G74, V216, L217, G246, G247, F248, V277, V278, I279]
O75604	P48751	USP2	SLC4A3	0.856578	[S42, S58, L72, L103, P126, I281, L282, S442, L443, S600]	[P91, I834, L853, P973, P982, L999, L1133, F1183, L1184, L1185]
O75604	Q15750	USP2	TAB1	0.855716	[L103, P126, I127, N128, I281, L282, L321, I322, S582, S600]	[I228, K229, Q230, P353, R354, H355, S378, S408, T433, T440]
O75604	O60260	USP2	PRKN	0.855585	[M1, L103, G104, S105, I231, I322, R363, P495, K496, S583]	[T175, L249, V258, I259, A363, F364, C365, Q438, P439, Q440]
O75604	Q13114	USP2	TRAF3	0.85534	[S6, S57, S58, S70, L71, L103, Y124, L125, P126, S600]	[N245, Q246, Q247, H292, N293, Q294, Q342, N343, W344, S439]
O75604	Q16647	USP2	PTGIS	0.855072	[M1, L81, L103, S329, R363, P495, K496, T552, S582, S583]	[S116, P117, L144, H145, L178, T179, L180, Q280, L281, W282]
O75604	Q05193	USP2	DNM1	0.854401	[L103, G104, P126, I127, I231, I281, L282, I322, S582, S600]	[I10, P11, L160, Q162, P226, L260, L285, N287, F647, M686]
O75604	Q9UN36	USP2	NDRG2	0.854355	[S42, P126, I127, N128, T135, I322, S335, S582, S583, S600]	[L207, S208, E231, L232, Y233, T252, D279, P280, T281, T348]
O75604	P11488	USP2	GNAT1	0.854213	[S5, S6, S33, S34, T56, S57, T552, M581, S582, S583]	[S140, E141, Y142, R201, S202, E203, Y226, M228, D324, T325]
O75604	Q9H173	USP2	SIL1	0.853282	[S5, S6, S33, S34, T56, S57, T552, M581, S582, S583]	[L40, D63, A64, E65, E349, A350, E351, D439, G440, E441]
O75604	Q9ULV1	USP2	FZD4	0.853226	[M1, S6, S33, S34, A41, S57, P580, M581, S582, S583]	[Q72, T73, I86, M223, I318, I495, W496, S497, L501, H502]
O75604	P27540	USP2	ARNT	0.852009	[M1, L103, G104, S105, F531, G566, T567, L598, A599, S600]	[G33, G634, A635, T636, V652, A653, S677, A692, Y694, S696]
O75604	Q14145	USP2	KEAP1	0.850767	[S33, S42, S335, R363, P495, K496, T552, M581, S582, S583]	[G11, G378, G429, G464, V465, G511, G523, G605, V606, A607]
O75604	Q16778	USP2	H2BC21	0.849117	[S6, S33, S42, S57, T579, P580, M581, S582, A599, S600]	[S7, A8, P9, T53, G54, I55, M60, G61, I62, K126]
O75604	Q9UP38	USP2	FZD1	0.849099	[M1, T7, S33, T56, T552, T553, M581, S582, S583, S584]	[S284, L286, M309, I325, W326, T340, L409, I418, I621, W622]
O75604	Q92828	USP2	CORO2A	0.848518	[M1, L103, G104, L146, L172, I231, G232, I445, A446, S583]	[H4, P5, Q6, N44, P45, H46, P261, N317, P318, Q319]
O75604	P20142	USP2	PGC	0.848412	[M1, S2, L71, L103, P253, L365, L366, D367, L390, P391]	[I77, S78, I79, F130, S131, P185, S318, L319, T320, F321]
O75604	Q02790	USP2	FKBP4	0.847691	[S6, T7, S33, S57, S58, G104, M581, S582, S583, S600]	[D68, Y113, L198, D199, L243, K244, Y245, E303, S304, S305]
O75604	Q13451	USP2	FKBP5	0.846831	[P126, I127, N128, I281, L282, Q283, L321, I322, P437, F438]	[L61, S62, N63, P123, S124, N125, V168, L363, M364, N365]
O75604	Q9Y305	USP2	ACOT9	0.846348	[A41, S42, L43, T135, V334, S335, T579, P580, S582, S600]	[R7, L8, C9, V48, G49, V204, A205, V337, V338, A339]
O75604	P49910	USP2	ZNF165	0.846108	[M1, S2, L103, G104, I231, I445, T552, S582, S583, S584]	[Q311, Q363, I365, Q419, R420, I421, Q473, H474, Q475, I477]
O75604	Q9Y2W3	USP2	SLC45A1	0.846002	[M1, L103, G104, S105, I231, F531, G566, L598, A599, S600]	[V194, L195, A196, I197, L203, I214, A215, F648, G649, L729]
O75604	P43403	USP2	ZAP70	0.845917	[S6, S57, S58, F59, S70, L71, Y124, L125, P126, I127]	[L36, I142, Q145, S167, L168, T276, L277, T278, M308, L503]
O75604	O60765	USP2	ZNF354A	0.845176	[M1, G28, L103, G104, S105, G110, S111, L390, G566, S583]	[S34, T209, Q373, C387, F437, Y438, N511, H512, Q513, Y578]
O75604	Q9NY47	USP2	CACNA2D2	0.845006	[P68, L71, L103, S105, L125, P126, I127, I231, L365, I445]	[F235, M397, M398, F399, I460, P566, F647, F685, I709, I1032]
O75604	O75936	USP2	BBOX1	0.844354	[M1, A29, L103, I231, T552, T553, M581, S582, S583, S584]	[C3, T4, I5, C43, L45, E112, C113, Q114, G160, V162]
O75604	Q9Y4X5	USP2	ARIH1	0.842658	[M1, L103, G104, S105, I231, R363, P495, K496, P522, S600]	[E13, D14, E26, E27, E28, D29, E30, D31, D32, D33]
O75604	Q9P2V4	USP2	LRIT1	0.84263	[L103, S105, P126, I127, I281, L282, L321, I322, S582, S600]	[A94, L95, N99, A100, L101, P221, P384, L503, Q608, A609]
O75604	Q5SY16	USP2	NOL9	0.842281	[M1, A41, L43, T135, S335, T552, V578, T579, S582, S583]	[F152, I156, L358, P428, P547, Q549, I559, F608, L620, P626]
O75604	P57773	USP2	GJA9	0.841481	[M1, S6, S33, S34, S42, S57, P580, M581, S582, S583]	[G51, F52, F70, V82, I83, F84, I159, F181, F306, I515]
O75604	Q2KHN1	USP2	RNF151	0.840868	[M1, L103, G104, I231, G232, I322, I445, A446, I497, S600]	[F39, C40, K41, L183, L203, S204, N205, P243, C244, K245]
O75604	Q13635	USP2	PTCH1	0.840748	[S42, R101, P102, L103, R229, P230, S442, L443, L498, S600]	[I159, A594, G759, L760, I921, I1074, I1161, V1173, F1177, P1196]
O75604	Q8N720	USP2	ZNF655	0.840317	[M1, S2, Y30, L71, L103, I231, L366, L390, S583, S584]	[T44, G45, D46, S187, Q320, H321, C385, T403, G404, E405]
O75604	Q92765	USP2	FRZB	0.840123	[M1, S6, S57, S58, L80, S329, T552, S582, S583, S600]	[A21, L22, C23, P41, L42, C43, F87, C89, P94, I95]
O75604	P14091	USP2	CTSE	0.839532	[M1, L71, L365, L366, D367, L390, P391, S582, S583, S584]	[L9, V10, L11, L185, G186, L187, P199, L391, A392, P393]
O75604	A6NHG4	USP2	DDTL	0.839199	[P126, I127, N128, I281, L282, L321, I322, F438, W439, P580]	[R22, L23, C24, A26, A27, A49, V67, V68, G69, T70]
O75604	Q9BWF2	USP2	TRAIP	0.838686	[M1, S6, S57, S58, S329, T552, T553, S582, S583, S584]	[L135, K136, L204, K205, R226, L267, K268, L305, R306, R401]
O75604	Q9Y6C5	USP2	PTCH2	0.838363	[P102, L103, G104, S105, R229, A532, G566, T567, A599, S600]	[P16, S318, V433, G694, V1019, L1070, A1090, L1097, I1113, P1133]
O75604	Q504Q3	USP2	PAN2	0.837724	[P126, I127, N128, I281, L282, L321, I322, P437, S582, S583]	[I201, M202, S238, L356, L656, T683, Y1038, L1069, S1116, R1118]
O75604	Q9Y6K9	USP2	IKBKG	0.837657	[M1, S6, S57, S58, S70, S105, Y124, P126, S582, S583]	[V26, L27, G28, Q193, Q194, A273, L274, V275, V298, S341]
O75604	Q96CV9	USP2	OPTN	0.837657	[S6, T7, S57, S58, S70, L103, Y124, P126, S582, S583]	[S118, E119, I181, K284, L304, K373, M374, E428, K429, I570]
O75604	P01375	USP2	TNF	0.836256	[A41, P126, N128, I281, L321, I322, P437, F438, W439, P580]	[L33, S34, L35, F36, S37, F38, L69, I70, S71, L133]
O75604	Q9H765	USP2	ASB8	0.835815	[S6, T7, S57, S58, S70, L71, L103, Y124, L125, I231]	[M1, S2, S3, Y7, I8, M9, S17, L18, S19, N112]
O75604	Q4G0F5	USP2	VPS26B	0.834243	[S6, T7, S42, L43, S57, T135, S335, T552, S582, S583]	[F4, G5, V90, K91, D92, T110, V142, K143, E144, E232]
O75604	Q6FI13	USP2	H2AC18	0.833868	[L103, I231, R363, P495, K496, T552, T553, S582, S583, S584]	[R12, K14, K16, S17, R18, A46, R78, P81, K128, K130]
O75604	Q96F44	USP2	TRIM11	0.832743	[M1, S42, L103, R363, K496, T552, S582, S583, S584, S600]	[A17, F23, A101, F102, D288, V289, G328, P329, T450, M452]
O75604	Q9UHD2	USP2	TBK1	0.831785	[P126, I127, N128, I281, L282, Q283, L321, I322, P437, F438]	[F24, F211, Y212, F221, F295, L434, Y435, R507, L633, T634]
O75604	P56645	USP2	PER3	0.830745	[L103, G104, S105, F531, P565, G566, T567, L598, A599, S600]	[W655, T656, L657, P783, P803, L804, P840, F841, P889, I1069]
O75604	Q5VWP3	USP2	MLIP	0.829944	[M1, S6, S33, S57, T552, M581, S582, S583, S584, S600]	[L32, I33, F34, P44, I218, P219, L344, L345, F414, S418]
O75604	P50461	USP2	CSRP3	0.829428	[L103, I231, G232, I445, A446, K496, I497, T552, S582, S583]	[G5, G6, G7, V49, A50, A51, G76, A77, G135, G136]
O75604	P18847	USP2	ATF3	0.827996	[S5, S6, S33, S34, T56, S57, S151, P580, M581, S582]	[M1, I19, V20, P21, L29, V30, F31, F47, A48, I49]
O75604	Q9BY78	USP2	RNF26	0.827035	[M1, S33, A41, S42, T135, S335, M581, S582, S583, S584]	[G10, L11, G12, L13, L20, F42, L165, L167, L225, V232]
O75604	Q96LR5	USP2	UBE2E2	0.826259	[L80, T135, S335, F361, L362, R363, F494, P495, K496, R524]	[I45, S46, L53, S54, P71, P72, P73, F104, F105, L106]
O75604	Q8WY64	USP2	MYLIP	0.825919	[P68, L103, G104, S105, S111, I231, L321, I322, P348, S600]	[I62, E164, G165, T166, E321, V322, E383, A384, V444, I445]
O75604	Q15021	USP2	NCAPD2	0.825473	[M1, L103, G104, P230, I231, G232, I445, S582, S583, S584]	[I99, P256, V257, L258, P312, A313, G639, L983, V1015, A1040]
O75604	O76064	USP2	RNF8	0.825233	[S6, S33, S34, T56, S57, T552, M581, S582, S583, S584]	[W29, L30, L31, T75, I76, Y105, P111, Q247, T415, L416]
O75604	Q9UHE5	USP2	NAT8	0.824998	[S6, S57, L80, R363, P495, K496, L523, T552, S582, S583]	[M25, A26, H28, A29, P30, Y85, V86, Q151, G152, I153]
O75604	O43246	USP2	SLC7A4	0.823768	[M1, L80, L103, I231, R363, F494, P495, K496, S582, S583]	[G46, L178, F208, I209, F404, I409, P423, P474, I548, P549]
O75604	Q9Y6Y0	USP2	IVNS1ABP	0.823062	[S6, S33, S57, P126, I127, K496, T552, M581, S582, S583]	[A373, G374, V420, G421, A552, G553, V554, A555, V611, G612]
O75604	P07339	USP2	CTSD	0.822926	[L71, L103, S105, L365, L366, L390, P391, T567, L598, S600]	[L9, P106, G180, I188, F231, Y232, A337, I338, G386, A407]
O75604	Q8IUC4	USP2	RHPN2	0.822799	[M1, L43, L71, L103, L365, L366, D367, L390, P391, S583]	[P161, S162, P188, F221, I300, E319, V320, F487, S488, L679]
O75604	Q8TB92	USP2	HMGCLL1	0.821865	[S6, S33, S57, I322, R363, P495, K496, M581, S582, S583]	[A62, C63, I64, G218, C219, P220, S234, G310, C311, P312]
O75604	Q8TAV3	USP2	CYP2W1	0.821746	[S6, S33, S34, T56, S57, T552, P580, M581, S582, S583]	[P35, P175, F180, T359, L360, H363, V364, P365, R489, P490]
O75604	Q15628	USP2	TRADD	0.821371	[S33, L103, P126, I231, L321, I322, T552, M581, S582, S583]	[V12, G13, S14, V41, Y42, A176, S177, P194, P195, P196]
O75604	Q9NZL4	USP2	HSPBP1	0.821216	[M171, L172, P226, L441, S442, L443, S490, I491, S582, S583]	[L48, L223, Q225, L253, L254, H289, F303, P304, L327, L328]
O75604	Q15063	USP2	POSTN	0.821001	[P79, L80, P102, L103, I231, K320, I322, F364, L365, L498]	[M7, F8, P41, N163, A164, L365, A407, A412, F413, T699]
O75604	Q8IZH2	USP2	XRN1	0.820852	[P170, M171, L172, I224, S225, P226, L441, S442, L443, S582]	[P27, E28, I278, P319, E320, P547, D548, F568, P1088, L1172]
O75604	Q6IQ16	USP2	SPOPL	0.820653	[M1, S42, L81, R363, P495, K496, T552, S582, S583, S584]	[G49, E50, G132, F133, G148, L149, V164, S298, V299, A321]
O75604	Q13490	USP2	BIRC2	0.820383	[M1, S2, L103, G104, I231, G232, I445, A446, S583, S584]	[L106, Y107, S140, P141, L156, I212, G379, N486, V487, I488]
O75604	O00144	USP2	FZD9	0.820145	[M1, S6, S33, S34, T56, S57, T552, M581, S582, S583]	[F91, L92, F222, W223, A300, F358, A397, V402, L576, H577]
O75604	Q16777	USP2	H2AC20	0.819496	[S6, T7, S33, S34, T56, S57, T552, M581, S582, S583]	[R12, K14, K16, A71, R72, D73, R78, K127, S128, K129]
O75604	P15907	USP2	ST6GAL1	0.818223	[M1, S6, S34, S57, S329, R363, T552, S582, S583, S584]	[P107, Q110, K111, I112, I133, I229, L296, Q357, K358, F359]
O75604	Q99576	USP2	TSC22D3	0.818024	[M1, S5, Y27, T188, G551, T552, V578, T579, P580, S582]	[G31, V33, V47, V48, A49, Q124, V125, P126, G130, V134]
O75604	Q9Y2U5	USP2	MAP3K2	0.817633	[S58, S70, L71, L103, Y124, L125, P126, S442, L443, P444]	[Q5, A6, L7, P235, F389, N401, A402, L403, M437, E438]
O75604	P04216	USP2	THY1	0.817326	[M1, G28, A29, A41, S42, G110, S111, G352, L390, V546]	[F80, T81, S82, F94, T95, S96, I115, S116, M159, S160]
O75604	Q969T4	USP2	UBE2E3	0.816982	[S6, T7, L43, T56, S57, S58, S251, T552, S582, S583]	[S41, D76, P77, P78, D147, I148, L149, D177, P178, L179]
O75604	O94972	USP2	TRIM37	0.816725	[S6, S42, S57, P126, I127, T135, I322, S335, S582, S583]	[A10, E11, V12, V168, E169, A170, A683, E684, V685, F928]
O75604	P46776	USP2	RPL27A	0.816535	[S6, T7, S57, S58, S329, T552, T553, S582, S583, S584]	[L5, K10, F45, D46, K47, L75, D76, K77, K136, I137]
O75604	Q86WV6	USP2	STING1	0.816177	[P102, L103, P230, I231, L321, I322, S442, L443, I497, L498]	[A28, C29, L30, A87, C88, L89, G90, C91, P92, I103]
O75604	Q9H3S7	USP2	PTPN23	0.815977	[L80, L103, I231, K320, L321, I322, L365, S442, L443, L498]	[F22, G818, P955, P957, P959, P961, P1012, A1023, P1080, G1095]
O75604	Q9NPR9	USP2	GPR108	0.81576	[L80, I322, R363, L365, F494, P495, K496, T552, S582, S583]	[L118, I119, F309, H310, F316, I333, F343, F355, Q375, L377]
O75604	P30291	USP2	WEE1	0.81574	[S58, S70, Y124, L125, P126, I127, I281, L282, S442, L443]	[I26, R183, L184, R209, I427, P532, R533, I534, K547, I582]
O75604	P50570	USP2	DNM2	0.815697	[S6, S33, S57, P68, S70, Y124, P126, P226, M581, S582]	[V36, K223, L224, V234, R364, I365, I486, P782, G799, P852]
O75604	Q7RTS6	USP2	OTOP2	0.815307	[S5, S6, S33, S34, T56, S57, S329, M581, S582, S583]	[P100, L107, F146, F175, L243, P293, V294, L298, F307, L500]
O75604	Q8NI08	USP2	NCOA7	0.814909	[S6, T7, S57, S58, S70, Y124, L125, S251, S252, S328]	[P163, S164, S170, P180, S181, M341, L560, S561, T867, F941]
O75604	Q9HB29	USP2	IL1RL2	0.814491	[S6, T7, S57, S58, P126, S251, S252, S328, S582, S583]	[I159, W161, A197, I198, N210, G211, I212, N436, V437, L462]
O75604	P01374	USP2	LTA	0.814327	[T56, L80, P126, I127, L321, I322, R363, P495, T552, S582]	[L77, L78, F87, L88, P143, H145, P147, I188, P189, H190]
O75604	Q9UKI2	USP2	CDC42EP3	0.813812	[M1, A41, S42, T56, T135, S335, T552, S582, S583, S584]	[F53, P101, V102, L103, F135, G136, P137, L238, G239, P240]
O75604	Q13137	USP2	CALCOCO2	0.811747	[S70, L103, G104, S105, Y124, P126, I281, L282, P444, S600]	[G36, A119, K213, Q257, L258, E259, V286, N307, F308, D309]
O75604	O95741	USP2	CPNE6	0.811331	[S6, S34, T56, S57, S58, T552, M581, S582, S583, S584]	[W8, G30, L31, H90, V91, Q339, A340, Q537, G538, I539]
O75604	Q8IYT8	USP2	ULK2	0.810334	[P68, S70, S105, Y124, P126, I281, L282, S442, L443, P444]	[A172, S393, G508, G728, G758, A797, V858, L860, A897, I965]
O75604	O00463	USP2	TRAF5	0.809642	[S58, L103, G104, S105, I231, P444, I445, L498, S582, S583]	[L72, R73, Q335, Q336, Q337, T498, F499, K500, I538, K539]
O75604	Q9UQ16	USP2	DNM3	0.809128	[S5, S6, S33, S34, T56, S57, P68, M581, S582, S583]	[I10, G139, I140, L260, G538, I539, V550, L551, P819, P820]
O75604	O94822	USP2	LTN1	0.808869	[L103, G104, S105, F531, P565, G566, T567, L598, A599, S600]	[P371, I667, G668, L928, F1204, V1270, V1301, L1320, P1413, I1649]
O75604	Q96NJ6	USP2	ZFP3	0.808492	[M1, S33, T56, S252, T552, T553, M581, S582, S583, S584]	[H216, S235, Q236, Q272, Q300, Q328, Q412, I442, S459, Q460]
O75604	P38398	USP2	BRCA1	0.807626	[M1, L103, G104, S105, I231, I445, S582, S583, L598, S600]	[N569, L892, K893, K947, K1110, D1557, N1592, I1593, H1805, P1806]
O75604	Q8IWX7	USP2	UNC45B	0.807455	[L103, G104, P226, I231, S442, L443, P444, I445, I497, L498]	[L33, A79, F97, A240, P308, L328, L419, K420, R500, I670]
O75604	O15321	USP2	TM9SF1	0.806331	[M1, S5, T56, L80, R363, F494, P495, K496, S582, S583]	[S112, S238, L378, T379, L548, Y549, L582, F589, F590, S591]
O75604	Q8WWK9	USP2	CKAP2	0.805896	[S6, S57, S58, L103, G104, I231, P444, I445, A446, I497]	[S15, S154, P171, T205, R316, S317, L433, F621, L622, T623]
O75604	Q13315	USP2	ATM	0.805879	[P170, M171, L172, S225, P226, L441, S442, L443, F489, S490]	[S571, L722, A740, I1022, G1023, L1457, S1487, V1521, T1558, Y2202]
O75604	Q9H772	USP2	GREM2	0.80457	[M1, L103, G104, I231, I497, T552, T553, S582, S583, S584]	[L5, L9, F10, L11, V12, P26, R95, P142, P143, F144]
O75604	O75084	USP2	FZD7	0.80439	[A41, P126, I127, I281, L282, L321, I322, P437, F438, S582]	[A30, G175, Y184, G241, L242, M243, T274, Y344, L415, I542]
O75604	Q53G59	USP2	KLHL12	0.802767	[M1, S5, S6, S33, S34, T56, S57, M581, S582, S583]	[S324, G335, G373, A374, V423, A424, G432, G514, A515, A526]
O75604	Q9UHP9	USP2	SMPX	0.800507	[S6, T7, S34, T56, S57, T552, T553, S582, S583, S584]	[G30, Q31, K55, P56, I57, K62, L63, P64, V68, N69]
O75604	Q7Z569	USP2	BRAP	0.797879	[Q138, K139, L140, Q297, R298, L299, Q492, R493, F494, P601]	[H375, R376, L377, Q419, R420, I421, K426, I427, N506, L508]
O75604	P19474	USP2	TRIM21	0.797187	[T7, S34, L43, T56, S58, T552, T553, S582, S583, S584]	[L63, R64, P65, L208, R209, I210, V348, L442, R443, P444]
O75604	Q8TDR2	USP2	STK35	0.796485	[S6, P32, S57, P68, S70, Y124, S151, S152, P226, S582]	[G14, G15, A16, P104, A168, G195, L440, H489, I490, Q504]
O75604	O60907	USP2	TBL1X	0.795137	[S6, T7, Y30, S57, S58, L103, S252, S328, S329, S583]	[V111, E112, A163, A164, A165, A166, A167, G361, E362, I418]
O75604	Q13131	USP2	PRKAA1	0.793841	[L103, P126, I127, M171, L172, P226, I231, L441, S442, L443]	[L81, I88, L90, Q92, H371, P372, Q430, D432, I554, K555]
O75604	O43916	USP2	CHST1	0.792463	[S5, S6, S33, S34, T56, S57, T552, M581, S582, S583]	[P102, A119, S120, P141, A156, S157, Q378, V379, L380, P409]
O75604	P61086	USP2	UBE2K	0.791772	[G26, Y27, L43, T188, S207, A208, G551, T552, V578, T579]	[I60, K61, I62, A101, A102, A118, V129, V130, G154, A155]
O75604	Q6Q0C0	USP2	TRAF7	0.788918	[S105, P126, I127, N128, I281, L282, L321, I322, P348, P437]	[Q396, G397, P398, S456, V491, L492, L555, V562, V602, V646]
O75604	Q5D1E8	USP2	ZC3H12A	0.788894	[S5, S6, S33, S34, T56, S57, P580, M581, S582, S583]	[I160, F210, G285, P286, A341, L342, P349, A406, G416, P467]
O75604	Q4L235	USP2	AASDH	0.786455	[S6, S57, S58, L71, L390, P391, T552, S582, S583, S584]	[P82, G333, F402, H508, L538, F678, L690, D768, A769, G1065]
O75604	O75771	USP2	RAD51D	0.786455	[P126, I127, N128, I281, L321, I322, P437, F438, T552, S583]	[M1, S33, A34, T99, G100, E101, V132, L133, Y134, V135]
O75604	P16435	USP2	POR	0.786263	[S6, S57, S58, F59, P68, S70, L71, Y124, L125, P126]	[G172, L300, M301, D309, S310, E411, E479, I626, Y627, A632]
O75604	O94952	USP2	FBXO21	0.78593	[L103, G104, P126, I127, I231, G232, P444, I445, A446, I497]	[L47, T48, F131, L152, N153, V261, L262, G522, N552, V553]
O75604	Q8TEB7	USP2	RNF128	0.785861	[S6, S34, L43, T56, S57, L365, T552, S582, S583, S584]	[A7, G8, A33, P34, A81, G82, D330, V340, P341, V400]
O75604	Q969H0	USP2	FBXW7	0.785672	[S6, T7, S57, S58, S70, L71, L103, S105, Y124, L125]	[S86, G93, N94, Y458, G459, M498, G499, T578, G579, H580]
O75604	Q9Y2Q0	USP2	ATP8A1	0.78494	[S6, S33, T56, S58, P126, S442, T552, M581, S582, S583]	[L138, Q198, I266, N545, F755, F882, L908, L949, F987, N1112]
O75604	Q9H598	USP2	SLC32A1	0.784732	[L80, L81, L362, R363, F494, P495, K496, P522, L523, S582]	[M1, A2, M27, F154, G376, L386, F399, G461, S462, S506]
O75604	Q8N474	USP2	SFRP1	0.783476	[S5, S6, T7, S33, T56, S57, T552, M581, S582, S583]	[F39, Q40, S41, I61, A63, L65, F112, F309, Q310, S311]
O75604	Q9H3R0	USP2	KDM4C	0.782826	[S6, T7, S57, S58, S70, Y124, L125, S328, S329, P444]	[E145, Q226, E394, E417, E467, A591, H655, V675, V676, E941]
O75604	Q7Z2H8	USP2	SLC36A1	0.781439	[L103, G104, S105, S111, F531, A532, G566, L598, A599, S600]	[I86, L147, P203, F204, F261, I359, P360, F361, P416, P417]
O75604	Q9HAU4	USP2	SMURF2	0.781336	[P170, M171, L172, I224, S225, P226, L441, S442, L443, I491]	[G10, P11, N62, Q63, N102, W303, Q348, Q349, Q350, E726]
O75604	Q12834	USP2	CDC20	0.781144	[S6, T7, S57, L321, I322, S329, M581, S582, S583, S584]	[N121, N139, V200, S213, L305, S306, W317, L371, Q496, I498]
O75604	Q92905	USP2	COPS5	0.781057	[S6, T7, S57, S58, S329, T552, T553, S582, S583, S584]	[V107, N108, A109, Q110, A111, G264, Q265, V266, G317, L318]
O75604	Q9HCE7	USP2	SMURF1	0.780441	[P32, S58, F59, S70, L71, Y124, L125, S422, S442, L443]	[Q114, L207, P228, L287, L308, P309, P357, L382, K521, R564]
O75604	Q9UII4	USP2	HERC5	0.780394	[S58, S70, Y124, L125, P126, I281, L282, S442, L443, S600]	[L79, A80, P177, A290, P341, F512, F770, G771, F955, L956]
O75604	Q13489	USP2	BIRC3	0.780266	[M1, Y30, P126, I281, L321, I322, T552, S582, S583, S584]	[L99, T112, N249, L250, S251, T406, S489, A517, E518, A519]
O75604	Q8TCX5	USP2	RHPN1	0.779912	[S6, S57, P126, I127, S151, L172, I231, P253, L321, I322]	[L57, Y58, G392, E432, L516, T517, E551, V571, P609, G611]
O75604	Q9P2E5	USP2	CHPF2	0.77988	[S6, T7, S57, S58, S251, S328, S329, T552, S582, S583]	[V31, A105, V118, A119, A501, A502, A548, A549, F618, A642]
O75604	Q5TH69	USP2	ARFGEF3	0.77892	[P170, M171, L172, I224, S225, P226, S442, L443, F489, S490]	[L69, V318, D337, P762, I830, A892, D1161, A1379, P1380, G1494]
O75604	O95630	USP2	STAMBP	0.778514	[M1, L80, L81, R82, L362, R363, F494, P495, K496, P522]	[I31, K102, E104, E109, K187, H298, L319, Q326, L328, I387]
O75604	Q13158	USP2	FADD	0.777498	[P170, M171, L172, I224, S225, P226, S442, L443, S490, I491]	[L15, S16, F46, S47, M48, L49, L50, E51, P195, M196]
O75604	Q8WZ60	USP2	KLHL6	0.777448	[S5, S6, S33, S34, T56, S57, T552, M581, S582, S583]	[A91, I115, K116, G427, V472, G474, G522, P593, R594, G617]
O75604	Q6ZNI0	USP2	GCNT7	0.776445	[A41, S42, V134, T135, I322, V334, S335, T552, S582, S583]	[G206, Q207, D208, G333, W334, E335, V350, H351, D352, N382]
O75604	Q8ND25	USP2	ZNRF1	0.775699	[L80, L321, I322, R363, P495, K496, T552, S582, S583, S584]	[F15, P27, G42, Y72, T73, P74, A75, G89, G119, A125]
O75604	O95278	USP2	EPM2A	0.774126	[S6, T7, L43, T56, S57, L71, T552, S582, S583, S584]	[R2, A72, Q73, D74, G151, K181, A188, A313, Q314, E315]
O75604	Q9HBZ2	USP2	ARNT2	0.774109	[M1, S6, S33, T56, S57, L103, S105, M581, S582, S583]	[A28, V110, S111, A127, M294, G306, Q361, V396, G517, T518]
O75604	Q9NZI7	USP2	UBP1	0.773091	[S5, S6, S33, S34, T56, S57, T552, M581, S582, S583]	[T84, Y85, L167, N168, F206, E252, T268, T332, S333, L398]
O75604	P15621	USP2	ZNF44	0.771942	[M1, S5, S6, S34, T56, S57, S329, S582, S583, S584]	[S72, D218, E274, E414, G419, E470, E525, E581, E609, E637]
O75604	Q6TDP4	USP2	KLHL17	0.771343	[G26, Y27, S207, A208, G551, T552, V578, T579, S582, S583]	[G23, A36, V80, A201, G328, G341, V387, G536, G583, V621]
O75604	Q15020	USP2	SART3	0.767947	[P126, I127, N128, I281, L282, Q283, L321, I322, F438, W439]	[G224, L225, A336, L337, V695, G842, L843, A892, P893, A919]
O75604	P38936	USP2	CDKN1A	0.76765	[S5, S6, S33, S34, T56, S57, P68, P226, M581, S582]	[G124, E125, E128, G129, G132, G133, P134, S146, M147, P164]
O75604	Q96S82	USP2	UBL7	0.767417	[L103, G104, S105, F531, A532, S533, P565, G566, A599, S600]	[S2, I40, S41, A261, A262, P289, T290, G377, G378, A379]
O75604	Q6TFL4	USP2	KLHL24	0.766034	[M1, G26, Y27, S207, A208, T552, V578, T579, S582, S583]	[R239, P258, L259, V324, G325, V390, A391, R485, A486, A487]
O75604	O14964	USP2	HGS	0.765711	[S6, S33, S57, L103, I127, L321, I322, M581, S582, S583]	[T239, L307, T347, T592, E600, P620, S621, M622, P623, T666]
O75604	P51787	USP2	KCNQ1	0.765597	[S5, S6, S33, S34, T56, S57, T552, M581, S582, S583]	[G47, P81, R82, V206, I230, R231, L405, F523, I588, L659]
O75604	Q8IXQ5	USP2	KLHL7	0.764466	[M1, L103, I231, L321, I322, S329, T552, S582, S583, S584]	[P236, L237, L346, F347, P348, G475, L476, N490, G491, L492]
O75604	P28845	USP2	HSD11B1	0.763822	[G26, Y27, S207, A208, L321, I322, G551, T552, S582, S583]	[L9, P10, I11, L12, A42, S43, G112, K225, A235, A236]
O75604	O60313	USP2	OPA1	0.763631	[S6, S57, S58, S70, L71, Y124, P126, I281, L282, S582]	[W2, Q31, K32, R52, P69, E234, T651, D698, W881, I883]
O75604	Q8N365	USP2	CIART	0.763609	[M1, S5, S6, S33, S34, S57, M581, S582, S583, S584]	[Y10, S11, S12, Y13, P31, I130, P131, P132, L133, L294]
O75604	Q9NY30	USP2	BTG4	0.761474	[G26, Y27, L71, L80, S207, A208, L365, G551, T552, S583]	[A133, V134, S135, R136, P177, F178, Q179, H217, R218, L219]
O75604	Q13077	USP2	TRAF1	0.761201	[S6, T7, S57, S58, L71, S251, S252, P253, S328, S329]	[P23, L42, P89, V156, I359, C384, P385, P396, K397, H398]
O75604	Q5T4F7	USP2	SFRP5	0.760801	[L80, L321, I322, R363, L365, L390, F494, P495, K496, S583]	[W24, A25, P26, Q105, V106, F107, V177, G192, L245, M298]
O75604	Q14995	USP2	NR1D2	0.760771	[P126, I127, L282, L321, I322, P437, F438, W439, S582, S583]	[A10, Y11, I12, G304, L305, F443, A451, S452, E526, K557]
O75604	Q86UT5	USP2	PDZD3	0.760651	[S58, F59, S70, Y124, L125, P126, I281, L282, S442, L443]	[P34, L35, V40, L95, P96, P186, L425, L426, F427, G475]
O75604	Q5VVX9	USP2	UBE2U	0.760495	[M1, S34, L80, L321, I322, K496, T552, S582, S583, S584]	[L8, T74, I75, P76, S107, S138, T255, L256, F264, I308]
O75604	Q8N0V5	USP2	GCNT2	0.760014	[S5, S6, S33, S34, T56, S57, T552, M581, S582, S583]	[V21, F22, Y59, A150, I307, F364, A365, N366, K367, F368]
O75604	O15033	USP2	AREL1	0.758359	[P170, M171, L172, S225, P226, L441, S442, L443, S490, I491]	[V178, V275, L276, L398, I657, T707, G708, D709, A812, I813]
O75604	Q8NI60	USP2	COQ8A	0.757845	[S6, T7, S33, S34, S57, S58, T552, M581, S582, S583]	[L43, L320, G321, P322, L379, E462, I463, R464, N465, A528]
O75604	P51668	USP2	UBE2D1	0.755652	[G26, Y27, S207, A208, R363, P495, K496, G551, T552, V578]	[P18, A19, H20, I123, Y134, N135, R136, T142, Q143, K144]
O75604	Q8N5Z5	USP2	KCTD17	0.75454	[S6, S34, S57, P126, I281, L321, I322, T552, S582, S583]	[A21, I121, E231, A239, P259, L260, P261, P262, P263, P264]
O75604	Q9UBT2	USP2	UBA2	0.754441	[P68, P126, I127, N128, I281, Q283, L321, I322, P437, F438]	[Q108, I110, N114, P165, F197, V252, I384, I511, N513, T567]
O75604	P08235	USP2	NR3C2	0.754126	[L103, S105, I231, L321, I322, S442, L443, S582, S583, S600]	[P81, N123, G258, S259, A326, A327, S328, V330, A350, S456]
O75604	Q9HAZ1	USP2	CLK4	0.753623	[P170, M171, L172, S225, P226, L441, S442, L443, S490, I491]	[D13, K30, I392, L393, P433, L434, F449, T461, Q462, K481]
O75604	Q8N2K1	USP2	UBE2J2	0.75234	[M1, S6, T7, T56, S57, S58, T552, S582, S583, S584]	[L22, R23, I24, F73, K74, P75, I78, Y79, M80, L177]
O75604	Q8TBC4	USP2	UBA3	0.751244	[S6, S57, P68, I127, N128, R363, F438, P495, K496, S582]	[P54, F56, F65, P123, I161, S193, S194, I195, M242, P243]
O75604	Q6PHR2	USP2	ULK3	0.750721	[S6, S57, L80, L321, I322, R363, P495, K496, S582, S583]	[P8, F117, H135, L173, R236, P237, L355, R375, L376, Q404]
O75604	P42566	USP2	EPS15	0.750155	[L103, S105, P126, I127, I281, L282, L321, I322, T552, T579]	[L43, V75, N85, V98, P99, G144, F145, L156, P258, Q291]
O75604	O15516	USP2	CLOCK	0.749924	[S42, L103, P126, G184, L185, V211, P212, P216, L266, S600]	[N51, A89, S586, S632, N638, L640, G642, T658, L786, Q846]
O75604	P11441	USP2	UBL4A	0.749015	[L80, R363, F494, P495, K496, T552, V578, T579, S582, S583]	[L8, G10, S57, D58, Y59, E81, G82, T148, E149, T150]
O75604	Q8N3Y1	USP2	FBXW8	0.748955	[S6, T7, S42, T56, S57, T135, S335, M581, S582, S583]	[G93, V273, A304, L305, A360, V361, A362, A363, P386, P533]
O75604	Q8IYU2	USP2	HACE1	0.748613	[S6, S57, P102, L103, G104, I231, I497, L498, S582, S583]	[L216, I249, Q275, S337, L393, F459, Q580, F760, D792, L831]
O75604	P48443	USP2	RXRG	0.748518	[S5, S6, T7, S33, S34, T56, S57, M581, S582, S583]	[M1, P19, P114, L420, L421, R422, F439, F440, K441, L442]
O75604	P31152	USP2	MAPK4	0.748489	[M1, S6, S57, P68, S70, Y124, S151, S152, T517, S582]	[G88, T89, Y184, R198, L199, R258, V259, M260, P454, L456]
O75604	Q92783	USP2	STAM	0.747507	[S5, S6, S33, S34, T56, S57, T552, M581, S582, S583]	[G27, L28, Q64, A65, L66, N95, Y198, G255, I256, S369]
O75604	P51809	USP2	VAMP7	0.745699	[M1, G26, Y27, S207, A208, G551, T552, T559, V578, T579]	[F52, F70, E71, R72, L123, D124, K125, I158, D159, K160]
O75604	Q96JH7	USP2	VCPIP1	0.742724	[S6, S57, S58, P126, L172, P226, I281, L282, S442, L443]	[L99, G230, R231, K243, R352, N372, V603, R604, S614, Q985]
O75604	Q9H0R8	USP2	GABARAPL1	0.741249	[G26, Y27, S34, S207, A208, T552, T553, S582, S583, S584]	[K20, I21, R22, P26, D27, R28, L44, D45, K46, R65]
O75604	Q13347	USP2	EIF3I	0.740085	[S5, S6, T7, S33, S34, T56, S57, M581, S582, S583]	[G46, T47, Y48, S71, A72, D73, E179, V255, T256, R268]
O75604	Q8WYN0	USP2	ATG4A	0.740039	[M1, L80, P126, I127, L321, I322, R363, P495, T552, S583]	[L90, S127, I128, G137, L155, V241, D242, P251, Q252, S305]
O75604	Q9HBF4	USP2	ZFYVE1	0.739602	[S111, P126, I127, N128, I281, L282, Q283, L321, I322, P437]	[S494, E538, Q558, R559, L560, G563, M564, W595, R596, P597]
O75604	Q99613	USP2	EIF3C	0.736742	[F59, L60, S70, Y124, P126, I281, L282, L594, S600, P602]	[D41, I64, E184, D185, E186, D216, D217, D227, E244, D452]
O75604	Q15819	USP2	UBE2V2	0.735952	[G26, Y27, S34, S207, A208, T552, T553, S582, S583, S584]	[F13, R14, L15, G27, D28, G29, N89, V98, D99, A100]
O75604	Q53GI3	USP2	ZNF394	0.735274	[M1, S6, S33, S34, S57, T552, M581, S582, S583, S584]	[S31, Q377, R378, R461, H488, R489, Q516, R517, Q544, R545]
O75604	Q96D53	USP2	COQ8B	0.734864	[T7, G26, S58, S207, A208, T552, V578, T579, S582, S583]	[G28, P29, G103, L104, G200, L281, A282, V309, A327, L342]
O75604	Q96FJ0	USP2	STAMBPL1	0.734263	[G26, Y27, L80, S207, A208, R363, F494, P495, K496, T552]	[K103, D105, L121, K122, N123, D124, Q187, E188, E330, L331]
O75604	Q92995	USP2	USP13	0.732975	[L8, K9, R10, V453, I486, K487, K488, L502, K503, R504]	[F81, K83, L92, P109, I585, K586, K587, P596, K597, K598]
O75604	O95456	USP2	PSMG1	0.729894	[S5, S6, S33, S34, T56, T552, T553, M581, S582, S583]	[M1, A2, A12, P13, C14, L83, S84, L254, S255, T288]
O75604	O43791	USP2	SPOP	0.728944	[T7, S42, L321, I322, R363, P495, K496, T552, S582, S583]	[A61, N62, L149, V164, Q165, D166, G208, Q209, E210, L311]
O75604	Q9Y5Q5	USP2	CORIN	0.726208	[M1, S2, R229, I231, K320, L321, I322, L365, L461, F494]	[P119, L267, H303, N376, P474, L753, T764, Q820, L839, I1036]
O75604	Q8IZ52	USP2	CHPF	0.720328	[S6, T7, S57, S252, L321, I322, S329, T552, S582, S583]	[A13, A386, A614, Q645, A646, G656, L691, V707, H718, V719]
O75604	Q9NV92	USP2	NDFIP2	0.719469	[S5, S6, S33, S34, T56, S57, T552, M581, S582, S583]	[A40, A41, G42, V73, A74, V75, A139, P140, A200, G303]
O75604	Q9Y4P1	USP2	ATG4B	0.718741	[M1, P126, I281, L321, I322, P437, F438, T552, S582, S583]	[F115, G134, L152, F206, A210, L225, I226, D234, P250, F322]
O75604	P60520	USP2	GABARAPL2	0.718055	[T7, S34, Y35, S329, T552, T553, M554, S582, S583, S584]	[P26, D27, R28, V33, E34, D45, K46, F79, V80, D81]
O75604	O95817	USP2	BAG3	0.717875	[P126, I127, N128, I281, L282, Q283, L321, I322, P437, F438]	[P55, Q120, H248, Q316, Q353, K354, P355, I524, M525, S563]
O75604	Q6UWE0	USP2	LRSAM1	0.716117	[M1, S6, T7, S57, L80, T552, V578, T579, S582, S583]	[F4, P221, I222, S379, T394, L533, T534, P560, S562, P641]
O75604	Q63HK3	USP2	ZKSCAN2	0.711751	[M1, S2, Q3, I231, S337, T552, S582, S583, S584, Q585]	[N276, K277, I278, Q329, W343, Q739, R740, Q794, Q822, Q860]
O75604	O15146	USP2	MUSK	0.710249	[L103, L125, P126, I281, L282, L321, I322, S442, L443, S600]	[T46, A168, G278, T300, P490, T535, L536, T537, L716, D754]
O75604	P51124	USP2	GZMM	0.709018	[S6, S34, T56, S57, L321, I322, L365, T552, S582, S583]	[W60, V61, L62, W150, G151, L152, S187, P188, S224, F225]
O75604	Q9C026	USP2	TRIM9	0.708938	[S6, T7, S33, S34, S57, L321, I322, M581, S582, S583]	[E177, A178, L266, L284, E290, A291, E489, V490, Q667, P669]
O75604	O60493	USP2	SNX3	0.708435	[M1, L80, P126, I127, L321, I322, K496, T552, S582, S583]	[F46, T47, T48, L98, I109, F110, I126, I150, D151, H161]
O75604	Q96JY6	USP2	PDLIM2	0.707742	[S6, S57, S58, P68, S70, Y124, P126, I281, L282, P444]	[T4, V5, D6, M28, V29, A57, E58, T146, G147, E148]
O75604	Q13404	USP2	UBE2V1	0.706248	[G26, Y27, S207, A208, T552, T559, A560, S577, V578, S583]	[R16, L17, L18, D39, D40, I52, L67, K68, I69, N91]
O75604	Q7Z7H5	USP2	TMED4	0.706104	[T7, L80, R363, F494, P495, K496, T552, S582, S583, S584]	[G13, L18, L19, G26, A27, Q28, G126, A148, A149, K150]
O75604	Q07890	USP2	SOS2	0.705725	[P170, M171, L172, I224, S225, P226, L441, S442, L443, I491]	[R97, K98, L144, E196, I243, L567, K895, E968, P1223, L1305]
O75604	P09936	USP2	UCHL1	0.705183	[S6, T7, S57, S58, L321, I322, T552, T553, S582, S583]	[V31, L32, G33, P43, A44, P45, H143, A147, E149, G170]
O75604	Q9Y4E6	USP2	WDR7	0.704152	[P68, P126, I127, N128, L282, L321, I322, F435, P437, F438]	[V50, D95, Y283, S429, E982, S1081, G1338, S1339, V1370, D1482]
O75604	P61088	USP2	UBE2N	0.703573	[G26, Y27, S207, A208, G551, T552, T553, V578, S582, S583]	[I9, K10, Y62, F71, M72, T73, I90, L91, K92, L111]
O75604	P15170	USP2	GSPT1	0.703217	[S6, T7, Y30, S57, S58, S329, T552, T553, S582, S583]	[M100, V101, L106, W125, V140, F194, V298, P496, E497, K498]
O75604	Q8N7F7	USP2	UBL4B	0.702229	[S6, T7, S57, S58, S252, T552, V578, T579, S582, S583]	[L44, P63, P89, L90, G95, L96, H101, L113, L114, V144]
O94782	P51587	USP1	BRCA2	0.994995	[N210, N279, Q348, P349, P399, L425, L441, L606, P654, E697]	[S205, T656, S658, T660, S869, D974, S1261, Y1739, N1933, Y2154]
O94782	P12956	USP1	XRCC6	0.991767	[F423, I589, G723, S768, P769, S770, S772, T774, T776, P777]	[F159, K160, M161, L345, L564, K565, T566, L590, K591, S592]
O94782	Q9HAW4	USP1	CLSPN	0.991262	[S16, I589, L767, S768, P769, S772, P773, T774, T776, P777]	[K179, E181, K743, S744, K930, D932, R1040, E1042, T1322, D1323]
O94782	Q9H040	USP1	SPRTN	0.981743	[G104, F423, P476, I589, S768, P769, T771, P773, S775, P777]	[H165, W166, W167, N286, Q287, N288, H289, H324, Q325, N326]
O94782	P04637	USP1	TP53	0.978958	[I589, L767, S768, P769, S770, S772, P773, T774, T776, P777]	[L45, P75, A76, P77, P85, A86, P87, A88, P89, A189]
O94782	Q00987	USP1	MDM2	0.97584	[I589, L767, S768, P769, S770, S772, P773, T774, T776, P777]	[Q24, E25, T26, E114, S115, Q238, N368, D369, Q389, S391]
O94782	P35659	USP1	DEK	0.975819	[T447, I589, L767, S768, P769, S770, S772, T774, T776, P777]	[K191, A214, S231, S244, K261, D286, S287, S288, S307, V370]
O94782	O60934	USP1	NBN	0.975721	[S24, G82, I530, I587, T588, I589, L767, S768, P769, P777]	[N141, N142, W143, N414, Q449, Q450, Q730, N731, Q732, H733]
O94782	P30304	USP1	CDC25A	0.975362	[I589, G723, S768, P769, S770, T771, S772, T774, S775, T776]	[M183, L184, S185, F197, S315, Y359, I360, S361, A374, Y387]
O94782	O43663	USP1	PRC1	0.974665	[F423, I589, L767, S768, P769, S770, S772, T774, T776, P777]	[E24, E75, L103, V201, C202, E203, V235, C236, E237, E245]
O94782	P62877	USP1	RBX1	0.973286	[L264, P265, S538, G539, L540, G586, G723, I724, F729, S768]	[N28, A29, V30, A43, I44, C45, R46, W72, G73, V74]
O94782	P32314	USP1	FOXN2	0.972871	[S538, L540, G723, I724, S768, S770, S772, T774, T776, P777]	[Q227, N228, Q229, A241, A242, A400, G402, Q424, N425, Q426]
O94782	Q92769	USP1	HDAC2	0.972002	[I589, L767, S768, P769, S770, S772, T774, S775, T776, P777]	[T130, D131, M252, S424, K474, T475, D476, T477, K481, S482]
O94782	P05231	USP1	IL6	0.970812	[I589, S768, P769, S770, T771, S772, P773, T774, T776, P777]	[E70, N89, L90, N91, E109, T110, Q182, N183, Q184, W185]
O94782	Q96RL1	USP1	UIMC1	0.968952	[P2, V4, G82, I498, I589, V615, S768, P769, P773, P777]	[E95, R97, K265, E540, A541, K542, E605, E622, G623, R624]
O94782	Q07820	USP1	MCL1	0.966745	[S538, G539, I587, I589, G723, I724, D751, S768, P769, P777]	[N7, A8, E211, T212, L213, V338, A339, G340, V341, G342]
O94782	O14753	USP1	OVOL1	0.966714	[A536, V581, I589, L767, S768, P769, S770, T774, T776, P777]	[F100, R102, Q130, T184, V229, L230, L242, L253, H266, L267]
O94782	P98177	USP1	FOXO4	0.965101	[T588, I589, L767, S768, P769, S770, S772, T774, T776, P777]	[A12, A13, A14, G79, A293, G294, G295, V296, V412, G413]
O94782	Q99708	USP1	RBBP8	0.965061	[G82, G586, I587, G723, I724, F729, T771, P773, S775, P777]	[Q111, Q147, H148, Q149, Q214, N216, Q643, N644, N645, Q646]
O94782	P01106	USP1	MYC	0.964624	[I589, L767, S768, P769, S770, S772, P773, T774, T776, P777]	[Q33, Q34, Q35, Q36, Q37, H305, Q306, H307, N308, K422]
O94782	Q9Y2M0	USP1	FAN1	0.963924	[S457, S538, G539, P559, Y576, G586, I587, T588, S768, Y778]	[S116, S317, D318, S319, T555, D556, S557, T872, D873, S874]
O94782	P07992	USP1	ERCC1	0.960203	[S538, I589, G723, I724, L767, S768, P769, S772, T776, P777]	[P57, L157, Q158, S159, E203, L209, E210, S259, A272, L273]
O94782	Q8NB91	USP1	FANCB	0.95812	[L164, S350, I351, L352, L519, L520, L556, T558, Y778, L779]	[G63, F64, V182, L183, T396, V597, L598, A668, F761, S775]
O94782	P42261	USP1	GRIA1	0.955221	[I153, L164, S350, I351, L556, T558, P559, Y778, L779, L780]	[D313, I314, P418, Y419, D504, I605, S606, E692, P693, S694]
O94782	Q9H992	USP1	MARCHF7	0.953973	[G82, I589, L767, S768, P769, S772, P773, T776, P777, Y778]	[Q81, N82, Q83, Q84, N202, H203, Q204, H362, N363, H364]
O94782	Q9Y4K3	USP1	TRAF6	0.9534	[I589, G723, I724, L767, S768, P769, S770, P773, T774, P777]	[S48, S129, L130, M131, N175, I176, S281, L395, I407, S408]
O94782	Q9ULK0	USP1	GRID1	0.952451	[L96, F163, L164, S350, I351, L520, T558, P559, Y778, L779]	[L48, S49, I262, F532, S533, E899, L900, S901, E915, P916]
O94782	Q8IX90	USP1	SKA3	0.951898	[I95, S350, I351, T558, P559, T588, L767, S768, Y778, L779]	[K131, T132, D133, K209, M210, D211, S248, E249, K275, D277]
O94782	O43422	USP1	THAP12	0.950928	[S350, P559, I587, T588, L767, S768, P769, P777, Y778, L779]	[L51, N52, H91, P95, H96, Q202, Q501, N724, I725, N726]
O94782	O43424	USP1	GRID2	0.950565	[S18, P68, S117, R118, L164, L352, S466, T558, L779, Y782]	[N203, N205, N393, P394, N395, H876, Q936, I937, Q938, T992]
O94782	Q96BN8	USP1	OTULIN	0.950079	[S538, G539, I587, G723, I724, F729, S768, S772, T776, P777]	[G4, T5, T104, R132, A133, T134, E252, V253, P254, S351]
O94782	Q16099	USP1	GRIK4	0.949797	[P68, I95, L96, L164, S350, I351, L352, T558, Y778, L779]	[T46, Q130, F131, Q132, H140, Q339, I340, W341, L770, Q771]
O94782	P42262	USP1	GRIA2	0.949219	[L96, I153, L164, I351, L556, T558, P559, Y778, L779, L780]	[G31, A135, L136, V560, G603, A643, F644, V830, A831, L832]
O94782	Q8IYW5	USP1	RNF168	0.948375	[L25, P559, I587, T588, I589, L767, S768, P769, P777, Y778]	[K173, S174, D175, K203, S204, D205, K210, S211, T351, E352]
O94782	Q13309	USP1	SKP2	0.94795	[S350, I351, P476, T558, P559, I587, S768, P769, Y778, L779]	[V80, I81, L106, G107, I108, A162, F368, G369, I370, V371]
O94782	Q86YC2	USP1	PALB2	0.94705	[T40, P68, I69, I95, L96, L164, M251, L352, L520, L779]	[I44, L67, K68, K279, N280, L600, K601, Q602, T666, N863]
O94782	P42263	USP1	GRIA3	0.94632	[S18, I69, L164, S350, I351, L352, S466, T558, Y778, L779]	[D520, F521, S522, D622, I623, S624, Y648, E710, P711, S712]
O94782	Q8TCU5	USP1	GRIN3A	0.945979	[P68, L164, S350, I351, L352, T558, P559, S768, Y778, L779]	[P89, A90, P91, V215, I221, L653, G654, L703, F942, L944]
O94782	P14635	USP1	CCNB1	0.944801	[P559, I589, G723, L767, S768, P769, S770, T774, P777, Y778]	[Q55, L56, Q57, D155, D157, E159, D316, Q417, L418, N419]
O94782	Q96L50	USP1	LRR1	0.944351	[F27, P68, I69, I95, L96, L164, L182, L429, F430, S538]	[H158, L159, Q160, H201, Q203, N206, Q249, N375, L376, H377]
O94782	Q01094	USP1	E2F1	0.943639	[P68, I69, I95, L96, L164, L182, F430, P559, G723, Y778]	[L143, S144, H145, N172, L206, T207, M224, P312, S313, L402]
O94782	Q13003	USP1	GRIK3	0.940502	[I69, L96, L164, S350, I351, L352, S466, T558, Y778, L779]	[D263, L264, Y265, E270, P271, Y272, F531, S532, L628, M629]
O94782	Q7Z3B4	USP1	NUP54	0.940111	[P68, I69, I95, L96, L164, S457, T693, A694, T722, Y778]	[Q94, Q95, Q96, N142, N158, Q206, Q207, Q208, N442, H443]
O94782	Q13002	USP1	GRIK2	0.939885	[I69, L96, L164, S350, I351, L352, T558, P559, Y778, L779]	[S154, P268, Y269, P442, Y443, S471, F529, S530, L626, M627]
O94782	Q9UKT4	USP1	FBXO5	0.939578	[P68, I69, I95, L96, L164, I351, T558, P559, Y778, L779]	[S33, D34, T110, S112, S267, D268, M269, K386, Y387, D388]
O94782	O00410	USP1	IPO5	0.939192	[S18, P68, I69, I95, L96, L164, P559, S768, Y778, L779]	[A80, P219, F221, L405, P432, P536, I564, F668, G669, L1028]
O94782	O96020	USP1	CCNE2	0.938476	[S457, S538, L578, I587, T693, T722, G723, S768, P777, Y778]	[I66, S100, P101, F163, Y164, L165, M174, L175, S383, P384]
O94782	Q9NS91	USP1	RAD18	0.936667	[P68, I69, L96, L164, S350, I351, T558, P559, Y778, L779]	[D181, P182, S183, S192, T373, I374, T375, E469, I470, S471]
O94782	Q96BM1	USP1	ANKRD9	0.935985	[P68, L164, S350, I351, L520, T558, P559, I587, Y778, L779]	[Q39, V41, H116, V117, A118, H164, V165, H181, G182, A183]
O94782	P24385	USP1	CCND1	0.935623	[S538, G539, L540, P559, I587, T722, G723, I724, S768, Y778]	[E11, L89, S90, L91, F108, V109, F185, I196, S197, N198]
O94782	Q9H410	USP1	DSN1	0.935149	[P68, L96, L164, S350, I351, T558, P559, I587, Y778, L779]	[F35, A36, K37, Y232, L320, G321, K322, P332, A333, R334]
O94782	Q99496	USP1	RNF2	0.934361	[P68, I69, I95, L96, L164, S350, T558, P559, Y778, L779]	[S20, H134, N135, N136, Q137, Q138, N209, N210, N211, S308]
O94782	Q92466	USP1	DDB2	0.934222	[P68, I69, L96, L164, I351, L520, T558, P559, Y778, L779]	[M1, N201, I202, W203, H329, P330, H331, H333, F334, Q335]
O94782	Q9Y2K1	USP1	ZBTB1	0.934181	[I69, I95, L96, I153, L164, L352, S466, A493, L556, L780]	[N55, H56, Q57, H242, L243, T387, Q462, L463, M561, T713]
O94782	Q02447	USP1	SP3	0.934068	[P68, I69, I95, L96, L164, S457, Y576, G577, T693, A694]	[G23, G24, G25, G27, V45, A46, A84, A91, A502, G503]
O94782	Q9C0F3	USP1	ZNF436	0.934037	[S457, V458, S538, S585, G586, T693, A694, T722, G723, I724]	[Y194, D195, Y250, E279, Y362, E363, E391, Y418, E419, Y446]
O94782	P48058	USP1	GRIA4	0.93387	[P68, I69, I95, L96, L152, L164, L352, L520, Y778, L779]	[I247, S248, I322, F513, S514, I613, S614, E700, P701, S702]
O94782	P60228	USP1	EIF3E	0.933211	[P68, I69, L96, L164, S350, I351, T558, P559, Y778, L779]	[T130, L131, Y150, L151, Q180, N181, W182, N427, Q428, N429]
O94782	Q9NVP2	USP1	ASF1B	0.933044	[S457, S538, G539, S585, G586, I587, T693, T722, G723, I724]	[F24, E25, I26, A48, E49, S50, P120, P130, D131, F132]
O94782	Q9Y294	USP1	ASF1A	0.933044	[S457, S538, G539, L578, S585, G586, I587, T722, G723, I724]	[P15, S16, P17, I26, T27, F28, V65, P66, G82, L83]
O94782	Q92993	USP1	KAT5	0.930876	[P68, I95, L96, L164, S350, I351, T558, P559, Y778, L779]	[S38, S248, T255, E387, F388, S389, E391, I447, T448, T475]
O94782	O95067	USP1	CCNB2	0.930081	[L96, L164, S350, I351, S475, T558, P559, I587, Y778, L779]	[N152, P153, H154, E278, V279, D280, V281, E282, L382, N383]
O94782	Q9NWY4	USP1	HPF1	0.930018	[F27, P68, I69, I95, L96, L164, L182, P413, L429, F430]	[G4, K27, F28, C29, K58, F59, C60, R250, I251, C252]
O94782	Q16667	USP1	CDKN3	0.929709	[P68, I69, L96, L164, S350, I351, T558, P559, Y778, L779]	[S33, L34, S35, Y157, L158, S159, T161, I162, S163, H199]
O94782	Q9BS16	USP1	CENPK	0.929206	[P68, I69, I95, L96, L164, M280, F430, S457, T722, G723]	[T49, Q73, W74, Q75, Q132, Q133, Q134, S138, D236, S237]
O94782	Q9UBR1	USP1	UPB1	0.928234	[P68, I69, I95, L96, L164, T558, P559, I724, Y778, L779]	[F125, A126, F127, V220, F221, P328, G329, P379, T380, I381]
O94782	Q16478	USP1	GRIK5	0.927818	[L164, S350, I351, L352, L520, T558, P559, I587, Y778, L779]	[L44, A45, L298, G299, P300, L519, G520, I521, L764, A765]
O94782	P18428	USP1	LBP	0.927373	[P68, I69, I95, L96, L164, S457, P559, I587, Y778, L779]	[A26, P28, S104, N141, L142, W176, L177, G354, Q457, L458]
O94782	Q8N461	USP1	FBXL16	0.92666	[P68, I69, I95, L96, L164, I351, T558, P559, Y778, L779]	[P4, G5, L84, A85, P86, P139, V140, A420, L421, I478]
O94782	P20248	USP1	CCNA2	0.926405	[P68, I69, I95, L96, L164, S457, I587, T722, G723, I724]	[P7, L19, F99, L126, F128, P135, L141, V142, P143, L362]
O94782	Q9UJU5	USP1	FOXD3	0.924912	[S18, P68, I69, I95, L96, L164, L429, S768, S772, Y778]	[H75, Q76, Q77, A88, W185, Q186, N187, H240, Q241, Q242]
O94782	Q6ZVD8	USP1	PHLPP2	0.924717	[F27, F28, P68, I69, I95, L96, L164, L182, L429, F430]	[L214, L373, I375, P499, V500, P501, L627, S892, I1245, V1246]
O94782	O60391	USP1	GRIN3B	0.92385	[S18, S350, I351, L352, T558, P559, I587, S768, Y778, L779]	[L11, L13, L15, L128, L497, Y498, L499, F532, S533, I534]
O94782	Q92889	USP1	ERCC4	0.923551	[P68, I69, I95, L96, L164, I351, T558, P559, Y778, L779]	[M1, R97, Y98, E99, K360, M361, E362, R692, S693, E694]
O94782	Q8WVC0	USP1	LEO1	0.921945	[M1, S7, S16, I322, S323, T447, S768, S772, T776, P777]	[S27, R83, R93, K150, S271, E272, T533, E534, Y575, D576]
O94782	P35398	USP1	RORA	0.921441	[P68, I69, I95, L96, L164, S457, S538, I587, G723, I724]	[Q166, Q167, Q168, H172, Q173, Q174, Q175, Q375, N376, N377]
O94782	P27694	USP1	RPA1	0.92136	[P68, I69, L96, L164, S350, I351, T558, P559, Y778, L779]	[D48, G49, E100, V101, E120, G121, L122, E537, A538, I539]
O94782	Q53EZ4	USP1	CEP55	0.920907	[P68, I69, I95, L96, L164, S350, I351, P559, Y778, L779]	[K22, S23, E24, K208, T209, E210, Y269, E270, S325, E326]
O94782	O43543	USP1	XRCC2	0.920014	[P68, I69, I95, L96, L112, F113, N114, L164, F430, Q431]	[K54, T55, E56, M57, L58, K69, S70, E71, T129, S150]
O94782	P54274	USP1	TERF1	0.91957	[F27, P68, I69, I95, L96, L164, L182, F430, Y778, L779]	[A72, V73, A74, A75, T130, A134, A260, A261, S324, S360]
O94782	Q9UEG4	USP1	ZNF629	0.919142	[L164, S457, S538, G577, I587, T693, A694, T722, G723, I724]	[W114, Q115, N302, H303, Q335, H336, Q421, Q586, H587, Q588]
O94782	A6NN92	USP1	GJE1	0.918169	[P68, L96, F430, S457, Y576, T693, A694, T722, G723, I724]	[F41, L82, I84, L86, P88, A130, F131, F138, I174, I176]
O94782	Q14957	USP1	GRIN2C	0.918163	[P68, I69, I95, L96, L164, I351, T558, P559, Y778, L779]	[P7, F347, S348, P349, L477, S578, P579, F597, T598, P984]
O94782	P43246	USP1	MSH2	0.917582	[P68, I69, L164, S350, I351, T558, P559, S768, Y778, L779]	[R444, S445, D446, K567, T568, E569, S767, E768, Y769, T897]
O94782	P39086	USP1	GRIK1	0.916731	[L164, S350, I351, L352, S475, L520, T558, P559, Y778, L779]	[L12, P110, F492, L551, G552, I553, I795, A796, I797, L848]
O94782	O14544	USP1	SOCS6	0.916604	[P68, I69, I95, L96, L164, S350, T558, P559, Y778, L779]	[L6, I111, P134, A135, P166, A167, L215, L420, F422, V507]
O94782	Q5VU97	USP1	CACHD1	0.916465	[I69, L96, L164, S350, I351, S475, T558, P559, Y778, L779]	[L480, G481, I482, I655, L697, L946, A947, L1110, V1111, L1112]
O94782	Q9UKC9	USP1	FBXL2	0.914794	[P68, I69, I95, L96, L164, I351, T558, P559, Y778, L779]	[L45, A46, L47, L255, G256, L257, L319, F400, A401, P402]
O94782	P25963	USP1	NFKBIA	0.914719	[P68, I69, I95, L96, L164, I351, T558, P559, Y778, L779]	[N105, Q107, N109, H171, L172, H173, L277, Q278, T316, L317]
O94782	Q8NG48	USP1	LINS1	0.914256	[L152, L164, S350, I351, L520, P555, T558, P559, Y778, L779]	[L166, F227, I287, L323, V388, I389, G458, I459, L461, I749]
O94782	Q12879	USP1	GRIN2A	0.913607	[L96, L164, S350, I351, L520, T558, P559, I587, Y778, L779]	[A22, L98, V99, I296, G297, V365, V417, L611, I763, A764]
O94782	Q96CX3	USP1	ZNF501	0.912958	[S117, R118, S457, S466, S538, T693, T722, G723, I724, Y782]	[E26, C27, E54, C55, E138, C139, E194, C195, Y246, E247]
O94782	O43542	USP1	XRCC3	0.912236	[P68, I69, I95, L96, Q97, L164, L182, F430, Q431, S457]	[A135, G136, A137, V138, V215, A216, A217, G267, A268, A269]
O94782	Q96ME1	USP1	FBXL18	0.912065	[S350, I351, L352, S457, L465, S466, T558, P559, Y778, L779]	[T182, Y318, S320, L530, L541, I553, S564, S728, V804, I805]
O94782	Q06203	USP1	PPAT	0.910784	[P68, I69, L96, L164, S350, I351, T558, P559, Y778, L779]	[P24, T25, Q26, S148, I151, T152, Q153, I188, M189, H190]
O94782	Q969M2	USP1	GJA10	0.910768	[P68, I69, I95, L96, L164, F430, S457, S538, T693, T722]	[S50, F52, L159, Y179, G180, F181, G256, P257, A374, P375]
O94782	P51965	USP1	UBE2E1	0.91057	[F27, P68, I69, I95, L96, Q97, L164, L182, F430, Q431]	[D58, I59, T60, D99, I100, T101, F102, T103, T144, I145]
O94782	Q9UNI6	USP1	DUSP12	0.90939	[F27, F28, P68, I69, I95, L96, L164, L182, F430, S457]	[T252, P253, S254, M256, L257, T258, P315, Q318, I319, H320]
O94782	Q96RQ1	USP1	ERGIC2	0.90855	[F27, P68, L96, Q97, L112, L164, L181, L182, L429, F430]	[T9, L10, S11, T48, I49, M50, S53, S299, L300, M301]
O94782	Q5W0Q7	USP1	USPL1	0.907786	[T40, P68, I69, I95, L96, L164, L352, S457, L465, S466]	[A224, L225, A234, G257, G395, P396, G476, P477, A638, P639]
O94782	Q86V24	USP1	ADIPOR2	0.907494	[F27, P68, I69, I95, L96, L164, L429, F430, S457, T693]	[M129, P130, F197, Y249, L250, L285, P292, M315, L320, Y321]
O94782	O14757	USP1	CHEK1	0.90734	[P68, I69, L96, L164, S350, I351, T558, P559, Y778, L779]	[I126, S212, D213, S214, S284, E285, S286, F344, S345, Q346]
O94782	Q8NFK1	USP1	GJC3	0.906304	[F27, P68, I69, I95, L96, F113, N114, L164, F430, K784]	[V27, L28, L29, V34, L35, G153, L154, V211, L212, L213]
O94782	Q9UNQ0	USP1	ABCG2	0.90608	[P68, I69, L164, S457, F492, S538, Y576, G577, T693, A694]	[I206, F240, L258, L407, Y413, F414, P485, I487, L497, L641]
O94782	Q96CH1	USP1	GPR146	0.905869	[F27, P68, I69, I95, L96, L164, L429, F430, S457, S538]	[L26, S27, L28, L29, S30, L31, L123, S124, F165, Y166]
O94782	Q6IN85	USP1	PPP4R3A	0.905018	[F27, P68, I69, I95, L96, L164, L182, I414, F430, Y778]	[L162, L230, Q343, L357, S358, N359, L511, F569, Y570, N571]
O94782	Q9NTN3	USP1	SLC35D1	0.904635	[F27, P68, I69, I95, L96, Q97, L164, L429, F430, Q431]	[V59, L181, A182, F183, L232, A233, I234, I315, G316, L317]
O94782	Q96EB6	USP1	SIRT1	0.903872	[F27, P68, I69, I95, L96, L164, L182, P413, L429, F430]	[A71, A72, A74, A85, A86, A137, N226, G355, Q461, G714]
O94782	Q13224	USP1	GRIN2B	0.90386	[I69, I95, L96, L164, S350, I351, T558, P559, Y778, L779]	[L16, I35, G36, I37, P148, P259, L612, V613, A765, A1195]
O94782	Q9Y483	USP1	MTF2	0.902926	[F27, P68, I69, I95, L96, Q97, L164, L165, F430, Q431]	[N276, K313, S314, E315, R316, Y317, E318, R441, T442, E443]
O94782	Q14680	USP1	MELK	0.901694	[P68, I69, I95, L96, L164, S350, T558, P559, Y778, L779]	[L61, K62, R65, H66, F113, R114, Q115, P229, K230, L420]
O94782	P36507	USP1	MAP2K2	0.901351	[P68, I69, I95, L96, F113, N114, L164, P559, I587, Y778]	[I111, R112, N113, S256, M310, D311, S312, I351, K352, N353]
O94782	P43351	USP1	RAD52	0.901284	[S18, P68, I69, I95, L96, L164, P559, I587, Y778, L779]	[G19, Q90, Q91, N92, Q265, Q266, Q267, N361, N362, Q363]
O94782	Q96QZ0	USP1	PANX3	0.900982	[F27, P68, I69, I95, L96, Q97, L164, L182, P413, F430]	[I74, R75, I164, R165, Q166, L211, R212, P380, K381, H382]
O94782	Q96GD4	USP1	AURKB	0.90083	[P68, I69, I95, L96, L164, S350, I351, P559, Y778, L779]	[T64, G80, R81, P82, G86, K87, F88, T179, S275, A276]
O94782	Q9UQ84	USP1	EXO1	0.900568	[P68, I95, L96, L164, S350, I351, T558, P559, Y778, L779]	[K185, M186, D187, I321, K636, S637, D638, K655, S656, E657]
O94782	P51955	USP1	NEK2	0.900177	[P68, I69, I95, L96, L164, I351, T558, P559, Y778, L779]	[M1, L82, Y83, T121, L122, A123, P301, V302, L364, S365]
O94782	Q9H3U1	USP1	UNC45A	0.899836	[P68, I69, I95, L96, L164, I351, T558, P559, Y778, L779]	[L234, S235, L335, T336, L554, T555, P657, V658, T716, I717]
O94782	P53350	USP1	PLK1	0.898825	[P68, L96, L164, S350, I351, T558, P559, I587, Y778, L779]	[P85, V126, F127, V161, L197, I218, A219, I327, A328, L511]
O94782	Q9BQG2	USP1	NUDT12	0.897922	[F27, P68, I69, I95, L96, L164, L182, F430, P559, Y778]	[G30, I31, A49, L50, V149, F150, A256, V274, M397, N461]
O94782	P06493	USP1	CDK1	0.897382	[P68, I69, I95, L96, L164, I351, T558, P559, Y778, L779]	[I116, V117, F118, F147, G148, L149, F153, G154, I155, Y286]
O94782	Q8WXK4	USP1	ASB12	0.89642	[P68, I69, L96, L164, S350, I351, T558, P559, Y778, L779]	[S126, P133, V134, L135, S245, L246, S247, I258, A259, L260]
O94782	Q7RTY7	USP1	OVCH1	0.895611	[S457, S538, L540, Y576, G577, I587, T693, T722, G723, I724]	[Y440, P441, L497, T498, I499, T834, P835, S836, L892, S893]
O94782	Q9UHW5	USP1	GPN3	0.895284	[F27, P68, I69, I95, L96, Q97, L164, F430, Q431, L627]	[E28, A29, L30, V78, F79, C80, A217, I218, C219, D224]
O94782	P31025	USP1	LCN1	0.894113	[F27, F28, P68, L96, L181, L182, P413, I414, L429, F430]	[T72, K88, T89, D90, T159, E160, S161, S168, E169, T170]
O94782	Q9BTX1	USP1	NDC1	0.893391	[I153, L164, L352, S457, L520, L556, T693, Y778, L779, L780]	[V33, L34, V42, F43, V70, I71, G263, L264, V425, P426]
O94782	P16949	USP1	STMN1	0.893098	[F27, P68, I69, I95, L96, Q97, N114, L164, F430, Q431]	[K43, D44, N90, N91, N92, K104, M105, E106, K140, D141]
O94782	Q5MIZ7	USP1	PPP4R3B	0.891756	[P68, I69, I95, L96, L164, S350, T558, P559, Y778, L779]	[L164, Q345, F466, L479, I566, M567, N568, L578, Y605, N606]
O94782	Q6PGQ7	USP1	BORA	0.890964	[S350, I351, I474, S475, L520, T558, P559, I587, Y778, L779]	[D30, Y31, T276, F277, E444, E482, S483, S484, E515, S516]
O94782	Q9UPY5	USP1	SLC7A11	0.890696	[F27, F28, P68, I69, I95, L96, L164, L181, L429, F430]	[L80, T102, I133, I204, F322, I378, F426, Y464, Y465, L466]
O94782	Q5MCW4	USP1	ZNF569	0.890227	[P68, I69, I95, L96, L164, L165, S457, S538, G577, I724]	[Y298, E299, Y382, E383, Y410, E439, E495, D523, Y550, E607]
O94782	O75925	USP1	PIAS1	0.889935	[F27, P68, I69, I95, L96, L164, L165, L182, L429, F430]	[F202, C203, K226, P227, A562, A563, A564, A565, A566, A567]
O94782	Q9Y2Y4	USP1	ZBTB32	0.888695	[T40, S117, R118, K281, S457, S538, T722, G723, I724, Y782]	[L212, T213, W214, P247, S248, F276, Y277, H278, S453, Q454]
O94782	P98170	USP1	XIAP	0.888384	[S18, F27, P68, I69, I95, L96, L112, L164, F430, S457]	[F127, A128, V230, L231, I458, A459, I460, V461, F462, V463]
O94782	Q8IYD8	USP1	FANCM	0.888198	[P68, I69, I95, L96, L164, I351, T558, P559, Y778, L779]	[S271, E272, T972, D973, R1030, S1156, E1157, E1464, K1969, D2047]
O94782	P20585	USP1	MSH3	0.887632	[P68, I69, I95, L164, S350, I351, T558, P559, Y778, L779]	[R411, S412, E413, M532, E533, K649, S650, E651, T700, E701]
O94782	Q9UBU7	USP1	DBF4	0.887153	[P68, I69, I95, L96, L164, S350, I351, P559, Y778, L779]	[T34, D35, K302, E304, E370, S508, D509, E601, S629, E630]
O94782	Q8N1E6	USP1	FBXL14	0.88695	[P68, I69, I95, L96, L164, I351, T558, P559, Y778, L779]	[I156, L202, G203, L204, L355, S356, Q357, L388, G389, L390]
O94782	Q96KB5	USP1	PBK	0.886595	[F27, P68, I69, I95, L96, L112, L164, L182, L429, F430]	[I4, S5, F34, M35, Q36, L56, S57, F233, L235, L250]
O94782	Q16778	USP1	H2BC21	0.885855	[P68, I69, I95, L96, L112, F113, N114, L164, F430, Q431]	[S7, A8, P9, T53, G54, I55, M60, G61, I62, K126]
O94782	Q9Y575	USP1	ASB3	0.884065	[P68, L96, L164, S350, I351, T558, P559, I587, Y778, L779]	[I180, F314, G315, F331, G332, L371, G372, L434, A435, P436]
O94782	P60484	USP1	PTEN	0.883588	[P68, I69, I95, L96, L164, S350, I351, P559, Y778, L779]	[D77, T78, V119, A120, A121, L182, K183, N184, D381, D384]
O94782	P52701	USP1	MSH6	0.883251	[P68, L96, L164, S350, I351, T558, P559, S768, Y778, L779]	[M100, E101, K218, S219, E220, K504, Y505, D506, S677, E678]
O94782	P30260	USP1	CDC27	0.883087	[L164, S350, I351, S457, L540, T558, P559, I587, Y778, L779]	[L118, P280, F282, L363, P365, N422, I445, Q450, P666, Q667]
O94782	P43353	USP1	ALDH3B1	0.882398	[F27, P68, I69, I95, L96, L112, F113, N114, L164, F430]	[D6, T7, L8, D182, Y183, I184, V405, D420, T421, F422]
O94782	Q02750	USP1	MAP2K1	0.88154	[F27, P68, I69, I95, L96, L164, F430, I587, P626, Y778]	[P13, A14, P15, P105, I107, Y125, I379, G380, P387, T388]
O94782	P20749	USP1	BCL3	0.88153	[P68, I69, I95, L96, L164, I351, T558, P559, Y778, L779]	[P70, G71, P72, F414, P426, F431, P446, P449, A450, P451]
O94782	P19838	USP1	NFKB1	0.880417	[P68, I95, L96, L164, S350, I351, T558, P559, Y778, L779]	[L139, G168, A310, I311, V312, G840, L841, G842, P852, A853]
O94782	Q14691	USP1	GINS1	0.879144	[P68, I69, I95, L96, N114, L164, S457, I474, S475, I587]	[A16, P17, A89, L90, S120, L121, A122, S127, L128, G129]
O94782	Q9Y672	USP1	ALG6	0.877561	[P68, I69, I95, L96, R118, L164, L352, L520, G723, I724]	[V116, L117, L156, F173, A192, F193, V243, L244, F397, L452]
O94782	Q9H2K8	USP1	TAOK3	0.877208	[P68, I69, L96, L164, S350, I351, T558, P559, Y778, L779]	[T128, H129, P182, Y183, L207, G208, L230, P418, T419, L601]
O94782	Q92753	USP1	RORB	0.876329	[P68, I69, I95, L96, Q97, L112, F113, N114, L164, F430]	[Q49, Q50, N51, N52, H111, Q112, Q113, Q120, Q121, W270]
O94782	P24864	USP1	CCNE1	0.876132	[P68, I69, I95, L96, L112, L164, F430, S457, I474, S475]	[I97, A98, P99, P106, V107, L108, I191, G192, I193, M232]
O94782	O75419	USP1	CDC45	0.875603	[F27, P68, I69, I95, L96, L112, F113, N114, L164, F430]	[T113, N146, D147, S148, N214, D215, M216, H287, D288, S289]
O94782	P30838	USP1	ALDH3A1	0.875369	[F27, P68, I69, I95, L96, Q97, L164, L182, F430, Q431]	[Y66, V67, L68, G168, G169, M295, G296, L297, G385, V386]
O94782	P00519	USP1	ABL1	0.874645	[P68, I69, I95, L96, L112, F113, N114, L164, F430, P626]	[L213, P439, P441, T613, P614, F648, T649, P650, P978, P980]
O94782	Q8NEY8	USP1	PPHLN1	0.874537	[P68, I69, I95, L96, Q97, L112, F113, L164, F430, Q431]	[R6, Y7, E8, Y9, K243, S244, D245, S253, E254, Y255]
O94782	Q9Y2X3	USP1	NOP58	0.874399	[F27, P68, I69, I95, L96, L112, F113, N114, L164, F430]	[M1, L2, Y11, A12, D170, D171, L172, E453, I454, P500]
O94782	O75496	USP1	GMNN	0.873217	[F27, P68, I69, I95, L96, Q97, L164, L181, F430, Q431]	[E43, L44, S45, S60, T61, T62, S64, D87, L88, M89]
O94782	Q15131	USP1	CDK10	0.872771	[F27, P68, I69, I95, L96, L112, F113, N114, L164, F430]	[P132, T133, F182, G183, L184, G265, F266, M335, P336, T337]
O94782	Q99728	USP1	BARD1	0.872535	[P68, L96, L164, S350, I351, T558, P559, I587, Y778, L779]	[A90, E221, A222, E223, D226, G227, E228, V523, I525, H606]
O94782	Q92828	USP1	CORO2A	0.871353	[P68, I69, I95, L96, L164, F430, I474, S475, P559, Y778]	[H4, P5, Q6, P30, N44, P45, H46, N317, P318, Q319]
O94782	Q9H0H3	USP1	KLHL25	0.87085	[P68, I69, I95, L96, L164, S457, S538, L578, I587, T722]	[A66, V282, V283, V439, V440, G451, A505, A506, G544, G545]
O94782	O00444	USP1	PLK4	0.870843	[P68, I69, I95, L96, L164, S350, I351, P559, Y778, L779]	[H69, L101, K102, M230, P326, Y495, S497, I948, K949, Q950]
O94782	P01375	USP1	TNF	0.868601	[F27, F28, L96, Q97, L181, L182, P413, I414, L429, F430]	[S34, L35, F36, S37, L69, S71, L133, Y195, A232, L233]
O94782	P49356	USP1	FNTB	0.868059	[F27, P68, I69, I95, L96, L112, F113, N114, L164, F430]	[L71, V72, A159, L160, C161, V195, G196, K353, P354, G355]
O94782	P57773	USP1	GJA9	0.867912	[F27, P68, I69, I95, L96, Q97, L112, L164, L182, F430]	[G51, F52, F70, P71, I83, P148, L149, L329, T407, F409]
O94782	Q9NR21	USP1	PARP11	0.866315	[P68, I69, I95, L96, L164, S350, P559, I587, Y778, L779]	[S74, I75, S76, F77, T78, S110, I111, S112, I260, H261]
O94782	P16104	USP1	H2AX	0.865679	[F27, P68, I69, I95, L96, L112, F113, N114, L164, F430]	[A11, R12, A13, K14, A22, G23, P81, R82, H83, Q113]
O94782	Q8N806	USP1	UBR7	0.865538	[P68, I69, I95, L96, L164, I351, P559, I587, Y778, L779]	[S41, D42, S43, E266, S267, Y335, D336, M358, D359, T360]
O94782	Q9Y6K9	USP1	IKBKG	0.86419	[P68, I69, I95, L96, L164, I351, T558, P559, Y778, L779]	[F82, Q132, Q133, Q134, Q192, Q193, Q194, H195, S341, I412]
O94782	O75436	USP1	VPS26A	0.863668	[P68, I69, I95, L96, Q97, L112, N114, L164, F430, Q431]	[K30, T31, E32, K165, M166, E167, K232, Y233, E234, I235]
O94782	P57078	USP1	RIPK4	0.86366	[P68, I69, L96, L164, S350, I351, T558, P559, Y778, L779]	[L13, P54, S55, L56, L164, I211, L435, S436, L437, S438]
O94782	P30837	USP1	ALDH1B1	0.863617	[F27, P68, I69, I95, L96, Q97, L112, L164, F430, Q431]	[H67, V68, A69, H302, A303, V304, A446, Q464, A465, G466]
O94782	Q96LR5	USP1	UBE2E2	0.86339	[F27, P68, L96, Q97, L112, F113, N114, L181, F430, Q431]	[M1, S11, P12, S13, E66, I67, T68, D107, I108, T109]
O94782	Q6FI13	USP1	H2AC18	0.863112	[F27, P68, I69, I95, L96, L164, L182, F430, P626, L764]	[A11, R12, A13, K14, P81, R82, H83, Q113, K128, G129]
O94782	O75936	USP1	BBOX1	0.862422	[F27, P68, I69, I95, L96, L112, F113, N114, L164, F430]	[L16, M17, Q18, I76, T77, L174, L320, M321, N322, I338]
O94782	Q15653	USP1	NFKBIB	0.862211	[P68, L164, S350, I351, T558, P559, I587, S768, Y778, L779]	[L24, G25, P42, L44, L49, V50, L78, G79, T343, P344]
O94782	Q9BWF2	USP1	TRAIP	0.860918	[F27, P68, I69, I95, L96, L112, L164, L182, F430, K784]	[L291, V292, L293, P296, A297, P298, S309, F310, L368, S457]
O94782	O15399	USP1	GRIN2D	0.860643	[F27, P68, I69, I95, L96, F113, N114, L164, L429, F430]	[G34, G36, G42, G46, A72, A125, G928, G974, G976, G1075]
O94782	Q9H765	USP1	ASB8	0.860276	[P68, L96, L164, S350, I351, T558, P559, I587, Y778, L779]	[M1, Y7, I8, M9, S17, L18, S19, N110, P111, N112]
O94782	Q53RE8	USP1	ANKRD39	0.860154	[F27, P68, I69, I95, L96, L164, L182, L429, F430, Y778]	[L50, I51, Q52, L149, L150, Q151, S153, P154, A155, L156]
O94782	Q4G0F5	USP1	VPS26B	0.859304	[F27, F28, P68, L96, Q97, L181, L182, L429, F430, Q431]	[K28, T29, E30, F109, K163, M164, E165, K230, Y231, E232]
O94782	Q9NRM0	USP1	SLC2A9	0.858936	[F27, P68, I69, I95, L96, L164, L181, P413, L429, F430]	[P83, L109, L249, T275, I400, L402, L414, I416, L495, F497]
O94782	P39748	USP1	FEN1	0.858883	[P68, I69, I95, L96, L164, I351, T558, P559, Y778, L779]	[R100, S101, E102, V172, K345, V346, T347, K361, G362, S363]
O94782	Q8WXK1	USP1	ASB15	0.857804	[P68, I69, I95, L96, F163, L164, L540, I587, Y778, L779]	[L196, S245, V246, L247, L370, I422, Y424, P488, V508, P509]
O94782	P51648	USP1	ALDH3A2	0.857527	[F27, P68, I69, I95, L96, Q97, L112, F113, L164, F430]	[F70, L117, T118, Y160, I161, T202, P203, L394, L469, T470]
O94782	Q96HA7	USP1	TONSL	0.856519	[P68, I69, L164, S350, I351, T558, P559, S768, Y778, L779]	[L394, N395, Q428, L429, L437, H438, Q445, P446, L1355, Q1356]
O94782	O75943	USP1	RAD17	0.85647	[P68, I69, I95, L96, Q97, L112, F113, L164, F430, Q431]	[R217, R377, V378, F379, R398, A399, L400, K544, A545, L546]
O94782	Q969T4	USP1	UBE2E3	0.856176	[F27, P68, I69, I95, L96, Q97, L164, F430, Q431, P626]	[S12, P13, S14, E72, I73, T74, D113, I114, T115, S117]
O94782	B4E2M5	USP1	ANKRD66	0.855862	[F27, P68, I69, I95, L96, F113, N114, L164, L429, F430]	[Q14, A15, V16, W50, H89, L90, H100, A101, L168, P169]
O94782	Q8NI38	USP1	NFKBID	0.855425	[P68, I69, I95, L96, L164, S350, P559, I587, Y778, L779]	[P25, L35, A36, L37, L162, A163, G257, P292, P309, G310]
O94782	Q9Y6H5	USP1	SNCAIP	0.855076	[P68, I69, I95, L164, S350, I351, T558, P559, Y778, L779]	[S313, E314, T370, I435, E553, S678, T680, P774, S775, D902]
O94782	P52569	USP1	SLC7A2	0.853824	[F27, I95, L164, L181, S457, S538, Y576, G577, T693, A694]	[L42, L48, I68, F182, L424, L506, V535, L536, L542, F567]
O94782	Q495M9	USP1	USH1G	0.853412	[S350, I351, I474, S475, T558, P559, I587, P769, Y778, L779]	[T34, P35, N44, L45, T175, S177, S179, T185, L186, P350]
O94782	P61221	USP1	ABCE1	0.853279	[S350, I351, T529, T558, P559, I587, T588, S768, Y778, L779]	[P98, I99, L106, G107, L108, I364, P405, V406, L472, F535]
O94782	Q71UI9	USP1	H2AZ2	0.853248	[F27, F28, P68, L96, L112, F113, N114, L181, L182, F430]	[A2, G3, G4, V47, P84, R85, H86, G107, G108, G109]
O94782	Q7Z5Q5	USP1	POLN	0.852995	[S350, I351, T558, P559, T588, I589, S768, P769, Y778, L779]	[I119, P120, P430, L431, I432, P433, I434, P890, P891, L892]
O94782	Q8WXK3	USP1	ASB13	0.852961	[P68, I69, I95, L96, L112, F113, N114, L164, P559, Y778]	[S52, I53, T54, H57, T241, L242, S243, Y274, L275, S276]
O94782	Q15181	USP1	PPA1	0.852734	[P68, I69, I95, L96, F113, N114, L164, F430, S457, I587]	[V19, F20, L21, K22, H33, I69, K70, I220, K221, L230]
O94782	P42773	USP1	CDKN2C	0.852468	[P68, I69, I95, L96, L164, I351, T558, P559, Y778, L779]	[M1, T22, S23, G137, D138, T139, S154, N166, L167, Q168]
O94782	Q96RU7	USP1	TRIB3	0.852171	[S350, I351, T558, P559, I587, T588, S768, P777, Y778, L779]	[L50, S51, P52, L178, V189, P319, M320, P321, L340, G341]
O94782	Q8WWX0	USP1	ASB5	0.852141	[F27, F28, P68, I69, I95, L96, F113, L164, I414, F430]	[N97, A98, V99, H115, V116, A117, H238, A239, A240, S292]
O94782	Q8TBB6	USP1	SLC7A14	0.851878	[P68, I69, I95, L164, S457, S538, Y576, G577, T693, A694]	[S2, G76, F265, S304, V305, S391, G392, F393, Y672, G673]
O94782	P50991	USP1	CCT4	0.851829	[F27, P68, I69, I95, L96, L112, F113, N114, L164, F430]	[G20, V155, I210, V211, L286, V287, L374, P382, G383, K384]
O94782	O76064	USP1	RNF8	0.851654	[F27, P68, I69, I95, L96, Q97, L112, L164, F430, Q431]	[P4, G5, F6, P222, G223, F224, L451, V452, L453, L475]
O94782	Q16777	USP1	H2AC20	0.850686	[P68, I69, I95, L96, L112, F113, N114, L164, L182, F430]	[A11, A13, P81, R82, H83, R89, N90, T121, E122, S123]
O94782	P46379	USP1	BAG6	0.850079	[F27, F28, L96, L164, L181, L182, P413, I414, L429, F430]	[I151, N152, I158, P252, P261, P676, F846, N847, S848, Y1116]
O94782	Q13490	USP1	BIRC2	0.849873	[F27, P68, I69, I95, L96, L112, L164, L165, L429, F430]	[I21, M22, Y107, S140, L156, S157, S200, P201, S202, S618]
O94782	P01374	USP1	LTA	0.849827	[F27, L96, I236, P237, P413, F430, P626, L627, F763, L764]	[L40, L94, I106, Y107, F108, Y130, L131, L193, A204, L205]
O94782	P53611	USP1	RABGGTB	0.849762	[F27, F28, P68, L96, L112, F113, N114, L181, L429, F430]	[G125, L126, K166, A167, I168, Q206, L207, V312, F313, C314]
O94782	Q9UF56	USP1	FBXL17	0.849079	[F27, P68, I69, I95, L96, L112, F113, N114, L164, F430]	[A126, A127, A128, A129, A130, A149, G226, G227, G228, G235]
O94782	Q5VYY1	USP1	ANKRD22	0.848867	[F27, P68, I69, I95, L96, Q97, L164, L429, F430, Q431]	[M1, G2, L96, M97, P98, V99, L139, S170, S171, L172]
O94782	O75832	USP1	PSMD10	0.848859	[F27, P68, I69, I95, L96, L112, F113, N114, L164, F430]	[Q194, G195, A196, S197, I198, Y199, Q210, V211, G217, L218]
O94782	Q8TC84	USP1	FANK1	0.848189	[F27, P68, I69, I95, L96, L112, F113, N114, L164, F430]	[G60, I61, V72, S119, H189, G200, A201, A217, A218, S255]
O94782	O43684	USP1	BUB3	0.848091	[F27, P68, I69, I95, L96, Q97, L164, L429, F430, Q431]	[N5, E6, M81, H82, D83, P125, W162, D163, L164, W261]
O94782	O43246	USP1	SLC7A4	0.847836	[F27, L181, P413, F430, S457, S538, Y576, G577, T693, A694]	[L44, L203, I274, L276, L290, L466, I490, L525, L551, I553]
O94782	O43502	USP1	RAD51C	0.847476	[F27, P68, I69, I95, L96, Q97, L112, L164, F430, Q431]	[S20, F32, Q33, T34, G112, G114, V151, L357, Q358, T359]
O94782	P22732	USP1	SLC2A5	0.847051	[F27, P68, I95, L164, L181, L182, P413, I414, L429, F430]	[F30, F78, F80, M148, L195, L346, L404, Y440, F442, L458]
O94782	P33981	USP1	TTK	0.846713	[P68, I69, I95, L96, L112, F113, N114, L164, P559, Y778]	[H406, W407, Q493, Q494, Q495, H496, V508, L509, G642, I643]
O94782	P0C0S5	USP1	H2AZ1	0.846236	[F27, P68, I69, L96, Q97, F113, N114, L182, F430, Q431]	[A2, G3, G4, V47, P84, R85, H86, G107, G108, G109]
O94782	Q8WY07	USP1	SLC7A3	0.846097	[F27, P68, I69, I95, L96, L164, P413, L429, S538, Y576]	[S44, T45, G81, A126, L181, V302, S352, M353, Y418, S419]
O94782	Q17RS7	USP1	GEN1	0.845888	[P68, I69, I95, L164, S350, I351, T558, P559, Y778, L779]	[K282, T303, E304, K363, M364, E365, K611, S612, E613, L903]
O94782	P05091	USP1	ALDH2	0.845878	[F27, P68, I69, I95, L96, L112, F113, N114, L164, F430]	[A5, V132, V205, V206, G233, A259, V272, A273, A446, V448]
O94782	Q9Y576	USP1	ASB1	0.84541	[F27, P68, I69, I95, L96, Q97, L164, L429, F430, Q431]	[G4, G5, S6, A85, A86, V170, Y197, I198, S199, A200]
O94782	Q07864	USP1	POLE	0.844915	[S350, I351, T558, P559, T588, I589, S768, P777, Y778, L779]	[V96, F516, P697, L698, G1004, L1433, L1434, I1504, P1547, P1548]
O94782	P30291	USP1	WEE1	0.844162	[P68, S350, I351, S475, T558, P559, S768, P777, Y778, L779]	[L21, R22, P81, P166, M215, D216, T287, E288, K460, L503]
O94782	Q8WXI3	USP1	ASB10	0.84394	[F27, P68, I69, I95, L96, L112, F113, N114, L164, F430]	[G44, A55, L56, D265, A266, E267, D286, A287, D288, L450]
O94782	P31749	USP1	AKT1	0.843513	[F27, P68, I69, L96, L164, L181, L182, I414, L429, F430]	[L29, K30, T160, E341, M342, P388, K389, T433, T435, S477]
O94782	Q96PN8	USP1	TSSK3	0.843451	[F27, P68, L96, Q97, L112, F113, N114, L164, F430, Q431]	[L6, F54, L55, Y74, E75, M76, F115, R116, Q117, L246]
O94782	Q9Y574	USP1	ASB4	0.843167	[P68, I69, I95, L96, L112, F113, N114, L164, S457, I587]	[L37, I38, L138, L311, L312, P321, Q323, L407, L409, L411]
O94782	Q9BVC3	USP1	DSCC1	0.842995	[F27, P68, I69, I95, L96, L164, L182, P413, I414, F430]	[D9, F31, L48, D102, E258, Y260, F261, E262, C269, D305]
O94782	Q9H9A6	USP1	LRRC40	0.842579	[F27, F28, F113, N114, L181, L182, P413, I414, L429, F430]	[L94, S96, F193, S194, S195, L196, S197, H287, N289, H396]
O94782	Q01650	USP1	SLC7A5	0.842501	[F27, F28, P68, I69, I95, L96, L164, L181, P413, L429]	[L84, L86, L156, A207, L208, L214, G215, L245, V329, F330]
O94782	P23025	USP1	XPA	0.841954	[F27, P68, I69, L96, Q97, L112, F113, N114, L164, F430]	[M1, P9, G74, D101, M113, D114, S115, E147, L155, E156]
O94782	Q9NPR9	USP1	GPR108	0.840973	[F27, P68, I69, I95, L96, L164, L182, L429, F430, S457]	[L114, L118, I119, F138, S306, L307, L308, F309, F316, I317]
O94782	Q8WXE0	USP1	CASKIN2	0.840268	[P68, I95, L96, L164, S350, I351, T558, P559, Y778, L779]	[I117, L166, V247, P439, F510, L549, L781, S821, L958, L1155]
O94782	Q96CA5	USP1	BIRC7	0.839397	[F27, P68, I69, I95, L96, L112, F113, N114, L164, F430]	[L62, T63, E64, F94, Y95, D96, V103, E211, S212, A222]
O94782	O60239	USP1	SH3BP5	0.837779	[F27, P68, L96, Q97, L112, F113, N114, L429, F430, Q431]	[A20, R21, L87, V88, K89, G92, K93, L238, A239, K240]
O94782	Q7Z713	USP1	ANKRD37	0.837406	[F27, P68, I69, I95, L96, L112, F113, N114, L164, F430]	[H36, L37, A38, L47, L48, W49, P67, L68, S81, L82]
O94782	Q96DX5	USP1	ASB9	0.836536	[P68, I69, I95, L96, F113, N114, L164, F430, I587, P626]	[P28, I56, N63, I64, I65, N119, L120, Q247, L248, S257]
O94782	Q92547	USP1	TOPBP1	0.836185	[P68, L96, L164, S350, I351, T558, P559, I587, Y778, L779]	[H398, V399, I400, V637, K704, G925, I926, I946, E1467, L1473]
O94782	O14965	USP1	AURKA	0.836008	[F27, P68, I69, L96, L112, F113, N114, L164, F430, I587]	[L159, A203, T204, I237, T238, P368, S369, Q370, P390, S391]
O94782	Q8WXH4	USP1	ASB11	0.83568	[P68, L164, S350, I351, T558, P559, I587, P777, Y778, L779]	[F22, N148, V149, L150, Q276, A277, L278, Q305, A306, L320]
O94782	Q9H816	USP1	DCLRE1B	0.835514	[F27, F28, P68, I69, I95, L96, L164, I414, L429, F430]	[L72, L116, P256, I271, P272, K290, P291, K530, P531, C532]
O94782	Q9NZI6	USP1	TFCP2L1	0.835283	[F27, P68, I95, L96, Q97, L112, F113, N114, L164, F430]	[T67, Y68, W317, I373, T410, T411, Y422, S423, S461, T462]
O94782	Q96HT8	USP1	MRFAP1L1	0.834453	[F27, P68, Q97, I236, P237, F430, P626, L627, F763, L764]	[V9, E10, V15, E16, L51, R52, E88, A89, R92, V93]
O94782	P30876	USP1	POLR2B	0.834225	[S350, I351, I474, S475, T558, P559, I587, S768, Y778, L779]	[I51, V466, S467, L473, G535, S536, D745, T746, E765, I1011]
O94782	P61086	USP1	UBE2K	0.833952	[F27, P68, L96, Q97, F113, N114, P237, F430, Q431, L627]	[I60, K61, I62, N69, P70, P71, N137, L196, L197, L198]
O94782	Q96PQ7	USP1	KLHL5	0.833489	[F27, F28, P68, I69, I95, L96, L164, L182, L429, F430]	[G473, A510, G520, A557, G567, V603, G614, V648, G649, G714]
O94782	Q13315	USP1	ATM	0.833489	[L99, S350, I351, T558, P559, T588, S768, P777, Y778, L779]	[L508, L722, I1022, V1345, I1438, L1457, I1520, L1561, L1775, I2701]
O94782	P55273	USP1	CDKN2D	0.833472	[F27, P68, I69, I95, L96, L112, F113, N114, L164, F430]	[V21, Q22, I56, A57, L58, E117, L145, A146, L147, D153]
O94782	P24941	USP1	CDK2	0.833239	[P68, I69, L96, Q97, L112, F113, N114, L164, F430, Q431]	[T39, E40, T41, I135, I186, F213, P241, K242, W243, L298]
O94782	Q96SM3	USP1	CPXM1	0.832858	[S350, I351, T558, P559, I587, T588, S768, P777, Y778, L779]	[L8, A12, P13, A18, L19, G28, S46, L84, L581, G677]
O94782	A6NK59	USP1	ASB14	0.832555	[I351, I474, S475, T558, P559, I587, S768, P777, Y778, L779]	[L221, A222, L223, L296, A297, I392, A393, V465, E466, F556]
O94782	Q96S55	USP1	WRNIP1	0.832229	[F27, P68, L96, Q97, L112, F113, N114, L181, F430, Q431]	[E95, G172, D173, G174, D175, G176, A178, D179, A180, D181]
O94782	Q9NR09	USP1	BIRC6	0.831864	[S350, I351, T558, P559, T588, I589, S768, P769, Y778, L779]	[I2015, L2096, P2154, L2350, I2683, L3359, L3711, F3789, P4140, L4201]
O94782	P38398	USP1	BRCA1	0.831766	[F27, P68, I69, I95, L96, Q97, F113, L164, F430, Q431]	[I492, N569, D1557, L1558, I1593, F1734, L1850, D1851, Q1857, I1858]
O94782	Q8WWK9	USP1	CKAP2	0.831588	[F27, P68, I69, I95, L96, L112, F113, N114, L164, F430]	[P128, H129, L150, P218, L418, F419, L433, F621, L622, T623]
O94782	Q6PJP8	USP1	DCLRE1A	0.830783	[F27, P68, I69, I95, L96, L164, L181, I414, L429, F430]	[I114, G158, L230, K467, G512, K536, I537, L789, P844, P990]
O94782	P30825	USP1	SLC7A1	0.828506	[F27, F28, P68, I69, I95, L96, L164, L181, I414, F430]	[L46, A65, I66, V67, I68, V200, L201, G251, P313, P564]
O94782	Q96HA8	USP1	NTAQ1	0.828468	[F27, P68, L96, Q97, F113, N114, P237, F430, Q431, L627]	[L98, D99, T100, F108, D109, T110, P161, I166, E167, T168]
O94782	Q9NZI7	USP1	UBP1	0.828277	[F27, P68, I95, L96, Q97, L112, F113, N114, F430, Q431]	[P44, Q166, L167, N168, H224, L225, Q365, F516, Q517, F524]
O94782	Q9HAU4	USP1	SMURF2	0.827883	[S350, I351, T558, P559, I587, T588, S768, P777, Y778, L779]	[L107, R114, L115, L247, H248, Q374, W588, R589, F590, I720]
O94782	O96017	USP1	CHEK2	0.827376	[P68, S350, I351, T558, P559, I587, S768, P777, Y778, L779]	[I38, L60, S61, I221, M222, F328, Y329, P388, T389, V511]
O94782	Q7Z3V4	USP1	UBE3B	0.82719	[S350, I351, T558, P559, I587, T588, S768, P777, Y778, L779]	[T170, D171, T172, R251, P252, R395, P446, L990, P992, K1041]
O94782	Q12800	USP1	TFCP2	0.827114	[F27, P68, L96, Q97, L112, F113, N114, L164, F430, Q431]	[Q334, W336, Q405, Q406, Q407, Q408, Q409, Q410, Q411, Q412]
O94782	Q96S59	USP1	RANBP9	0.827068	[P68, I69, I95, L96, L112, F113, N114, L164, S768, Y778]	[P7, P8, G57, P73, P74, P75, P88, A157, Q319, T320]
O94782	Q8N8V4	USP1	ANKS4B	0.82666	[F27, P68, I69, I95, L96, L112, F113, N114, L164, F430]	[A8, A9, S10, A120, A121, G307, A308, L361, P362, I363]
O94782	O75771	USP1	RAD51D	0.825315	[F27, F28, P68, L96, Q97, L181, I414, F430, P626, L627]	[G100, E101, V102, L133, A161, E162, A163, F173, P214, P262]
O94782	Q9NWX5	USP1	ASB6	0.824742	[F27, P68, I69, I95, L96, L112, F113, N114, L164, F430]	[L52, T53, E54, A201, P253, S254, L342, L410, S411, E412]
O94782	Q66K64	USP1	DCAF15	0.823757	[P68, I95, L164, S350, I351, T558, P559, I587, Y778, L779]	[M1, G17, G18, G22, A23, G24, T94, S95, F104, L600]
O94782	Q9HCE7	USP1	SMURF1	0.823166	[S350, I351, T558, P559, T588, L767, S768, P777, Y778, L779]	[I15, R32, L101, P201, S202, N344, Q354, L620, K621, P622]
O94782	P27815	USP1	PDE4A	0.822526	[F27, P68, L96, Q97, L165, N166, P237, F430, Q431, L627]	[M1, P114, Q183, S274, P314, V447, L448, L583, Q737, G738]
O94782	Q8N9B4	USP1	ANKRD42	0.822241	[L25, S350, I351, S475, T558, P559, I587, P777, Y778, L779]	[M1, G76, Q77, D78, A93, Q94, F112, A223, L236, A237]
O94782	P58546	USP1	MTPN	0.821926	[F27, F28, P68, I69, I95, L96, L164, L182, I414, F430]	[T70, G98, P99, D100, G101, L102, T103, E106, A107, L116]
O94782	O00221	USP1	NFKBIE	0.820909	[P68, L164, I351, T558, P559, I587, T588, P777, Y778, L779]	[E7, S8, R9, G43, E151, D204, P237, G242, A426, G427]
O94782	O14976	USP1	GAK	0.820727	[P68, I69, L96, L164, S350, I351, T558, P559, Y778, L779]	[G19, A354, G355, V419, M420, Y537, M582, V634, S778, S987]
O94782	Q6NXT1	USP1	ANKRD54	0.818564	[F27, P68, I69, I95, L96, L112, F113, N114, L164, F430]	[G6, D7, A8, A33, E34, G35, T193, V202, D203, A204]
O94782	Q969H0	USP1	FBXW7	0.818168	[F27, P68, I69, I95, L96, L164, L181, L182, L429, F430]	[P64, R65, S86, P231, Q275, F276, I433, I434, Q631, F632]
O94782	Q8NB46	USP1	ANKRD52	0.818157	[P68, I69, L164, S350, I351, T558, P559, I587, Y778, L779]	[P77, L159, A214, P275, L325, I326, P375, A497, A558, P826]
O94782	Q8WXD9	USP1	CASKIN1	0.818063	[P68, I69, I95, L96, L164, S350, T558, P559, Y778, L779]	[A74, G842, V1110, A1347, A1348, A1349, A1350, A1351, A1352, A1353]
O94782	Q08499	USP1	PDE4D	0.817986	[F27, F28, P68, L96, Q97, L181, L182, I414, F430, Q431]	[P78, P79, P80, L81, P82, P83, P84, P85, P86, L477]
O94782	P42772	USP1	CDKN2B	0.816695	[F27, P68, I69, I95, L96, L112, F113, N114, L164, F430]	[N44, L80, T81, R82, V84, H85, D86, T136, G137, D138]
O94782	Q92905	USP1	COPS5	0.816153	[F27, P68, I95, L96, L164, L182, I414, F430, A596, S597]	[I134, Q265, V266, F267, H316, G317, L318, Q321, V322, I323]
O94782	Q5D1E8	USP1	ZC3H12A	0.814496	[F27, P68, I69, I95, L96, L112, F113, N114, L164, F430]	[M1, S2, E12, A13, S14, S44, G142, S143, H495, F496]
O94782	Q8TDB8	USP1	SLC2A14	0.813757	[S117, R118, S770, T771, S772, T774, S775, T776, Y782, K784]	[P171, F214, T215, I216, I296, I298, L347, I464, F469, T470]
O94782	O60506	USP1	SYNCRIP	0.812708	[P68, I69, I95, L96, L164, I351, T558, P559, Y778, L779]	[G50, L51, A206, F207, Y432, Y433, Y434, G528, G530, Q583]
O94782	Q15910	USP1	EZH2	0.810134	[P68, I69, I95, L164, S350, I351, T558, P559, Y778, L779]	[I49, F231, R490, K491, K492, K493, R494, H496, R497, L498]
O94782	P11166	USP1	SLC2A1	0.809704	[F27, F28, Q97, L181, L182, P413, I414, L429, F430, P626]	[L64, F174, L189, L190, F194, P362, Q397, I436, F445, I446]
O94782	Q13489	USP1	BIRC3	0.809208	[P68, L96, Q97, L164, N166, I236, F430, P626, L627, N628]	[V413, N414, A517, E518, A519, I570, P571, P589, I590, C591]
O94782	Q6PXP3	USP1	SLC2A7	0.808985	[F27, F28, I95, L164, L181, L182, P413, I414, L429, F430]	[P11, L86, F218, M291, L352, T366, S402, I450, F451, A504]
O94782	Q8WWF5	USP1	ZNRF4	0.808569	[F27, P68, I95, L96, L164, F430, S538, A596, S597, P626]	[Q93, V94, P95, A234, L235, W256, V257, L258, W384, G428]
O94782	Q96S82	USP1	UBL7	0.80841	[S7, T40, M251, S253, S308, T703, S704, D705, T706, S734]	[S2, I40, S41, A261, A262, P289, T290, G377, G378, A379]
O94782	Q15327	USP1	ANKRD1	0.808284	[F27, P68, I69, I95, L96, L112, L164, F430, L578, I587]	[L48, L49, A50, L133, P134, V135, L238, I239, A240, F319]
O94782	P15621	USP1	ZNF44	0.807382	[I95, Q97, L164, N183, I236, H238, P413, P626, L627, N765]	[H104, Q105, G195, G335, G363, G419, C474, G475, C613, G614]
O94782	P49915	USP1	GMPS	0.806904	[S24, L25, P68, S350, I351, T558, P559, I587, Y778, L779]	[A27, V28, F62, L101, G102, I103, E125, P441, L443, V613]
O94782	Q5QJE6	USP1	DNTTIP2	0.806847	[P68, I69, I95, L96, Q97, L112, F113, N114, L164, F430]	[E19, T79, T87, Y135, T188, S189, S386, E400, E523, E524]
O94782	Q68DC2	USP1	ANKS6	0.806511	[L25, S350, I351, I474, S475, T558, P559, I587, Y778, L779]	[H298, P560, F561, P735, T736, L737, T738, P739, S740, P741]
O94782	P42771	USP1	CDKN2A	0.806129	[P68, I69, I95, L96, L164, S457, S538, L540, L578, I587]	[P3, A4, A5, A68, L94, V95, V96, A133, A134, G135]
O94782	O95456	USP1	PSMG1	0.806068	[A64, Q97, P237, M280, T402, V403, F430, L627, G650, S739]	[E8, V9, V10, A12, P13, C14, E95, V96, G97, M162]
O94782	P51668	USP1	UBE2D1	0.805528	[S344, A345, T402, V403, T404, A596, S597, T707, G708, T709]	[I37, M38, P76, N77, I78, L97, T98, P113, N114, P115]
O94782	Q9BYH8	USP1	NFKBIZ	0.80524	[P68, S350, I351, T558, P559, I587, S768, P777, Y778, L779]	[S213, V237, N241, P242, V243, V262, I450, A453, A504, L619]
O94782	Q96NW4	USP1	ANKRD27	0.804548	[F27, F28, P68, I69, I95, L96, L164, I414, F430, I587]	[F13, V35, L317, A522, E523, V524, V639, D640, D679, G680]
O94782	Q9UKT8	USP1	FBXW2	0.804001	[F27, P68, I95, L96, L182, I236, F430, P626, L627, L764]	[H43, D115, L255, S295, G373, N424, L434, V435, F436, A437]
O94782	O95630	USP1	STAMBP	0.803031	[F27, P68, L96, Q97, L164, L182, P413, F430, T771, S775]	[I71, E72, K73, P86, E87, L142, L174, L200, E201, K202]
O94782	O75061	USP1	DNAJC6	0.802962	[L99, S350, I351, T558, P559, T588, S768, P777, Y778, L779]	[G176, P190, I202, P242, F285, I286, V298, L404, V854, G855]
O94782	Q12834	USP1	CDC20	0.802834	[F27, P68, I69, I95, L96, L164, L182, F430, Q431, S457]	[N139, A248, E249, V250, W317, G328, N329, D330, I384, Q496]
O94782	Q13352	USP1	ITGB3BP	0.802071	[F27, P68, I69, I95, L96, Q97, L164, L181, L182, F430]	[R25, K26, K27, K63, R64, K65, K66, L151, F152, E153]
O94782	Q9H0C5	USP1	BTBD1	0.801912	[F27, F28, P68, L96, L164, L181, L182, P413, I414, F430]	[P26, P27, P28, L37, L38, P39, L303, F304, F457, F458]
O94782	P23921	USP1	RRM1	0.800404	[F27, P68, I69, I95, L96, L112, F113, N114, L164, F430]	[L47, L67, T68, L221, L272, P403, Y404, M405, I535, Y536]
O94782	O15297	USP1	PPM1D	0.80014	[F27, P68, L96, Q97, L112, F113, N114, L164, F430, Q431]	[G8, V9, G83, A84, S85, V213, G232, G233, V289, V290]
O94782	Q06547	USP1	GABPB1	0.799815	[F27, P68, I69, L96, L112, F113, N114, L164, F430, Q431]	[H43, D96, V97, D129, V130, Q157, Q182, F183, A233, P296]
O94782	Q5JR12	USP1	PPM1J	0.79944	[F27, L96, F113, N114, L165, N166, P237, H238, F430, L627]	[G155, L156, G162, G163, G164, A165, V233, G234, A235, L465]
O94782	P11169	USP1	SLC2A3	0.797811	[F27, F28, L181, L182, P413, I414, L429, F430, P626, L627]	[L62, L100, A101, L167, V168, I388, V389, L415, V416, F442]
O94782	Q86VP6	USP1	CAND1	0.797464	[P68, I69, I95, L96, L164, I351, T558, P559, Y778, L779]	[A240, P309, G467, I676, I678, L762, L937, P1002, L1004, F1198]
O94782	Q6NT16	USP1	SLC18B1	0.795951	[F27, F28, L181, L182, I318, P413, I414, L429, F430, K784]	[G118, V200, L239, A241, F242, L275, V307, G321, P322, G396]
O94782	Q5VVX9	USP1	UBE2U	0.795571	[L78, P79, F80, L164, L165, L520, L557, L749, F750, L779]	[D82, P83, H84, R145, L146, R169, P170, D216, L217, Q218]
O94782	Q9Y253	USP1	POLH	0.795329	[P68, I69, I95, L96, L164, I351, T558, P559, Y778, L779]	[M1, Q20, V21, W64, S96, Y118, V119, Q373, G374, E495]
O94782	Q9NXR5	USP1	ANKRD10	0.79514	[S24, L25, S457, I474, S475, T529, I530, P559, L578, I587]	[S288, T289, N307, I309, P320, S322, P354, S355, L372, Y373]
O94782	O43390	USP1	HNRNPR	0.794621	[F27, P68, I69, I95, L96, L112, F113, N114, L164, F430]	[G53, L54, A377, F378, G548, N590, Q591, Q592, N593, W632]
O94782	Q9UGJ0	USP1	PRKAG2	0.794425	[F27, F28, P68, L96, L181, L182, P413, I414, L429, F430]	[G19, F149, G316, K359, P360, L385, T400, L405, K406, F407]
O94782	Q9UBT6	USP1	POLK	0.793544	[S350, I351, T558, P559, I587, T588, S768, P777, Y778, L779]	[F222, I223, S249, F299, L504, R505, L506, P676, A776, K870]
O94782	Q9UJX2	USP1	CDC23	0.792301	[T40, R118, L164, S538, G539, A596, G723, I724, T771, S775]	[I22, L49, V135, D136, H197, V198, L199, H390, A391, I392]
O94782	Q92527	USP1	ANKRD7	0.791427	[S457, S538, L540, L578, G586, I587, T693, T722, G723, I724]	[M1, N2, K3, G158, Y159, T160, P161, A182, D183, V184]
O94782	Q15819	USP1	UBE2V2	0.79018	[F27, P68, L96, Q97, L164, I236, F430, S457, I587, T693]	[F13, R14, L15, G27, D28, G29, V98, D99, A100, K133]
O94782	P49419	USP1	ALDH7A1	0.790087	[F27, F28, N166, L181, L182, P237, P413, I414, L429, F430]	[V127, L128, A177, A206, I207, I303, V367, L368, G454, L455]
O94782	Q8WVL7	USP1	ANKRD49	0.790024	[P68, I69, I95, L96, L112, N114, L164, F430, I587, P626]	[G6, N7, D8, V124, Q125, E126, T138, V139, D140, V229]
O94782	P36873	USP1	PPP1CC	0.788524	[F27, P68, I69, I95, L96, Q97, N114, L164, F430, Q431]	[L59, K60, R74, L121, R122, P192, L296, P313, R314, G315]
O94782	O00311	USP1	CDC7	0.787601	[P68, I474, S475, I528, T529, P559, I587, T588, P777, L779]	[L37, N56, F58, I101, V332, M333, V384, D469, S470, S573]
O94782	Q9UBT2	USP1	UBA2	0.787226	[F27, P68, L96, L112, F113, N114, L164, L182, L429, F430]	[L33, K34, N35, F106, R107, Q108, F197, I511, N513, P556]
O94782	Q8N6D5	USP1	ANKRD29	0.786942	[L25, P68, S350, I351, T558, P559, I587, P777, Y778, L779]	[A15, A16, G135, A136, Q154, T179, A250, V251, A260, L261]
O94782	Q9H8V3	USP1	ECT2	0.785896	[L99, S350, I351, S475, T558, P559, I587, P777, Y778, L779]	[M1, A2, L390, Y429, V480, P481, A573, F574, V767, L768]
O94782	P11441	USP1	UBL4A	0.783114	[F27, P68, I69, I95, L96, Q97, L164, L182, F430, Q431]	[F45, K46, G47, S57, D58, Y59, R105, T148, E149, T150]
O94782	Q13133	USP1	NR1H3	0.782327	[F27, F28, P68, L96, Q97, L181, P413, I414, L429, F430]	[P23, F122, R123, R156, K157, S366, A367, D368, V386, E387]
O94782	P11168	USP1	SLC2A2	0.781535	[F27, F28, L181, T402, P413, I414, L429, F430, T771, S775]	[I38, L46, Q232, A307, L308, M309, I322, A440, F476, T477]
O94782	P19784	USP1	CSNK2A2	0.78126	[L25, F27, L181, L182, F430, I474, S475, I587, I589, P769]	[V31, P32, L142, K143, A144, G178, F198, K199, G200, L302]
O94782	Q8WVD3	USP1	RNF138	0.781071	[S344, A345, T402, V403, T404, T595, A596, S597, T693, T707]	[P55, L56, C57, P69, P160, L161, C162, P190, I191, C192]
O94782	P17676	USP1	CEBPB	0.780898	[F27, P68, L96, Q97, F113, N114, P237, F430, Q431, L627]	[L14, P15, P16, P17, P163, P164, P165, P166, P167, P168]
O94782	Q8IYU2	USP1	HACE1	0.77996	[L99, S350, I351, T558, P559, I587, S768, P777, Y778, L779]	[G242, E243, L309, S310, S337, L419, F459, S709, V710, E711]
O94782	Q5XG87	USP1	TENT4A	0.779915	[P68, I95, L164, S350, I351, T558, P559, I587, Y778, L779]	[S184, G185, P257, T258, N425, S596, S611, P634, S694, A695]
O94782	Q8TBC4	USP1	UBA3	0.779397	[F27, P68, I69, I95, L96, Q97, L164, L181, F430, Q431]	[D3, G4, V74, Q95, I195, V196, V344, V348, D349, A401]
O94782	Q6ZVZ8	USP1	ASB18	0.779223	[L25, I474, S475, T529, P559, L578, I587, P777, Y778, L779]	[K27, D28, D44, L68, G69, D70, T122, R289, D290, L352]
O94782	Q96AQ2	USP1	TMEM125	0.778713	[F27, F28, L96, Q97, L181, L182, P413, I414, L429, F430]	[A41, G43, T58, T59, S60, A137, A139, A153, T212, S213]
O94782	Q96JH7	USP1	VCPIP1	0.778359	[P68, I69, I95, L96, L112, F113, N114, L164, F430, I587]	[P12, P13, P14, P15, P16, N101, L103, L256, I304, H1001]
O94782	Q9BQI6	USP1	SLF1	0.777699	[L99, S350, I351, T558, P559, I587, T588, P777, Y778, L779]	[L196, L197, E198, E233, L593, L677, Q678, P913, F947, H948]
O94782	Q9UBZ9	USP1	REV1	0.775605	[P68, L96, L164, S350, I351, T558, P559, I587, Y778, L779]	[S299, Q318, G319, L457, Y554, L632, P725, K726, S936, I1179]
O94782	Q92995	USP1	USP13	0.774134	[G11, L12, Q97, V98, L99, G245, I246, W487, A488, I489]	[Q352, A353, I354, G393, L394, N422, G423, F548, P596, A746]
O94782	Q8WVN8	USP1	UBE2Q2	0.773948	[S344, A345, T402, V403, T404, T595, A596, S597, T707, G708]	[L39, P68, I69, L231, I232, S250, P251, L252, I268, L269]
O94782	Q9NZ71	USP1	RTEL1	0.771421	[L25, I351, I474, S475, T558, P559, I587, P777, Y778, L779]	[A94, A95, A672, F715, P759, G781, P1157, P1168, Q1187, A1195]
O94782	P54619	USP1	PRKAG1	0.771225	[F27, P68, L96, I236, P237, F430, Q431, P626, L627, L764]	[V83, G84, E115, T116, K127, P128, L173, K174, F175, L178]
O94782	Q08493	USP1	PDE4C	0.770843	[F27, P68, S344, A345, T402, V403, A596, S597, L627, T707]	[G102, A109, P110, Q157, V158, L159, G184, P185, V402, L403]
O94782	Q9GZV1	USP1	ANKRD2	0.770778	[I351, I474, S475, T558, P559, I587, P769, P777, Y778, L779]	[G91, A132, I164, E165, G270, G280, P316, T317, D326, T327]
O94782	P54278	USP1	PMS2	0.770138	[F27, P68, I69, I95, L96, L112, F113, N114, L164, F430]	[E67, V68, D119, S164, F272, L585, S586, L594, P771, T772]
O94782	P10155	USP1	RO60	0.76978	[P68, I474, S475, T529, P559, L578, I587, P777, Y778, L779]	[E59, A60, L61, I62, L337, A396, A397, V463, V529, I530]
O94782	Q07343	USP1	PDE4B	0.769417	[F27, P68, L164, L165, I236, P237, P626, L627, F763, L764]	[G100, P101, Q171, V420, L421, L422, F431, L544, G673, L674]
O94782	P27695	USP1	APEX1	0.767047	[S24, L25, S350, I351, T558, P559, I587, P777, Y778, L779]	[A9, V10, K103, L104, G113, P204, L205, L287, L292, P293]
O94782	Q13404	USP1	UBE2V1	0.766574	[S344, A345, T402, V403, T404, T595, A596, S597, T707, G708]	[F15, R16, L17, L67, K68, I69, N91, G92, N97, G98]
O94782	Q6ZVH7	USP1	ESPNL	0.765122	[P68, L96, S350, I351, T558, P559, S768, P777, Y778, L779]	[D403, S429, G430, D431, A468, E578, H611, G612, G706, V818]
O94782	Q92625	USP1	ANKS1A	0.765108	[S350, I351, I474, S475, T558, P559, I587, P777, Y778, L779]	[T460, A461, E462, A488, E489, T570, S984, T1041, V1042, D1043]
O94782	Q86SG2	USP1	ANKRD23	0.764509	[F27, F28, P68, L181, L182, I414, L429, F430, A596, S597]	[I4, S11, G12, I127, A139, T169, V170, T212, L214, A238]
O94782	Q49AM3	USP1	TTC31	0.764072	[F27, P68, L96, N166, T402, S457, P559, L578, I587, T693]	[G88, G102, L267, A268, A360, P448, G466, G509, L510, G511]
O94782	Q9HCU8	USP1	POLD4	0.764017	[S344, A345, T402, V403, T404, A596, S597, T707, G708, T709]	[R17, E31, L32, R39, D40, D53, L54, W70, C71, R72]
O94782	Q9BX63	USP1	BRIP1	0.763947	[S350, I351, T529, T558, P559, I587, T588, P777, Y778, L779]	[H181, A395, H396, A418, A551, A637, N638, I983, V984, A1159]
O94782	Q96FJ0	USP1	STAMBPL1	0.763559	[F27, P68, I95, L96, L164, N166, F430, A596, S597, T707]	[S23, F75, P101, E102, K103, G208, I312, G344, W345, V399]
O94782	P31350	USP1	RRM2	0.763438	[F27, T40, P68, T402, T404, F430, S457, I474, S475, L680]	[M1, L2, E147, A207, D208, I262, A328, V343, E344, F383]
O94782	Q9UPN4	USP1	CEP131	0.762174	[S67, P68, I69, I95, L96, L164, S350, L520, Y778, L779]	[K2, A335, K584, K610, Q670, A671, E688, R743, Q867, A868]
O94782	Q9Y252	USP1	RNF6	0.759782	[P68, P315, S344, A345, V403, S538, G539, L560, A596, S597]	[F43, R139, N141, I212, R375, P675, V676, L677, I681, A682]
O94782	Q8WWH4	USP1	ASZ1	0.758564	[F27, P68, L181, L182, F430, I474, S475, P559, I587, P777]	[E64, L134, F236, D278, L294, L295, G341, F356, D421, L464]
O94782	Q9H0H5	USP1	RACGAP1	0.758141	[P68, S457, S538, G539, L540, L578, G586, I587, T693, T722]	[V81, A89, G131, M361, G377, A441, Q481, F562, M630, K632]
O94782	Q6P6B7	USP1	ANKRD16	0.756894	[S457, S538, L540, G577, L578, G586, I587, T722, G723, I724]	[A28, A29, G30, T67, A95, A96, T207, A247, V248, V266]
O94782	Q00653	USP1	NFKB2	0.756813	[F27, F28, P68, L181, L182, P413, I414, L429, F430, I587]	[A363, A364, A370, G371, G372, G402, G403, G404, A572, G648]
O94782	Q96Q27	USP1	ASB2	0.756078	[F27, P68, L96, L164, L181, L182, L429, F430, L578, I587]	[E50, A51, V89, G195, A328, D329, A435, V441, I442, D468]
O94782	P28715	USP1	ERCC5	0.755743	[P68, S350, I351, T558, P559, T588, S768, P777, Y778, L779]	[K40, G41, V42, I70, V434, E521, K636, A637, I905, P939]
O94782	P09936	USP1	UCHL1	0.755575	[F27, P68, L96, Q97, L164, L165, T402, V403, T404, F430]	[V29, V31, L32, G33, P43, A44, P45, A147, Q148, G170]
O94782	P61088	USP1	UBE2N	0.755255	[S344, A345, T346, T402, V403, T404, T595, A596, S597, T707]	[L54, F71, M72, T73, Q109, A110, L111, Q135, A136, I137]
O94782	A7E2S9	USP1	ANKRD30BL	0.755219	[F27, P68, I69, I95, L96, L112, F113, N114, L164, F430]	[P15, L54, T89, N122, I123, I179, R180, K181, E212, E227]
O94782	Q7Z7H5	USP1	TMED4	0.753955	[S344, A345, T402, V403, T404, S538, T595, A596, S597, T707]	[G13, R14, Q15, G26, A27, Q28, I53, A160, R161, Q162]
O94782	O15372	USP1	EIF3H	0.753679	[F27, P68, I69, I95, L96, Q97, L164, L181, F430, Q431]	[L47, K48, I49, P171, K172, L173, L214, F305, K306, P307]
O94782	P42166	USP1	TMPO	0.750594	[F27, P68, I69, I95, L96, Q97, L164, L429, F430, Q431]	[T164, P205, L353, S354, L531, S532, F543, L604, S605, I617]
O94782	Q7L2H7	USP1	EIF3M	0.749875	[S24, L25, S350, I351, I474, S475, P559, I587, Y778, L779]	[I45, I46, L72, I73, L106, N108, F220, H222, L224, W347]
O94782	Q9P2R3	USP1	ANKFY1	0.74885	[L99, S350, I351, T558, P559, I587, T588, P777, Y778, L779]	[A466, G467, A468, L495, L547, M549, L626, M628, V963, F1081]
O94782	P46531	USP1	NOTCH1	0.748127	[P68, I95, L164, S350, I351, T558, P559, S768, Y778, L779]	[G172, G347, G699, G995, G1033, G1174, A1325, G1360, G1865, V1867]
O94782	Q3KP44	USP1	ANKRD55	0.747775	[T40, P68, S457, I474, S475, T529, P559, L578, I587, P777]	[A42, L43, I87, N88, L147, P221, I224, N225, Q259, L261]
O94782	Q6ZW76	USP1	ANKS3	0.747692	[P68, I474, S475, P559, I587, I589, P769, P777, Y778, L779]	[L88, G180, P226, L232, Y233, P307, L308, E370, L433, L569]
O94782	P63279	USP1	UBE2I	0.746825	[S344, A345, T346, T402, V403, T404, T595, A596, S597, T707]	[P69, S70, P79, P80, L81, Y87, P88, I112, L113, S158]
O94782	Q92820	USP1	GGH	0.746775	[P265, K316, T402, V403, A596, S597, S770, T771, T774, S775]	[M1, S105, D106, N215, V216, L217, I228, F274, S288, E289]
O94782	Q7Z4H7	USP1	HAUS6	0.746327	[S350, I351, T558, P559, I587, T588, S768, P777, Y778, L779]	[D86, M246, F247, L248, E382, E707, M711, P781, L813, S908]
O94782	A4GXA9	USP1	EME2	0.746048	[F27, F28, P68, L96, L181, L182, P413, L429, F430, I587]	[T156, L157, T158, V195, S196, T251, G274, R275, W276, E280]
O94782	O00762	USP1	UBE2C	0.745521	[G3, G82, T402, T404, G547, G548, A596, S597, T693, T707]	[A15, A26, A69, A70, R129, T130, I131, K164, Y165, L166]
O94782	Q9Y283	USP1	INVS	0.745356	[L99, S350, I351, T558, P559, I587, T588, P777, Y778, L779]	[M1, P117, P185, D591, A592, L867, S868, L962, F973, P974]
O94782	Q99986	USP1	VRK1	0.744544	[F27, P68, L165, N166, L182, S457, I474, S475, L578, I587]	[P2, G78, P79, F86, F149, S150, V236, Q326, L328, L349]
O94782	Q9BSR8	USP1	YIPF4	0.744533	[P237, S344, A345, T402, V403, T404, A596, S597, L627, T707]	[F152, G160, V162, L168, P177, I181, P183, L226, F231, L232]
O94782	P04632	USP1	CAPNS1	0.744437	[S344, A345, T402, V403, T404, T595, A596, S597, G708, T709]	[G37, G40, G41, G43, G44, G45, G46, G47, G48, G49]
O94782	Q14181	USP1	POLA2	0.744227	[P68, I69, I95, L96, R118, K119, L164, K281, K303, I724]	[Y113, T114, T350, T351, L382, Y442, S443, S473, T474, S487]
O94782	P40692	USP1	MLH1	0.744206	[F27, P68, L96, I236, P237, F430, P626, L627, F763, L764]	[S95, T364, T367, S368, S369, S370, T371, T465, A539, G699]
O94782	Q96NS5	USP1	ASB16	0.744042	[S350, I351, I474, S475, T558, P559, I587, P777, Y778, L779]	[A75, L76, F77, V104, V171, L214, H215, A234, L369, L370]
O94782	Q5T7N3	USP1	KANK4	0.743484	[L99, S350, I351, L557, T558, P559, I587, P777, Y778, L779]	[P225, S343, S554, P555, G670, S800, M863, G886, S957, L958]
O94782	Q9HCJ3	USP1	RAVER2	0.743197	[F27, P68, L96, Q97, F113, N114, N166, F430, S457, T693]	[S152, F153, L353, Q354, G372, P374, S384, I385, G486, L529]
O94782	P51124	USP1	GZMM	0.742326	[S344, A345, T402, V403, T404, A596, S597, T707, G708, T709]	[V61, L62, W150, G151, L152, S187, P188, S189, F225, S226]
O94782	Q96J02	USP1	ITCH	0.742007	[I474, S475, P559, I587, I589, L767, S768, P769, P777, Y778]	[V47, P260, V323, F418, A523, R639, F640, P682, V831, E903]
O94782	Q96PU5	USP1	NEDD4L	0.739939	[L25, S350, I351, T558, P559, I587, S768, P777, Y778, L779]	[F38, L89, F104, L146, L530, F532, R733, P734, I840, K841]
O94782	P55055	USP1	NR1H2	0.739885	[P68, L96, Q97, L112, F113, N114, N166, P237, F430, Q431]	[G212, E213, T220, V278, S379, A380, Y398, V399, E400, E460]
O94782	P22234	USP1	PAICS	0.738151	[P68, P315, T402, V403, T404, P559, L560, A596, S597, T707]	[E5, V6, D197, V198, T199, V299, G318, D319, G320, R403]
O94782	Q8N7F7	USP1	UBL4B	0.73717	[F27, F113, N114, N166, P237, F430, S457, L578, I587, T693]	[L43, L44, P63, Q72, P89, L90, L96, V97, L113, L114]
O94782	Q93084	USP1	ATP2A3	0.736692	[S24, L25, S350, I351, T558, P559, I587, P777, Y778, L779]	[V89, I103, G148, A161, V411, I840, I947, L953, P954, L955]
O94782	Q9NR56	USP1	MBNL1	0.735929	[S344, A345, T346, T402, V403, T404, A596, S597, T707, T771]	[S28, R29, C61, S62, C229, S230, P296, Q322, A323, L324]
O94782	Q9BX74	USP1	TM2D1	0.735784	[L164, L165, S344, A345, T402, V403, T404, A596, S597, T707]	[N72, L131, W133, Y140, K150, F151, G187, T188, R189, P207]
O94782	P14672	USP1	SLC2A4	0.735719	[P68, L164, I236, P626, L627, F763, S770, T771, T774, S775]	[P74, I99, I145, L205, I289, I290, I434, L452, F453, A454]
O94782	P15374	USP1	UCHL3	0.735543	[S344, A345, T346, T402, V403, T404, A596, S597, T707, G708]	[M1, I104, A159, L173, V174, G178, I225, A226, L227, S228]
O94782	P61081	USP1	UBE2M	0.734114	[S344, A345, T346, T402, V403, T404, A596, S597, T707, G708]	[N42, L57, L58, D89, P90, P91, F136, E138, P144, V152]
O94782	O60237	USP1	PPP1R12B	0.732549	[F27, F28, P68, I69, I95, L96, L164, L181, L182, F430]	[D58, G59, A60, E313, E487, A628, E797, E803, L966, K982]
O94782	Q15843	USP1	NEDD8	0.731469	[F27, P68, S344, A345, T402, V403, T404, A596, S597, T693]	[M1, L2, I3, V5, K6, T7, K11, G47, K48, Q49]
O94782	O43303	USP1	CCP110	0.731439	[P68, I69, L96, L164, S350, I351, T558, P559, Y778, L779]	[S311, M312, M494, S551, L667, S668, L763, S767, A865, V909]
O94782	O14983	USP1	ATP2A1	0.730886	[F27, P68, I69, I95, L96, L112, F113, N114, L164, F430]	[L67, I103, V104, G221, I222, A303, V304, I332, F455, L913]
O94782	P54725	USP1	RAD23A	0.730845	[G3, V4, P62, V81, S770, T771, S772, T774, S775, T776]	[P115, N230, P231, Q268, L269, L270, Q279, F280, I281, L355]
O94782	Q9BQI5	USP1	SGIP1	0.730163	[P68, I95, L164, S350, I351, T558, P559, I587, Y778, L779]	[S149, P181, A198, G350, L371, I397, S398, I509, S510, F791]
O94782	Q86TL0	USP1	ATG4D	0.729881	[S344, A345, T402, V403, T404, S538, A596, S597, T693, T707]	[N37, G38, L39, Q155, L157, P191, T294, A295, T363, V364]
O94782	P27144	USP1	AK4	0.728587	[P68, S344, A345, T402, V403, T404, T595, A596, S597, T707]	[K102, L108, P130, S132, D150, V151, S211, N212, K213, Y223]
O94782	Q9HBJ7	USP1	USP29	0.728273	[L78, P79, I153, I154, V460, Q461, L556, L557, L780, F781]	[L82, L148, F149, P466, L467, L549, P550, L551, F880, F881]
O94782	O15084	USP1	ANKRD28	0.727884	[L99, S350, I351, T558, P559, I587, T588, P777, Y778, L779]	[S220, P275, A413, A414, G415, A446, N497, P498, L659, N748]
O94782	Q9UNE7	USP1	STUB1	0.726988	[F27, P68, V81, L96, L112, L164, L165, S457, L578, I587]	[A26, Q27, E28, A52, Q104, L105, E106, H266, F267, D268]
O94782	Q8NFH5	USP1	NUP35	0.726847	[F27, L182, P413, F430, S770, T771, S772, T774, S775, T776]	[M19, G21, P23, T24, S100, P130, A140, S141, S259, G272]
O94782	Q9H6T3	USP1	RPAP3	0.726665	[P68, L96, N114, L164, S457, I474, S475, L578, I587, P626]	[R62, K63, K64, K65, N172, F178, L327, L514, K580, K660]
O94782	P17987	USP1	TCP1	0.726516	[F27, P68, F113, N114, N166, L181, L182, T402, V403, F430]	[A200, N284, V285, I286, A320, I364, L377, R378, G379, V509]
O94782	Q9UKT7	USP1	FBXL3	0.725318	[S344, A345, T346, T402, V403, T404, T595, A596, S597, T707]	[Q133, L134, V135, P264, G265, N288, L289, R333, L344, W428]
O94782	P01762	USP1	IGHV3-11	0.724144	[P79, L164, L165, S344, A345, V403, T404, A596, S597, T707]	[L37, R38, L39, G61, K62, A80, V112, Y113, Y114, C115]
O94782	Q7Z6G8	USP1	ANKS1B	0.721865	[P68, L164, S350, I351, T558, P559, I587, P777, Y778, L779]	[G115, P116, T325, G326, I352, S353, A762, E763, G1024, D1025]
O94782	Q8IZ83	USP1	ALDH16A1	0.718728	[F27, P68, L181, L182, F430, S457, I474, S475, I587, K784]	[L271, L273, A676, F677, A682, P683, A703, L788, G801, D802]
O94782	A0AVT1	USP1	UBA6	0.718721	[F27, F28, L181, L182, P413, I414, L429, F430, A596, S597]	[F65, S362, F386, A480, T608, S650, L787, P815, L833, A929]
O94782	Q8IWZ3	USP1	ANKHD1	0.718541	[S350, I351, T558, P559, T588, I589, S768, P777, Y778, L779]	[T10, S685, T1537, G1878, V2237, A2238, V2356, P2366, G2388, T2389]
O94782	Q6P4F7	USP1	ARHGAP11A	0.717492	[L25, P68, I474, S475, P559, I587, I589, P769, P777, L779]	[R5, L6, K281, E458, R463, L464, L512, N815, K859, L860]
O94782	Q5U5Q3	USP1	MEX3C	0.717471	[P315, T402, A596, S597, S770, T771, S772, T774, S775, T776]	[L70, A179, A180, A181, A182, A183, A184, A213, A214, P344]
O94782	Q8NG08	USP1	HELB	0.716189	[L152, I153, F163, L164, L519, L520, P555, L556, L779, L780]	[R227, W231, Q303, F489, K490, L547, Q624, H949, R1076, Q1077]
O94782	Q96TA2	USP1	YME1L1	0.715543	[S344, A345, T346, T402, V403, T404, T595, A596, S597, G708]	[M1, Y80, E356, A393, G414, V415, G416, A417, A557, P623]
O94782	Q5XPI4	USP1	RNF123	0.71522	[S350, I351, T558, P559, T588, L767, S768, P777, Y778, L779]	[S3, T185, S226, G228, L327, G520, A660, M757, T1309, T1310]
O94782	P07358	USP1	C8B	0.713602	[L99, S350, I351, I474, P476, T558, P559, I587, Y778, L779]	[T74, T75, G171, I172, Y204, I345, M419, G531, L532, S556]
O94782	Q9UIF9	USP1	BAZ2A	0.713315	[P68, I95, L164, S350, I351, T558, P559, I587, Y778, L779]	[G125, G182, A647, E1056, E1057, E1058, H1228, P1319, Q1320, R1760]
O94782	P63146	USP1	UBE2B	0.712557	[P68, I236, T402, P559, L627, T707, T771, S772, S775, T776]	[P21, T46, D50, G51, S97, P98, S111, L112, N119, P121]
O94782	Q9Y2G4	USP1	ANKRD6	0.712545	[S66, P68, P559, L578, I587, T771, S772, S775, T776, P777]	[V7, G74, V85, G86, G131, N133, A214, K282, Q406, Q572]
O94782	P23458	USP1	JAK1	0.711501	[L25, S350, I351, I474, S475, T558, P559, I587, Y778, L779]	[F113, L396, R414, N553, I735, K736, F838, M991, V1069, K1154]
O94782	Q05086	USP1	UBE3A	0.70958	[S350, I351, T558, P559, T588, L767, S768, P777, Y778, L779]	[E13, P14, S233, V234, D235, P427, E558, M692, P838, V846]
O94782	Q5VTH9	USP1	DNAI4	0.70874	[P68, S344, T402, V403, T404, A596, S597, T707, T771, S775]	[L162, P298, L350, I379, Y533, P573, S740, F795, R822, N823]
O94782	P54727	USP1	RAD23B	0.707352	[G3, V81, G82, P459, L549, V663, E664, A665, Y681, T693]	[L276, I291, I292, Q312, L313, L314, H323, F324, I325, L401]
O94782	Q8TAK5	USP1	GABPB2	0.70719	[F27, P68, I474, S475, T529, I530, P559, L578, I587, P777]	[A80, D81, D96, D129, F133, E190, A409, A413, V414, V415]
O94782	Q14527	USP1	HLTF	0.706864	[P68, T529, P559, I587, T588, A596, S597, P777, Y778, L779]	[K216, L309, L521, V554, N683, I751, D826, F928, L929, I957]
O94782	O96028	USP1	NSD2	0.706679	[P68, I69, L164, S350, I351, T558, P559, P777, Y778, L779]	[M62, L138, P201, R400, A585, L1096, I1127, F1275, P1342, R1353]
O94782	Q86YT6	USP1	MIB1	0.704992	[L99, S350, I351, T558, P559, I587, T588, P777, Y778, L779]	[F226, Y227, L311, T312, V490, E491, D496, I571, S572, D698]
O94782	Q9HCD6	USP1	TANC2	0.703979	[S350, I351, T558, P559, I587, T588, S768, P777, Y778, L779]	[S144, T168, S172, I242, S1008, S1445, S1457, Y1725, S1803, S1895]
O94782	Q9UGN5	USP1	PARP2	0.703683	[P68, I474, P559, I587, I589, S768, P769, P777, Y778, L779]	[Y201, D202, E257, M258, T349, K409, D410, K413, E414, M569]
O94782	Q96DT6	USP1	ATG4C	0.703514	[I236, P237, T402, V403, A596, S597, P626, L627, T707, F763]	[I72, G123, L124, G167, E168, Q254, I256, D345, P346, D379]
O94782	Q9NVM9	USP1	INTS13	0.703438	[I474, S475, T529, I530, P559, I587, I589, P777, Y778, L779]	[S5, I314, L354, I402, T411, F469, L486, S584, K611, E612]
O94966	Q9HAW4	USP19	CLSPN	0.993584	[P112, L187, M195, L196, P199, M471, I664, F686, F1032, P1259]	[E112, D197, E637, T639, D645, G646, E1057, A1058, G1073, D1324]
O94966	P12004	USP19	PCNA	0.979762	[G9, P10, P401, L439, V870, L882, S942, P953, S1111, F1188]	[L101, C135, V136, L151, S152, H153, S161, A163, L182, Q184]
O94966	P04637	USP19	TP53	0.976486	[P10, P112, M195, L196, P401, L439, I664, F686, L882, P1221]	[P75, A76, P77, P85, A86, P87, A88, P89, L188, A189]
O94966	Q96RL1	USP19	UIMC1	0.97535	[L17, L196, I548, F550, I664, L1034, P1075, L1233, P1235, V1258]	[T221, T273, V274, N275, M309, A310, Q311, T700, V701, Q702]
O94966	Q00987	USP19	MDM2	0.974388	[G9, P10, L196, P294, P401, G438, L439, V511, L714, L882]	[Q24, E25, T26, E114, S115, E310, N368, D369, Q389, S391]
O94966	P62877	USP19	RBX1	0.964032	[S58, S477, G541, T542, S702, S845, P847, S951, S1048, T1296]	[N28, A29, V30, A43, I44, C45, W72, G73, V74, W87]
O94966	O43524	USP19	FOXO3	0.963412	[T8, S64, S86, S88, L439, T750, S869, L882, S942, Y1207]	[N530, Q531, N532, H536, Q537, H538, H570, Q571, Q572, Q573]
O94966	Q01831	USP19	XPC	0.959109	[L56, L109, T111, L540, Y840, P847, T917, G974, L1294, L1311]	[M1, A2, T79, K81, T328, K655, Y656, K708, K868, S869]
O94966	Q9BXW9	USP19	FANCD2	0.958069	[L56, A57, L109, L221, L540, G541, V701, L843, V844, L1311]	[S10, E11, R355, Y356, E357, R589, S590, E591, T874, D875]
O94966	Q9Y4K3	USP19	TRAF6	0.956145	[S58, P242, S477, T542, S845, P847, S951, P1046, S1048, T1296]	[S129, H173, I174, N175, I176, H177, N294, H394, L395, Q396]
O94966	P01106	USP19	MYC	0.956018	[L56, L109, A460, L540, G839, Y840, L843, A848, G1295, L1311]	[D17, Q33, Q34, Q35, Q36, Q37, H305, Q306, H307, N308]
O94966	Q13127	USP19	REST	0.954675	[S223, L540, I838, Y840, S845, P847, S951, L1294, G1295, L1311]	[I441, T442, N443, P479, S480, N481, K515, P720, M721, Q722]
O94966	Q14119	USP19	VEZF1	0.950286	[L540, I838, S845, P847, A848, S951, P973, G974, L1294, G1295]	[Q19, Q339, Q340, Q341, Q342, Q343, Q344, Q351, Q352, Q353]
O94966	P98177	USP19	FOXO4	0.948537	[T111, T542, S702, I838, S845, P847, T917, S951, S1048, T1296]	[A13, A14, G78, G79, G86, A87, V88, G294, G295, V296]
O94966	Q9P035	USP19	HACD3	0.948157	[S58, S477, T542, S702, S845, P847, S951, S1048, G1295, T1296]	[I33, L103, L159, F161, P213, V247, F248, F312, L337, L339]
O94966	Q5VWC8	USP19	HACD4	0.946657	[A57, S58, S477, T542, S702, S845, P847, S951, S1048, T1296]	[F35, T36, N37, L144, S148, Q149, I167, Y168, Q169, I190]
O94966	P33402	USP19	GUCY1A2	0.944129	[L540, I838, Y840, S845, P847, V916, S951, L1294, G1295, L1311]	[G44, P45, P59, A60, P61, L164, I388, I617, G692, I693]
O94966	Q96RY7	USP19	IFT140	0.943786	[A110, A460, L540, G839, Y840, S845, P847, V916, S951, L1311]	[W80, H146, T632, Q667, E668, T669, H708, E709, S710, T1007]
O94966	Q14258	USP19	TRIM25	0.939551	[A460, L540, I838, G839, S845, P847, L915, V916, S951, L1294]	[Q132, Q159, H160, N161, N432, N555, W561, H562, N563, N564]
O94966	Q13309	USP19	SKP2	0.938472	[A460, L540, G839, Y840, S845, P847, V916, S951, P973, L1294]	[V80, I81, L106, I108, I161, A162, F368, G369, I370, V371]
O94966	P82933	USP19	MRPS9	0.935396	[A460, L540, S702, G839, S845, P847, V916, S951, L1294, G1295]	[A3, P4, C5, P123, V124, L346, A347, A351, L352, C353]
O94966	P62249	USP19	RPS16	0.935396	[A460, L540, I838, G839, S845, P847, V916, S951, L1294, G1295]	[A21, A23, R62, F63, A64, V66, G76, K131, F132, G133]
O94966	Q96BN8	USP19	OTULIN	0.934919	[A460, L540, S702, G839, Y840, S845, P847, V916, S951, G1295]	[S16, C17, A18, Y128, C129, A130, T220, E252, V253, P254]
O94966	P51786	USP19	ZNF157	0.934854	[S58, S477, I838, S845, P847, A848, S951, P973, G974, G1295]	[E191, E250, C251, E278, C279, E303, E331, E418, C419, E446]
O94966	Q9H6Z9	USP19	EGLN3	0.934607	[A460, L540, I838, G839, Y840, S845, P847, V916, S951, L1294]	[V20, P21, C22, G27, F28, C29, V38, V39, A66, G67]
O94966	Q16665	USP19	HIF1A	0.934113	[A460, L540, I838, G839, Y840, S845, P847, V916, S951, L1294]	[Y111, V221, L222, L400, P402, S500, L562, A563, P564, S643]
O94966	Q13485	USP19	SMAD4	0.933816	[A57, L540, G541, V701, I838, V844, S845, P847, S951, L1311]	[Q249, Q250, N251, H283, Q284, N285, Q289, H291, Q449, Q450]
O94966	Q9NS91	USP19	RAD18	0.933331	[T111, A460, L540, G839, Y840, S845, P847, V916, T917, S951]	[D181, P182, S183, K347, S348, E349, T373, E469, I470, S471]
O94966	P15880	USP19	RPS2	0.93314	[A460, L540, I838, G839, Y840, S845, P847, V916, S951, L1294]	[S31, G32, T149, A150, V191, L192, T202, G203, S206, A207]
O94966	Q96KS0	USP19	EGLN2	0.931947	[L459, A460, L540, I838, G839, S845, P847, V916, S951, L1294]	[A96, A97, V183, P184, C185, G190, I191, C192, V336, A383]
O94966	Q8IWA4	USP19	MFN1	0.931254	[A460, L540, G839, Y840, S845, P847, V916, S951, L1294, L1311]	[K194, F195, C196, K511, L512, C513, V544, R679, L680, C681]
O94966	O95140	USP19	MFN2	0.931254	[L459, A460, L540, G839, S845, P847, V916, S951, L1294, L1311]	[F223, V224, L225, P518, P559, L636, F638, G639, L640, V676]
O94966	Q6Y1H2	USP19	HACD2	0.923833	[A460, L540, S702, I838, G839, S845, P847, V916, S951, G1295]	[G35, I44, G98, I99, V100, F137, V138, I173, V174, L175]
O94966	P27037	USP19	ACVR2A	0.923547	[A460, L540, I838, G839, Y840, S845, P847, V916, S951, L1294]	[L172, P174, I318, S319, L343, I479, T480, L485, T486, N487]
O94966	P48058	USP19	GRIA4	0.923122	[A460, L540, I838, G839, Y840, S845, P847, V916, S951, L1294]	[T119, I247, S248, T502, S514, I613, S614, E700, P701, S702]
O94966	Q9GZT9	USP19	EGLN1	0.922785	[A110, A460, L540, I838, G839, S845, P847, V916, S951, L1294]	[A122, A130, A131, A139, V199, P200, C201, G206, I207, C208]
O94966	Q99496	USP19	RNF2	0.921587	[A460, L540, G839, Y840, S845, P847, V916, S951, L1294, G1295]	[S20, H134, N135, N136, Q137, Q138, N209, N210, N211, S308]
O94966	Q13705	USP19	ACVR2B	0.919569	[A110, A460, L540, G839, Y840, S845, P847, V916, S951, L1294]	[L8, A9, L10, P178, G341, L342, L391, V392, G449, L450]
O94966	Q9UBN7	USP19	HDAC6	0.919104	[A385, G498, G549, T615, P784, P847, V1072, V1102, L1103, F1308]	[W309, N310, Q311, Q1163, H1164, H1191, H1192, Q1193, H1203, N1205]
O94966	Q96EP0	USP19	RNF31	0.918729	[P401, A460, L540, G839, S845, P847, V916, S951, L1294, L1311]	[P201, G215, P216, P269, A286, G587, F588, L663, L665, I732]
O94966	P13569	USP19	CFTR	0.918518	[L56, L109, L459, L540, I838, Y840, S845, P847, L1294, L1311]	[I121, L123, I125, P205, L233, L235, L738, L863, F1232, I1234]
O94966	B0YJ81	USP19	HACD1	0.915746	[A110, T111, A460, S461, G839, S845, P847, V916, L926, S951]	[V89, L90, A91, I92, F121, A122, I131, G132, I133, V134]
O94966	Q14653	USP19	IRF3	0.912303	[A460, L540, I838, G839, Y840, S845, P847, V916, S951, L1294]	[I53, A150, P151, P155, P157, P187, V197, L272, L322, P324]
O94966	P14373	USP19	TRIM27	0.911543	[A110, A460, S461, L540, G839, Y840, S845, P847, V916, S951]	[V95, C96, E97, V117, C118, D119, V387, C388, E389, T460]
O94966	Q96CX6	USP19	LRRC58	0.905411	[A460, S461, G839, Y840, S845, P847, V916, T917, L926, S951]	[H69, L148, S149, Q156, Q166, Q210, L211, H212, L217, S218]
O94966	P0C1H6	USP19	H2BW2	0.904704	[A460, S461, L540, G839, Y840, S845, P847, V916, S951, G1295]	[T31, K32, A33, S44, R45, K108, R109, P126, G127, K128]
O94966	P39086	USP19	GRIK1	0.903797	[P401, L540, L700, I838, G839, Y840, S845, P847, S951, L1294]	[L12, L22, P73, L532, L551, G552, I553, T794, I795, A796]
O94966	O75175	USP19	CNOT3	0.902391	[L540, S702, I838, S845, P847, A848, S951, P973, L1294, G1295]	[N311, Q312, H313, G419, W622, H623, H624, H649, H650, Q651]
O94966	Q9UKK3	USP19	PARP4	0.901188	[L56, L109, L459, L540, Y840, S845, P847, S951, L1294, L1311]	[F39, S371, L372, M748, L905, Y964, S1340, F1516, L1579, I1645]
O94966	P06213	USP19	INSR	0.900401	[L322, T402, L540, Y671, Y840, S845, P847, S951, Y1309, L1311]	[M1, L15, L23, L89, L90, F116, F455, L930, L962, I963]
O94966	Q504Y2	USP19	PKDCC	0.898236	[L189, L201, T321, L322, T402, P403, Y671, L672, Y1309, P1310]	[P77, G78, P92, G93, G94, P158, G159, G160, G236, A237]
O94966	O14757	USP19	CHEK1	0.89813	[A110, A460, L540, G839, Y840, S845, P847, V916, S951, L1294]	[I124, G125, I126, G150, L151, I196, V197, L198, L241, F344]
O94966	Q9Y5L0	USP19	TNPO3	0.897937	[S84, S85, S845, P847, L926, T941, S942, I944, S951, P953]	[L117, Q118, L293, N294, A558, V559, G560, A808, G886, A887]
O94966	Q7Z2G1	USP19	H2BW1	0.89726	[A110, T111, S244, P245, A460, S461, G839, Y840, V916, T917]	[T14, A15, I16, L124, A125, R126, T159, Y168, A169, I170]
O94966	O95376	USP19	ARIH2	0.895898	[A110, A460, S461, G839, Y840, S845, P847, V916, L926, S951]	[L152, S153, L154, F196, V197, F198, Q224, F367, Y368, F369]
O94966	Q15831	USP19	STK11	0.889373	[A110, P401, L540, G839, Y840, S845, P847, V916, S951, L1311]	[L105, R106, H107, I300, R301, Q302, I303, R304, Q305, I322]
O94966	Q8N806	USP19	UBR7	0.884971	[A110, P401, L540, L700, Y840, S845, P847, S951, L1294, L1311]	[S41, D42, S43, E266, S267, Y335, D336, M358, D359, T360]
O94966	Q13546	USP19	RIPK1	0.881382	[A110, A460, L540, G839, Y840, S845, P847, V916, S951, L1311]	[H197, L198, N199, H365, P366, N428, F429, Q458, P459, Q460]
O94966	Q16690	USP19	DUSP5	0.881335	[G136, A594, F595, L926, I944, G952, P953, V1208, G1263, P1264]	[G58, A59, G80, G81, G82, V83, A84, A85, V86, V87]
O94966	Q9NPA1	USP19	KCNMB3	0.880992	[L184, S244, P245, A266, A460, S461, G839, Y840, V916, I944]	[T24, A25, F26, M66, G67, L71, I98, S170, A209, I210]
O94966	P98170	USP19	XIAP	0.880129	[P401, S845, P847, L926, I944, S951, G952, P953, V1208, G1263]	[F127, A128, V230, L231, I458, A459, I460, V461, F462, V463]
O94966	Q9H4B4	USP19	PLK3	0.878558	[P245, A460, L540, G839, Y840, S845, P847, V916, S951, L1294]	[L166, Q168, L233, R234, Q235, L309, R310, L562, L629, R630]
O94966	Q99879	USP19	H2BC14	0.876228	[Y840, P847, L926, I944, G952, P953, P1147, V1208, L1209, G1263]	[S7, A8, P9, T53, G54, I55, M60, G61, I62, K126]
O94966	O60814	USP19	H2BC12	0.874684	[T111, P137, L138, L184, S461, Y840, P874, Q909, T917, L1095]	[P4, A5, K6, I55, M60, G61, I62, L107, A108, K109]
O94966	Q9UQB9	USP19	AURKC	0.874285	[A57, A110, L540, V701, Y840, S845, P847, S951, L1294, L1311]	[I119, T145, V180, K181, P207, V256, R257, F258, A308, S309]
O94966	Q99880	USP19	H2BC13	0.874058	[P137, L138, Q139, L184, L185, L676, P874, Q876, Q909, L1095]	[K6, S7, A8, P9, T53, G54, I55, M60, G61, I62]
O94966	O43242	USP19	PSMD3	0.872961	[T111, P245, A460, S461, G839, Y840, V916, T917, I944, P1147]	[T69, V70, T71, D144, T237, A238, T239, Y392, T393, T469]
O94966	Q9UK97	USP19	FBXO9	0.872146	[A110, T111, A460, L540, G839, Y840, S845, P847, V916, S951]	[L54, A55, P56, P125, L248, V249, P250, I320, V321, P322]
O94966	P33778	USP19	H2BC3	0.872095	[A110, T111, L184, S244, A460, S461, G839, Y840, V916, T917]	[S7, A8, P9, T53, G54, I55, M60, G61, I62, K126]
O94966	Q9UKV5	USP19	AMFR	0.869325	[G136, P469, A594, V786, L926, I944, G952, P953, V1208, G1263]	[E527, G528, E529, E553, V554, E555, V556, E557, E560, V561]
O94966	P58876	USP19	H2BC5	0.867282	[A110, T111, L184, P245, A460, S461, G839, Y840, V916, T917]	[K29, R30, K31, V40, Y41, V42, A59, M60, G61, K126]
O94966	Q99877	USP19	H2BC15	0.867275	[P137, L138, Q139, L184, L185, L676, P874, Q876, Q909, L1095]	[S7, V40, Y41, V42, I55, A59, M60, G61, I62, K126]
O94966	Q5QNW6	USP19	H2BC18	0.865509	[A110, T111, P112, L184, S461, I664, G839, Y840, T917, I944]	[P4, A5, K6, T20, A59, M60, G61, L107, A108, K109]
O94966	Q8WU17	USP19	RNF139	0.865395	[P469, A594, P787, L926, I944, G952, P953, V1208, L1209, G1263]	[P29, F137, P162, I164, L307, A425, F426, A569, L570, C571]
O94966	P62807	USP19	H2BC4	0.864865	[P137, L138, Q139, L184, L185, L676, P874, Q876, Q909, L1095]	[S7, A8, P9, T53, G54, I55, M60, G61, I62, K126]
O94966	Q93079	USP19	H2BC9	0.864788	[P137, L138, Q139, L184, L185, L676, P874, Q909, L1095, I1116]	[P4, A5, K6, V42, A59, M60, G61, L107, A108, K109]
O94966	P06899	USP19	H2BC11	0.863512	[P137, L138, L184, F646, Q647, L676, P874, Q909, L1095, P1100]	[S7, A8, P9, T53, G54, I55, A59, M60, G61, I62]
O94966	P57053	USP19	H2BS1	0.861975	[A110, T111, L184, S244, A460, S461, G839, Y840, V916, T917]	[S7, A8, P9, V42, T53, G54, I55, M60, G61, I62]
O94966	Q96A08	USP19	H2BC1	0.860152	[S84, S85, T111, L184, Y840, L893, S940, T941, I944, P1147]	[G8, T54, G55, I56, L108, A109, K110, T117, K118, A119]
O94966	Q92547	USP19	TOPBP1	0.859418	[A57, P401, L540, L700, V844, S845, P847, S951, P1264, L1311]	[Y251, K283, T284, E285, K704, Y705, E706, R1465, T1466, E1467]
O94966	Q8N257	USP19	H2BU1	0.859063	[T111, P137, L138, L184, L676, Y840, P874, Q909, T917, L1095]	[S7, A8, P9, T53, G54, I55, M60, G61, I62, K126]
O94966	Q96EB6	USP19	SIRT1	0.85806	[P137, L138, L184, L185, L676, P874, Q876, I908, Q909, L1095]	[S569, E570, S571, S659, D660, S661, S675, D676, T738, D739]
O94966	Q9UH90	USP19	FBXO40	0.857897	[A110, T111, S244, P245, A460, S461, G839, Y840, V916, T917]	[L57, C58, P59, P64, C65, L66, F138, P391, I396, L581]
O94966	Q13422	USP19	IKZF1	0.857729	[A110, T111, P401, A460, S845, P847, V916, T917, I944, S951]	[F154, T155, Q156, H363, P390, S391, N392, L414, T415, N416]
O94966	Q96BY7	USP19	ATG2B	0.856522	[T188, S200, L201, T321, L322, T402, Y671, L672, Y1309, P1310]	[P305, G306, G813, V946, I1063, A1192, L1862, L1888, G1889, A2038]
O94966	Q7Z3U7	USP19	MON2	0.854096	[T188, L189, S200, L201, L322, T402, Y671, L672, Y1309, P1310]	[A58, A89, I435, A563, A564, A1164, G1300, V1301, L1404, S1717]
O94966	Q92973	USP19	TNPO1	0.852913	[G134, V135, G136, V265, A266, G391, G392, L926, I944, P953]	[D333, E364, E365, D366, D367, D368, D369, D374, D375, F536]
O94966	Q16778	USP19	H2BC21	0.852812	[L138, Q139, L184, L185, H186, P874, F875, Q876, I908, Q909]	[S7, A8, P9, T53, G54, I55, M60, G61, I62, K126]
O94966	P23527	USP19	H2BC17	0.852772	[P137, L138, Q139, L184, L185, F646, L676, P874, Q909, L1095]	[P9, K29, R30, K31, A59, M60, G61, I62, S125, K126]
O94966	Q13315	USP19	ATM	0.852592	[L189, S200, L201, T321, L322, T402, Y671, L672, Y1309, P1310]	[L722, R805, K902, K971, K1289, L1439, K1560, L1702, K2700, I2701]
O94966	Q9ULH0	USP19	KIDINS220	0.850393	[S84, P469, P470, L743, P787, I788, L893, P1147, L1209, F1210]	[P227, N818, I828, N829, W968, N970, I1242, S1359, T1405, N1675]
O94966	Q8NGH5	USP19	OR56A1	0.850001	[P469, F595, L926, I944, G952, P953, V1208, L1209, G1263, P1264]	[F42, L80, P167, L220, I221, L254, I255, L256, I281, P292]
O94966	O60260	USP19	PRKN	0.849399	[G134, V135, G136, V265, A266, G391, G392, S845, L926, S951]	[M1, I2, F13, S101, V121, I122, S141, T175, G340, L341]
[truncated: 30,977 more rows]
