# Supplementary material for: A protein sequence-based deep transfer learning framework for identifying human proteome-wide deubiquitinase-substrate interactions
Source: Nat Commun. 2024 May 28;15:4519. doi: 10.1038/s41467-024-48446-3 (PMC11133436; doi:10.1038/s41467-024-48446-3)
Supplement: Supplementary file 4 — Supplementary Dataset [file 41467_2024_48446_MOESM4_ESM.zip › Supplementary Data 5.xlsx]

## Sheet: Supplementary Data 5
Supplementary Data 5. Gene Ontology (GO) term enrichment analysis for deubiquitinases (DUBs), known DUB substrates, and predicted DUB substrates.
The enrichment ratio is computed by dividing the observed number of genes in the gene set of interest (e.g., DUB or substrates) that are annotated with a specific GO term by the expected number of genes that would be annotated with the same GO term by chance. The expected number is calculated based on the proportion of genes annotated with the GO term in the entire genome. We use a one-tailed hyp…
GO term ID	GO term name	Enrichment ratio (DUB)	adj.P-value (DUB)	Enrichment ratio (known DUB substrates)	adj.P-value (known DUB substrates)	Enrichment ratio (predicted DUB substrates)	adj.P-value (predicted DUB substrates)
GO:0030177	positive regulation of Wnt signaling pathway	7.36378	0.00504934	3.84197	7.16136e-06	2.01578	0.0446547
GO:0050688	regulation of defense response to virus	14.3971	0.000981002	6.00924	4.23379e-06	3.04029	0.0164089
GO:1905897	regulation of response to endoplasmic reticulum stress	17.0888	1.2912e-05	3.39653	0.0065815	2.86404	0.0155126
GO:0016574	histone ubiquitination	14.0372	0.0223241	9.76501	2.54679e-08	3.84259	0.0132283
GO:0031330	negative regulation of cellular catabolic process	6.78023	0.000946645	2.50574	0.00163864	2.08805	0.0087022
GO:1903321	negative regulation of protein modification by small protein conjugation or removal	14.6475	0.00016641	8.49131	4.02579e-12	3.15044	0.00559829
GO:0031647	regulation of protein stability	11.3815	5.41294e-10	4.35467	2.93354e-11	2.13642	0.0036921
GO:1902914	regulation of protein polyubiquitination	25.9148	0.00606508	10.5162	1.63168e-05	6.08058	0.00323904
GO:0098586	cellular response to virus	10.3659	0.0427179	4.80739	0.00086752	4.05372	0.00171386
GO:0006282	regulation of DNA repair	8.5074	0.00767778	7.69364	1.77134e-14	2.99422	0.00163536
GO:0070431	nucleotide-binding oligomerization domain containing 2 signaling pathway	32.085	0.0271839	8.37001	0.011838	9.41042	0.00135622
GO:0034976	response to endoplasmic reticulum stress	5.34751	0.0082341	3.18857	4.16883e-06	2.3302	0.00080695
GO:0009895	negative regulation of catabolic process	5.56273	0.00305477	3.38601	1.89738e-07	2.28414	0.000634653
GO:0006302	double-strand break repair	5.1434	0.0211685	5.6652	2.08622e-16	2.51423	0.000372113
GO:0006289	nucleotide-excision repair	8.1671	0.02432	5.68146	1.88162e-07	3.59307	0.000295541
GO:0006303	double-strand break repair via nonhomologous end joining	9.35813	0.0183977	6.91688	4.52477e-09	3.84259	0.000263951
GO:0000726	non-recombinational repair	8.63828	0.0220328	6.76039	2.12285e-09	3.80036	0.000168851
GO:1903362	regulation of cellular protein catabolic process	9.50211	1.81707e-06	4.3567	5.3589e-10	2.63492	0.000142292
GO:0030111	regulation of Wnt signaling pathway	4.79137	0.00689532	4.47888	7.02966e-15	2.31873	0.000142231
GO:2001020	regulation of response to DNA damage stimulus	5.96271	0.0115729	6.56762	1.7997e-18	2.79814	0.00012058
GO:0002831	regulation of response to biotic stimulus	4.39306	0.0107942	4.01106	5.69312e-13	2.31924	6.4009e-05
GO:0060828	regulation of canonical Wnt signaling pathway	4.56804	0.0316789	4.63424	1.25638e-12	2.67958	2.69852e-05
GO:0002221	pattern recognition receptor signaling pathway	6.70434	0.00704884	6.99583	2.07563e-18	3.14617	1.94523e-05
GO:0043124	negative regulation of I-kappaB kinase/NF-kappaB signaling	16.9506	0.00298989	8.84378	7.46669e-08	5.96585	1.55217e-05
GO:1903050	regulation of proteolysis involved in cellular protein catabolic process	9.98201	4.87704e-06	4.6872	4.83536e-10	3.04479	1.41055e-05
GO:0061136	regulation of proteasomal protein catabolic process	11.6371	1.32994e-06	4.45244	5.65838e-08	3.27658	1.0391e-05
GO:0001959	regulation of cytokine-mediated signaling pathway	7.36378	0.00504934	5.76296	5.04348e-12	3.45563	4.604e-06
GO:0071347	cellular response to interleukin-1	6.13648	0.0226427	5.33607	1.63952e-10	3.45563	4.604e-06
GO:0032088	negative regulation of NF-kappaB transcription factor activity	12.075	0.00201435	5.46001	4.49259e-06	4.81651	2.74113e-06
GO:0051052	regulation of DNA metabolic process	4.92264	0.00633453	5.67173	1.15281e-22	2.67101	2.46195e-06
GO:0032434	regulation of proteasomal ubiquitin-dependent protein catabolic process	6.85787	0.0401003	5.6652	1.28548e-08	4.22391	1.00022e-06
GO:0032480	negative regulation of type I interferon production	14.3359	0.0220328	9.14171	1.92061e-07	7.28807	6.34233e-07
GO:0035872	nucleotide-binding domain, leucine rich repeat containing receptor signaling pathway	17.7312	0.0135763	15.4184	3.15462e-13	8.32079	4.63618e-07
GO:0070555	response to interleukin-1	5.32216	0.0371545	5.18332	2.26335e-11	3.49657	4.47082e-07
GO:0060759	regulation of response to cytokine stimulus	6.87536	0.0066064	5.97858	1.09093e-13	3.62973	3.93653e-07
GO:0070423	nucleotide-binding oligomerization domain containing signaling pathway	18.2104	0.0127859	15.8352	2.02953e-13	8.54567	3.70388e-07
GO:0042176	regulation of protein catabolic process	6.78877	1.2912e-05	4.9194	7.78458e-19	2.78757	1.55403e-07
GO:0010803	regulation of tumor necrosis factor-mediated signaling pathway	10.8675	0.0387977	8.19001	5.11241e-08	6.79978	7.08553e-08
GO:0002753	cytoplasmic pattern recognition receptor signaling pathway	16.5144	0.000559435	10.9138	1.46278e-13	6.58729	3.99492e-08
GO:0051607	defense response to virus	5.22315	0.0202441	4.39047	4.50676e-10	3.47237	2.47335e-08
GO:0031396	regulation of protein ubiquitination	6.38659	0.00855535	8.70058	6.46661e-28	3.8712	1.09739e-08
GO:0032606	type I interferon production	7.07387	0.0371545	8.3041	7.30629e-16	4.97937	8.11841e-09
GO:0032479	regulation of type I interferon production	7.18705	0.0356725	8.43697	4.88e-16	5.05904	5.8624e-09
GO:0016570	histone modification	7.67847	3.03184e-08	5.09116	1.2019e-23	2.81508	5.31666e-09
GO:0016569	covalent chromatin modification	7.47094	4.0224e-08	4.95356	4.55322e-23	2.79378	4.56672e-09
GO:0043433	negative regulation of DNA-binding transcription factor activity	6.13648	0.0226427	6.18984	1.2321e-13	4.31953	1.84098e-09
GO:0010498	proteasomal protein catabolic process	6.04501	1.36145e-05	4.44783	9.32219e-19	3.05498	2.65415e-11
GO:0043161	proteasome-mediated ubiquitin-dependent protein catabolic process	5.82676	0.00014077	4.60614	1.08647e-17	3.29365	8.85196e-12
GO:1903320	regulation of protein modification by small protein conjugation or removal	7.42464	0.000551246	8.55447	4.72052e-31	4.46411	3.59569e-13
GO:0010506	regulation of autophagy	4.53074	0.0183977	5.96594	1.2019e-23	3.87264	5.99367e-14
GO:0070646	protein modification by small protein removal	57.6461	1.98136e-131	9.24421	9.11285e-45	4.56719	4.14504e-17
GO:0016579	protein deubiquitination	61.109	2.18679e-133	9.79952	2.32353e-46	4.74844	2.45941e-17
