# Supplementary material for: A protein sequence-based deep transfer learning framework for identifying human proteome-wide deubiquitinase-substrate interactions
Source: Nat Commun. 2024 May 28;15:4519. doi: 10.1038/s41467-024-48446-3 (PMC11133436; doi:10.1038/s41467-024-48446-3)
Supplement: Supplementary file 4 — Supplementary Dataset [file 41467_2024_48446_MOESM4_ESM.zip › Supplementary Data 6.xlsx]

## Sheet: Supplementary Data 6
Supplementary Data 6. Contributing residues for DUBs and their corresponding substrates involved in Gold standard positive dataset.
This table presents a gold standard positive dataset consisting of 863 human deubiquitinase (DUB) - substrate interactions (DSIs). Each DSI has been annotated with supporting evidence to confirm the DSI. In the "Contributing residues" column, the top 10 residues on the DUB or substrate with the greatest contribution to the interaction are presented, along with their respective positions within th…
SwissProt ID (DUB)	SwissProt ID (SUB)	Gene Symbol (DUB)	Gene Symbol (SUB)	Source	Contributing residues (DUB)	Contributing residues (SUB)
A6NNY8	O95863	USP27X	SNAI1	MEDLINE:30341066	[T29, I101, S128, L129, T222, P330, T336, L366, S383, F384]	[K152, A153, F154, K187, A188, F189, S190, R215, A216, F217]
A6NNY8	O95786	USP27X	DDX58	MEDLINE:32027733	[S128, L129, S328, F329, T336, P337, L366, F367, S383, F384]	[Q498, I499, H623, L624, N625, I753, N754, H782, I783, Q784]
A6NNY8	Q14469	USP27X	HES1	MEDLINE:25846153	[S28, T29, S30, T70, S71, S220, T221, T324, T325, Y381]	[A19, S20, V21, P25, D26, K27, L75, E76, K77, P180]
A6NNY8	O43521	USP27X	BCL2L11	MEDLINE:27013495	[T29, L80, I81, N82, S128, L129, L146, L147, H148, F384]	[C12, D13, R14, P40, C110, D111, K112, F159, N160, A161]
A6NNY8	P62807	USP27X	H2BC4	MEDLINE:27132940	[S71, L80, I81, N82, L146, L147, H148, T325, L366, F384]	[S7, A8, P9, T53, G54, I55, A59, M60, G61, I62]
O00487	P01584	PSMD14	IL1B	MEDLINE:30315153	[V72, F133, P147, I148, Q149, L162, I163, N164, I193, H194]	[F93, F94, P95, F96, L147, Q148, G149, S186, C187, V188]
O00487	P62993	PSMD14	GRB2	MEDLINE:31634528	[P147, I148, Q149, L162, I163, N164, L192, I193, H194, L218]	[I48, P49, K50, N51, G102, N103, D104, P206, R207, N208]
O00487	Q04771	PSMD14	ACVR1	MEDLINE:31685442	[F91, P116, P147, I148, Q149, L162, I163, N164, I193, H194]	[M13, I14, S18, P85, S86, T209, L210, L310, L409, T466]
O00487	P04626	PSMD14	ERBB2	MEDLINE:25121098	[L38, P89, P116, N128, F133, I148, Q149, I163, N164, I193]	[P66, F73, L181, I450, L467, P525, L1061, P1108, F1213, P1215]
O00487	Q01860	PSMD14	POU5F1	MEDLINE:28279784	[Q77, P147, I148, Q149, L162, I163, N164, I193, I272, V288]	[G17, G18, G50, G52, G81, V82, G83, G100, V101, G102]
O00487	O95863	PSMD14	SNAI1	MEDLINE:29331416	[L36, A86, F133, I148, Q149, N164, N206, V288, D289, V290]	[K152, A153, F154, K187, A188, F189, E205, R215, A216, F217]
O00507	Q13485	USP9Y	SMAD4	UNIPROT:USP9Y_HUMAN	[F242, F243, L343, L344, F893, P894, L1137, I1246, I1247, L2256]	[N251, G252, A457, A458, A459, A463, A464, V465, A466, T542]
O15372	O95863	EIF3H	SNAI1	MEDLINE:32867821	[S14, S15, S16, S17, A21, A22, T123, Y124, P307, P308]	[K152, A153, F154, K187, A188, F189, E205, R215, A216, F217]
O75317	Q16778	USP12	H2BC21	MEDLINE:21183687	[F88, H89, L129, L132, L133, N134, P154, L286, F287, N288]	[S7, A8, P9, T53, G54, I55, M60, G61, I62, K126]
O75317	Q16777	USP12	H2AC20	MEDLINE:21183687	[A22, L23, S52, V53, L54, S311, G312, P313, Y348, L350]	[K16, S17, A71, R72, D73, R78, L97, K127, S128, K129]
O75317	O60346	USP12	PHLPP1	MEDLINE:25121098	[F88, L129, L132, L133, L153, P154, F176, L286, F287, N288]	[A27, A28, A29, A33, A38, G89, G114, A135, A441, G1438]
O75317	Q6ZVD8	USP12	PHLPP2	MEDLINE:25216524	[F88, L129, L132, L133, L153, P154, F176, L286, F287, N288]	[L347, Q348, L644, H645, Q655, L656, Q657, I715, Q716, S892]
O75317	P10275	USP12	AR	MEDLINE:26462181	[Y131, L132, L133, P252, M253, I254, L255, Y362, I363, L364]	[Q60, Q66, Q73, Q88, Q89, Q197, P376, P377, P378, P379]
O75317	P0C0S8	USP12	H2AC11	MEDLINE:28063927	[H89, L132, L133, P154, N155, F176, Q177, L286, F287, N288]	[G45, A46, G47, P81, R82, H83, I88, R89, N90, K130]
O75317	P62807	USP12	H2BC4	MEDLINE:28063927	[F88, H89, L129, N130, L132, L133, P154, L286, F287, N288]	[K6, S7, A8, P9, T53, G54, I55, M60, G61, I62]
O75317	Q00987	USP12	MDM2	MEDLINE:29755129	[P29, L57, Y58, F59, L180, I192, S193, S211, I212, P252]	[Q24, E25, T26, E114, S115, E310, N368, D369, Q389, S391]
O75604	P49327	USP2	FASN	MEDLINE:15050917	[P126, I127, N128, I281, L282, L321, I322, P437, S442, L443]	[I175, P355, P657, S684, L1034, M1036, L1148, F1532, L1857, S2499]
O75604	P51170	USP2	SCNN1G	MEDLINE:20090362	[S42, L103, P126, I231, I281, L282, K320, L321, I322, S600]	[F59, L74, V75, F76, P482, V483, L484, L537, F605, P613]
O75604	P51168	USP2	SCNN1B	MEDLINE:20090362	[S42, S58, L60, P126, I281, L282, S442, L443, S600, P602]	[Q202, C203, T204, N271, C272, Y273, I344, H425, C426, Y427]
O75604	P37088	USP2	SCNN1A	MEDLINE:20090362	[S42, L43, L60, L71, L103, P126, S442, L443, S600, P602]	[L330, I579, F581, L582, L624, S625, P631, P633, P635, P653]
O75604	Q13546	USP2	RIPK1	MEDLINE:22179575	[S6, S57, S58, L103, L125, P126, S251, S582, S583, S600]	[M42, I43, S262, L263, Y289, L290, P361, Q460, P498, S499]
O75604	Q12933	USP2	TRAF2	MEDLINE:22179575	[P68, L103, S105, S111, L125, P126, I231, L443, P444, S600]	[P8, M132, V227, E228, A300, E301, D399, G400, T431, L432]
O75604	Q16526	USP2	CRY1	MEDLINE:22669941	[S42, S58, S70, Y124, L125, P126, L282, S442, L443, S600]	[N65, L66, G144, V209, P211, A232, G288, L290, G311, I318]
O75604	O15151	USP2	MDM4	MEDLINE:25121098	[A29, Y30, T31, P32, P170, M171, S225, P226, S335, V351]	[D233, T234, N242, E243, S244, S401, E402, Q404, E405, T406]
O75604	P25445	USP2	FAS	MEDLINE:25121098	[M1, S42, L103, G104, S105, G566, T567, L598, A599, S600]	[K61, P62, C63, R105, L106, C107, D228, D317, I318, T319]
O75604	O15534	USP2	PER1	MEDLINE:25238854	[L103, G104, S105, P126, I281, L282, G566, T567, L598, S600]	[Y212, T213, H446, P447, W448, H494, P518, P956, Q983, P1280]
O75604	Q03431	USP2	PTH1R	MEDLINE:26643174	[L80, L103, S105, S111, I231, K320, I322, L365, F494, S600]	[S61, I62, M189, I190, S201, L202, S229, F230, T427, P428]
O75604	P24385	USP2	CCND1	MEDLINE:26643174	[L103, S105, P126, I231, I281, K320, L321, I322, S442, S600]	[L89, S90, L91, F108, V109, F185, V186, I196, S197, N198]
O75604	P08253	USP2	MMP2	MEDLINE:28279784	[L103, S105, P126, I127, I231, I281, L282, I322, S442, S600]	[P31, S32, P33, T354, F355, P457, T458, P459, T460, L461]
O75604	Q00987	USP2	MDM2	MEDLINE:28801249	[P32, S33, T135, P170, M171, S225, P226, S335, L500, M581]	[E25, T26, S115, D117, D187, S188, S213, T288, D289, S290]
O75604	Q96EB6	USP2	SIRT1	MEDLINE:29142505	[S58, L103, G104, S105, T552, G566, T567, S582, S583, S600]	[G53, A70, A71, A72, A74, A85, A86, A137, G355, G714]
O75604	O14965	USP2	AURKA	MEDLINE:29449607	[P68, S105, G106, S111, T312, A313, L314, A347, P348, F435]	[S51, N52, R195, L364, K365, P368, S369, Q370, P390, S391]
O75604	Q9H5J4	USP2	ELOVL6	MEDLINE:29449607	[M1, L103, S105, S111, I231, P253, K320, I322, P348, S600]	[L63, L65, F116, V117, L118, L215, V216, L243, V244, L245]
O94782	O75385	USP1	ULK1	MEDLINE:30335599	[P68, I474, S475, T529, I530, P559, I587, I589, P769, P777]	[S300, G301, S302, S387, S467, G762, S763, T779, A782, S783]
O94782	P10914	USP1	IRF1	MEDLINE:31292489	[S350, I351, T558, P559, I587, I589, S768, P769, Y778, L779]	[D208, L209, Y210, M217, S219, I237, M238, D271, F272, S273]
O94782	Q9BZK7	USP1	TBL1XR1	MEDLINE:33102219	[F27, P68, I69, I95, L96, Q97, L164, L182, F430, Q431]	[V60, E61, A62, G153, G298, E299, A300, N353, I355, I468]
O94782	Q16635	USP1	TAZ	MEDLINE:33114077	[S18, P68, I69, I95, L96, L112, F113, L164, S457, I587]	[N68, H69, Q70, W79, H86, W88, H255, N256, H257, L258]
O94782	P03372	USP1	ESR1	MEDLINE:33123289	[F27, F28, L182, I414, L429, F430, S770, T771, T774, S775]	[Q19, V280, L440, Q499, Q500, Q502, H550, A551, G586, A588]
O94782	O95863	USP1	SNAI1	MEDLINE:33926817	[G723, I724, S770, T771, S772, P773, T774, S775, T776, P777]	[K152, A153, F154, K187, A188, F189, E205, K206, P207, F217]
O94782	P62249	USP1	RPS16	MEDLINE:34154657	[S538, I587, T588, I589, G723, I724, L767, S768, P769, P777]	[A21, R62, F63, A64, G65, V66, G74, K131, F132, G133]
O94782	O60346	USP1	PHLPP1	MEDLINE:25121098	[F27, P68, I69, I95, L96, L164, L182, L429, F430, Y778]	[A28, A29, A33, A34, A134, A135, V733, A1264, Q1686, Q1687]
O94782	Q9NVI1	USP1	FANCI	MEDLINE:26430909	[I589, S768, P769, S770, T771, S772, P773, T774, T776, P777]	[L92, P103, F236, F277, I310, L312, F387, L521, I1044, L1089]
O94782	Q9BXW9	USP1	FANCD2	MEDLINE:27775833	[L152, I153, F163, L164, L519, L520, P555, L556, L779, L780]	[M292, D293, T294, S590, E591, S592, T691, T884, F1078, S1195]
O94782	P12004	USP1	PCNA	MEDLINE:28031783	[I587, T588, I589, G723, I724, L767, S768, P769, P773, P777]	[A100, L101, L151, S152, H153, L182, S183, Q184, F207, A252]
O94782	P41134	USP1	ID1	MEDLINE:28279784	[F27, P68, I69, I95, L96, Q97, L164, L429, F430, Q431]	[A12, A13, V31, V32, G47, G48, A49, G50, A51, G119]
O94782	Q02363	USP1	ID2	MEDLINE:28279784	[S538, G539, L578, G586, I587, T693, T722, G723, I724, F729]	[P51, S52, I53, H89, H90, Q91, Q95, N96, Q97, L115]
O94782	Q02535	USP1	ID3	MEDLINE:28279784	[P265, S538, G539, G586, I587, G723, I724, F729, S772, T776]	[L4, L38, L40, I69, L70, Q71, P89, P98, I99, L104]
O94966	P04150	USP19	NR3C1	MEDLINE:29901692	[L189, L201, T321, P401, T402, L672, F686, P1264, Y1309, P1310]	[D25, Y89, T145, D401, V402, S403, T505, N711, W712, Q713]
O94966	Q01844	USP19	EWSR1	MEDLINE:30700749	[L184, L185, I323, P401, S845, V846, P847, S951, F1115, I1116]	[P288, G331, R471, G495, G582, G583, G597, G608, G609, G617]
O94966	Q8IVP5	USP19	FUNDC1	MEDLINE:33978709	[S58, S477, T542, S702, S845, P847, S951, S1048, G1295, T1296]	[H30, Q31, W32, W33, N34, G57, V59, V79, G80, G81]
O94966	Q9Y6Q9	USP19	NCOA3	MEDLINE:34135062	[L187, L189, M195, T321, P401, T402, M471, P472, I944, Y1309]	[Q27, Q119, T535, S635, S636, S655, S866, T1114, Q1118, S1375]
O94966	O60337	USP19	MARCHF6	MEDLINE:25088257	[A460, L540, I838, G839, Y840, S845, P847, V916, S951, L1294]	[F61, H189, Q190, F304, I345, N587, N588, Q589, I637, L737]
O94966	Q5XPI4	USP19	RNF123	MEDLINE:25121098	[T113, P114, M195, T321, L322, T402, T665, F666, F686, Y1309]	[A53, G260, P351, F581, E632, L633, S691, V914, I942, S1245]
O94966	Q14457	USP19	BECN1	MEDLINE:26988033	[A110, L540, L700, I838, G839, S845, P847, V916, S951, L1311]	[Q151, L152, N153, Q179, L180, Q181, W277, Q418, F419, N420]
O94966	Q92828	USP19	CORO2A	MEDLINE:27129179	[G134, V135, V265, A266, G391, G392, P401, S845, P847, S951]	[P5, Q6, H14, P30, F60, L61, V62, I109, P261, M486]
O94966	Q92769	USP19	HDAC2	MEDLINE:27517492	[T8, G9, P401, L439, S869, V870, L882, S942, Y1207, S1262]	[T130, D131, M252, S422, S424, T475, D476, T477, K481, S482]
O94966	Q13547	USP19	HDAC1	MEDLINE:27517492	[T8, G9, P10, L439, V511, S869, V870, L882, S942, Y1207]	[K50, E52, K144, M251, S263, S421, S423, K444, T445, E446]
O94966	O75581	USP19	LRP6	MEDLINE:27751231	[L189, L201, T321, L322, T402, P403, Y671, L672, Y1309, P1310]	[A144, I363, A364, V452, L495, A496, G617, L742, A754, A1108]
O94966	Q86TM6	USP19	SYVN1	MEDLINE:27827840	[S64, S85, S88, V135, A266, G391, G392, T895, I908, T941]	[V6, A168, V210, Y211, M212, F311, A432, A433, P459, T566]
O94966	Q13114	USP19	TRAF3	MEDLINE:28391724	[P401, L459, A460, L540, G839, S845, P847, S951, L1294, L1311]	[N245, Q246, Q247, H292, N293, Q294, Q342, N343, W344, M497]
O94966	Q13490	USP19	BIRC2	UNIPROT:UBP19_HUMAN	[A110, A460, S461, G839, Y840, S845, P847, V916, I944, S951]	[P13, Y107, S140, P141, P201, I212, G213, I261, G379, P380]
O94966	Q13489	USP19	BIRC3	UNIPROT:UBP19_HUMAN	[G134, V135, G136, V265, A266, A267, G391, G392, A1239, A1299]	[Y90, P91, S141, P142, S185, P186, F510, A517, E518, A519]
O95630	P00533	STAMBP	EGFR	MEDLINE:34102455	[T68, L69, L205, P209, T210, P249, T250, I251, I329, T330]	[L269, Y270, I340, G341, F381, T382, L450, G663, I664, L858]
O95630	P55085	STAMBP	F2RL1	MEDLINE:19684015	[P10, T68, F70, I85, P86, F100, L359, P360, F376, F377]	[I152, G153, I192, I194, P219, A220, P254, A255, A261, V290]
O95630	P17302	STAMBP	GJA1	MEDLINE:25070368	[I44, L74, P75, F100, P101, V207, I301, F343, F376, F377]	[Y92, M213, L214, L221, A222, L223, S255, L356, A357, I358]
P09936	P10636	UCHL1	MAPT	MEDLINE:29964011	[L32, L50, L51, L52, F53, P54, L95, F162, I163, L164]	[S61, E62, T63, A475, K657, S658, E659, K702, T703, D704]
P09936	P37840	UCHL1	SNCA	MEDLINE:30126257	[E35, E36, E37, L50, L51, L52, F53, P54, I163, L164]	[Q24, G25, V26, H50, G51, V52, N65, V66, G67, G68]
P09936	P19838	UCHL1	NFKB1	MEDLINE:30305579	[V22, A23, E35, E36, E37, L51, L52, F53, F162, I163]	[I141, A310, I311, V312, I551, L841, G842, I843, P852, A853]
P09936	P10145	UCHL1	CXCL8	MEDLINE:30305579	[V22, A23, E35, E36, E37, P43, L51, L52, F53, I163]	[A8, L9, A12, F13, A18, V24, L25, P59, H60, C61]
P09936	P05231	UCHL1	IL6	MEDLINE:30305579	[E11, Q58, K71, A100, L106, G107, V113, V158, S189, D191]	[E70, N89, L90, N91, E109, T110, Q182, N183, Q184, W185]
P09936	P36897	UCHL1	TGFBR1	MEDLINE:31857432	[V22, A23, L34, P43, G94, L95, V99, L106, G107, F108]	[L121, I248, Y249, Q250, L492, S493, Q494, L495, S496, Q497]
P09936	Q15796	UCHL1	SMAD2	MEDLINE:32371398	[A23, L50, L51, L52, F53, P54, F162, I163, L164, F181]	[P10, V12, R310, F311, C312, I341, G342, G343, F390, A392]
P09936	P84022	UCHL1	SMAD3	MEDLINE:32371398	[V22, A23, E35, E36, E37, L51, L52, F53, A100, I163]	[L97, H98, S99, F113, N114, M115, P172, Q173, S174, I299]
P09936	P25963	UCHL1	NFKBIA	MEDLINE:34288216	[V22, A23, E35, E36, E37, L51, L52, F53, P54, I163]	[N105, F106, Q107, N109, L172, H173, L277, Q278, T316, L317]
P09936	P09936	UCHL1	UCHL1	MEDLINE:17259170	[V29, D30, V31, E149, V168, D169, G170, G210, E211, V212]	[V29, D30, V31, E149, V168, D169, G170, G210, E211, V212]
P09936	P04637	UCHL1	TP53	MEDLINE:20395212	[V22, G33, L34, P43, P77, I93, G94, L95, L106, G107]	[T18, F19, S20, M44, L45, S46, W146, Y327, F328, T329]
P09936	Q9GZV3	UCHL1	SLC5A7	MEDLINE:24525247	[V22, A23, E35, E36, E37, L51, L52, F53, I163, A216]	[F14, L93, M248, L249, L273, S274, L324, L454, Y462, P463]
P09936	Q92905	UCHL1	COPS5	MEDLINE:25121098	[L50, L51, L52, F53, P54, F162, I163, L164, F181, P182]	[N132, A133, I134, Q265, V266, H316, G317, L318, V322, I323]
P09936	Q9NPH5	UCHL1	NOX4	MEDLINE:25915537	[L50, L51, L52, F53, P54, F162, I163, L164, P180, P182]	[L50, G51, L52, P160, G161, L162, F198, V199, F200, L498]
P09936	Q16620	UCHL1	NTRK2	MEDLINE:28500221	[E35, E36, E37, L50, L51, L52, F53, P54, I163, L164]	[P48, S49, L112, I156, M157, T215, L648, T649, L785, M786]
P09936	Q9UBN7	UCHL1	HDAC6	MEDLINE:28540657	[V22, A23, E35, E36, E37, L51, L52, F53, P54, I163]	[N310, Q311, H1164, H1165, H1191, H1192, Q1193, H1203, Q1204, N1205]
P09936	Q16665	UCHL1	HIF1A	MEDLINE:28778421	[E35, E36, E37, L50, L51, L52, F53, F162, I163, L164]	[Y111, V221, L222, L400, P402, S500, L562, A563, P564, S643]
P12956	Q07820	XRCC6	MCL1	MEDLINE:24769731	[T58, P59, M167, S214, S365, L366, T507, L508, P509, Y530]	[N7, A8, V9, N260, W261, G262, V338, G340, V341, G342]
P15374	Q08050	UCHL3	FOXM1	MEDLINE:31598398	[L9, L54, L55, F56, P57, I58, E69, E70, F189, P190]	[V75, V76, A77, A172, W229, Q230, N231, G595, G596, G633]
P15374	Q15797	UCHL3	SMAD1	MEDLINE:21453705	[L7, P8, L9, L55, F56, E68, E69, E70, E71, F189]	[Y146, M242, D243, T244, R308, F309, C310, S349, D350, S351]
P15374	Q06609	UCHL3	RAD51	MEDLINE:27941124	[M1, E2, P8, L9, L55, F56, E68, E69, E70, E71]	[G21, P22, F46, H47, F195, N196, V261, A262, V263, A328]
P15374	O15315	UCHL3	RAD51B	MEDLINE:27941124	[M1, E2, P8, L9, L55, F56, E68, E69, E70, E71]	[G96, G97, V98, A99, G136, A137, V138, V139, L374, Q375]
P21580	Q9Y572	TNFAIP3	RIPK3	MEDLINE:32599618	[G231, L250, L260, L324, I325, P431, G432, M433, G666, S667]	[P145, N147, L210, M211, L305, S306, P419, P475, T476, W477]
P21580	Q92985	TNFAIP3	IRF7	MEDLINE:20392859	[P7, Q8, I64, H65, P235, L236, L324, I325, N326, G790]	[P169, P246, L271, S272, P273, S274, G356, L432, G433, V449]
P21580	Q16625	TNFAIP3	OCLN	MEDLINE:22031828	[M50, E145, S146, D279, Q362, A545, S549, I629, T668, G790]	[P24, S25, L39, I184, H235, I247, L249, F251, L259, L507]
P21580	Q12933	TNFAIP3	TRAF2	MEDLINE:24673262	[L120, F197, P235, L250, L324, I325, M433, F468, I724, G790]	[G18, F19, I328, G329, P374, A375, I376, P379, A380, F381]
P21580	Q13546	TNFAIP3	RIPK1	MEDLINE:25121098	[P7, H65, F197, P235, L236, L250, L324, I325, S667, G790]	[H197, L198, N199, H365, P366, N428, F429, Q458, P459, Q460]
P21580	Q9Y4K3	TNFAIP3	TRAF6	MEDLINE:25121098	[S109, E145, S176, S220, T474, A545, S549, A640, T668, G790]	[R88, S129, L130, I174, N175, I176, H177, K388, L395, Q396]
P21580	Q14790	TNFAIP3	CASP8	MEDLINE:25121098	[P7, Q8, I63, I64, H65, P235, L236, L324, I325, N326]	[S209, D210, S211, S217, E218, S219, T373, D374, S375, D398]
P21580	Q14457	TNFAIP3	BECN1	MEDLINE:26445063	[P7, Q8, S176, P235, I325, N326, A434, L435, G744, P745]	[T141, Q151, L152, Q181, W277, R395, M396, D397, Q418, N420]
P21580	Q13137	TNFAIP3	CALCOCO2	MEDLINE:26445063	[P235, L250, G251, L260, V261, L324, I325, P431, G432, S667]	[V116, Q147, H148, N149, Q215, N216, Q217, Q412, Q413, Q414]
P21580	O43353	TNFAIP3	RIPK2	MEDLINE:26834734	[G251, Y252, L260, V261, P431, G432, M433, G666, S667, G790]	[H48, L49, H50, I51, H52, Q350, H352, W439, I440, Q441]
P21580	Q9Y6K9	TNFAIP3	IKBKG	MEDLINE:27775833	[P7, A175, S176, P235, L250, L324, I325, N326, G603, S667]	[F82, Q132, Q133, Q134, Q192, Q193, Q194, H195, Q231, I412]
P21580	P04637	TNFAIP3	TP53	MEDLINE:27775833	[S109, Q110, S176, S220, T322, S549, I629, E630, T668, Q700]	[P58, P75, A76, P77, P85, A86, P87, P89, L188, A189]
P21580	P19838	TNFAIP3	NFKB1	MEDLINE:27775833	[L250, G251, Y252, L260, V261, I325, P431, G432, M433, S667]	[A218, G291, G292, G381, A382, G383, G384, G393, G394, A673]
P21580	Q99683	TNFAIP3	MAP3K5	MEDLINE:29227477	[L250, G251, Y252, L260, V261, P431, G432, M433, T617, S667]	[V13, P14, F357, S485, A764, L765, A1030, P1031, G1040, F1041]
P35125	Q05586	USP6	GRIN1	MEDLINE:31841517	[L113, L339, V723, L747, F899, M901, T1064, S1178, R1179, S1221]	[M1, S2, P104, T105, S255, T425, D690, I691, Y692, S700]
P35125	P14780	USP6	MMP9	MEDLINE:28279784	[Y171, I172, Y199, L200, M297, P298, L709, L865, L889, L898]	[L9, P69, S79, L154, F156, P196, T352, S510, P511, Y532]
P35125	P05412	USP6	JUN	MEDLINE:29061731	[L113, L339, P405, A613, P614, V723, I724, G735, L747, S787]	[G152, G185, G186, A192, A193, Q202, Q203, Q204, Q205, Q206]
P40818	Q7LBR1	USP8	CHMP1B	MEDLINE:29933386	[V67, T68, T190, M191, M192, T231, V593, G598, Y717, S718]	[N54, A55, I56, A82, V83, T84, G177, T178, V180, S182]
P40818	P29466	USP8	CASP1	MEDLINE:30065070	[T190, M191, M192, T312, T313, P418, Y717, S718, S958, T959]	[G18, E19, G20, L25, G65, T125, S126, V200, D201, T344]
P40818	P37840	USP8	SNCA	MEDLINE:30126257	[T68, P319, S392, G617, T618, G664, T665, V736, T737, Y1102]	[Q24, G25, V26, H50, G51, V52, N65, V66, G67, A69]
P40818	Q9HCE0	USP8	EPG5	MEDLINE:30931944	[I89, L90, P352, P353, Y679, P680, T692, P693, I922, P955]	[F724, L862, F1068, L1189, P1220, L1318, P1635, F1674, F1734, L2142]
P40818	P48431	USP8	SOX2	MEDLINE:31243344	[S355, P393, G617, T618, G664, T665, V736, T737, Y1102, I1103]	[G21, A29, A30, L100, H101, G144, V145, G146, L205, Q206]
P40818	Q4U2R8	USP8	SLC22A6	MEDLINE:32818533	[T190, D260, L417, P418, T618, F658, L659, P680, P681, E1033]	[V151, A198, G227, V254, F259, L387, V388, I389, G459, L563]
P40818	Q16620	USP8	NTRK2	MEDLINE:33288548	[L199, P319, P320, P353, P393, I394, L874, L954, Y1102, I1103]	[I5, N95, L112, K113, F135, R136, H137, I717, R718, W719]
P40818	Q92783	USP8	STAM	MEDLINE:16996268	[F44, T68, T190, M191, P320, I613, S958, T959, V1093, S1094]	[Q64, N95, P199, S200, A300, L370, Y392, L513, T514, L540]
P40818	P55085	USP8	F2RL1	MEDLINE:19684015	[T190, L417, P418, G617, T618, F658, G664, T665, V736, T737]	[P79, L203, V205, I218, P219, F253, P254, A261, V290, S373]
P40818	P04626	USP8	ERBB2	MEDLINE:21044682	[S198, L199, P228, L332, P453, L455, P578, I922, S953, L954]	[F73, L181, F376, I450, L467, P525, L1061, P1108, F1213, P1215]
P40818	P37088	USP8	SCNN1A	MEDLINE:23297398	[S16, T190, M191, M192, T312, T313, P418, P680, Y717, S718]	[L330, Y407, I579, L624, S625, L626, P631, P633, P635, P653]
P40818	P01130	USP8	LDLR	MEDLINE:23382078	[L13, S198, L199, I226, P228, P453, L455, L952, S953, L954]	[M1, L164, W165, Q474, A475, P563, N564, G565, I566, A771]
P40818	P21860	USP8	ERBB3	MEDLINE:25121098	[L90, S198, L199, P353, I394, P453, L455, S953, L954, P955]	[L10, F76, I456, P512, G513, G985, I986, A987, P988, P1250]
P40818	O60260	USP8	PRKN	MEDLINE:25216678	[S15, S16, Y189, T190, M191, M192, Y717, S718, Y1106, T1107]	[H11, G12, F13, E79, Q178, G179, H257, V258, I259, P424]
P40818	P42261	USP8	GRIA1	MEDLINE:25505317	[P320, P353, I394, P680, L873, L874, F875, L956, I1103, T1118]	[S315, P418, Y419, F505, S506, I605, S606, E692, P693, S694]
P40818	Q8NEM0	USP8	MCPH1	MEDLINE:25733871	[Y12, S198, L199, P228, P337, P453, L455, L952, S953, L954]	[I86, K259, S260, R389, S390, E391, A440, R741, S742, E743]
P40818	P56817	USP8	BACE1	MEDLINE:27302062	[T190, M191, R205, R206, T312, T313, K565, K566, S718, Y1102]	[L10, W11, P85, Q86, Y251, I344, L346, F415, P448, Q449]
P40818	O15519	USP8	CFLAR	MEDLINE:27321185	[L149, T190, P319, A354, I356, S392, P393, F666, Y1102, I1103]	[N86, P87, H88, N158, I159, H160, S421, W466, L467, Q468]
P40818	O15554	USP8	KCNN4	MEDLINE:27775833	[S15, Y189, T190, P319, S392, P393, T692, Y1102, I1103, T1107]	[A26, S68, A133, L152, S153, G183, T250, A279, L280, L281]
P40818	Q96J02	USP8	ITCH	MEDLINE:27775833	[L11, Y12, L13, I330, P337, L339, P374, P453, L455, L952]	[P260, P261, P290, I307, P308, F418, P479, L599, L600, P682]
P40818	P00533	USP8	EGFR	MEDLINE:27775833	[L199, P319, P320, P393, I394, P453, L455, L874, L954, P955]	[M268, L269, L349, S350, F381, I664, T693, P694, S991, P992]
P40818	Q99835	USP8	SMO	MEDLINE:27775833	[S14, S15, T68, Y189, T190, M191, T618, T665, Y1106, T1107]	[L108, W109, L125, L126, C127, S189, P736, F737, C738, S771]
P40818	Q9H4P4	USP8	RNF41	MEDLINE:27775833	[G91, P374, I394, I395, I791, L792, Y864, S865, P955, A957]	[Q30, A31, P32, H36, A37, F38, P67, Q257, G258, L259]
P40818	Q6FHJ7	USP8	SFRP4	MEDLINE:27775833	[T190, M191, H217, I394, I395, L417, P418, F658, T665, I791]	[A8, L9, C10, A22, P23, C24, Y190, L191, S228, P229]
P40818	P08581	USP8	MET	MEDLINE:27919796	[Y12, S198, L199, P228, P337, P453, L455, L952, S953, L954]	[P9, L18, I452, T613, N810, H886, S1141, F1184, P1366, S1367]
P40818	Q16665	USP8	HIF1A	MEDLINE:28279784	[L90, L199, P353, A354, I394, I922, S953, L954, P955, L956]	[Y111, H197, H199, P332, N445, S500, I607, S643, H646, I647]
P40818	Q96JA1	USP8	LRIG1	MEDLINE:28279784	[S198, L199, P228, P353, I394, P399, P453, L455, S953, L954]	[L314, S694, I804, V805, P918, G919, Y996, P997, L1089, P1091]
P40818	P04629	USP8	NTRK1	MEDLINE:28335430	[L11, Y12, L199, P228, P337, F451, P453, L455, L952, L954]	[S129, L130, S373, S475, L476, S477, P478, Y496, F497, S498]
P40818	O94979	USP8	SEC31A	MEDLINE:29604273	[T190, M191, T312, T313, P319, S392, P393, S718, Y1102, I1103]	[T160, P161, I333, S352, F353, S860, P861, P935, S938, P939]
P40818	P17302	USP8	GJA1	MEDLINE:29626091	[T190, M191, T318, P319, S392, P393, S718, G773, Y1102, I1103]	[I72, S73, H74, L214, P246, Y247, H248, I327, S328, N329]
P40818	Q9BYB0	USP8	SHANK3	MEDLINE:29735556	[L13, S198, L199, P228, P337, P453, L455, L952, S953, L954]	[P815, P823, P824, P842, P843, G866, A867, G1593, A1594, G1595]
P40818	Q9NR09	USP8	BIRC6	UNIPROT:UBP8_HUMAN	[S198, L199, P228, S452, P453, T454, L455, M456, S953, L954]	[S72, L1332, S1619, I1799, L2384, S2725, Y3556, L3972, L4158, S4203]
P40818	P42566	USP8	EPS15	UNIPROT:UBP8_HUMAN	[Y12, L13, L199, I330, P453, T454, L455, M456, S953, L954]	[L43, K44, L51, F145, E476, L566, D618, P641, A703, E821]
P40818	Q02241	USP8	KIF23	UNIPROT:UBP8_HUMAN	[S198, L199, P228, I330, P337, F451, P453, L455, S953, L954]	[F75, K76, N399, P479, L480, Q509, R781, K899, Q900, R957]
P45974	P35222	USP5	CTNNB1	MEDLINE:30555744	[T250, S564, L621, V622, T623, P708, P713, S715, G848, Y849]	[I237, L285, G422, I423, L513, I514, A532, I533, V658, L659]
P45974	O43623	USP5	SNAI2	MEDLINE:30809294	[F53, P189, R191, I361, I421, S564, F565, S590, T623, S715]	[E126, K127, K192, A193, F194, E210, K211, R220, A221, F222]
P45974	P49411	USP5	TUFM	MEDLINE:31281542	[Y259, T294, Y679, T680, S715, T716, S717, T812, S813, T814]	[R8, G26, L27, L31, K256, R315, I346, S380, E394, L416]
P45974	Q92769	USP5	HDAC2	MEDLINE:31727867	[D127, Y261, T430, Q481, D567, T680, S717, E725, S813, T814]	[G121, N135, W136, A137, H141, H142, A143, H179, H180, G181]
P45974	P19544	USP5	WT1	MEDLINE:31845546	[T250, A563, S564, L621, V622, T623, P708, S715, G848, Y849]	[G20, G21, W238, N239, Q240, A251, A252, H434, H435, N436]
P45974	Q9Y4K3	USP5	TRAF6	MEDLINE:32214906	[P126, I192, L320, S564, L621, T623, L705, I706, L707, P708]	[I174, N175, I176, H261, L262, Q263, N294, F295, Q296, L395]
P45974	Q08050	USP5	FOXM1	MEDLINE:27775833	[T86, P126, S564, P566, I591, L621, V622, T623, P708, S715]	[I84, H85, N183, I184, Q185, W229, Q230, N231, I753, N754]
P45974	O95180	USP5	CACNA1H	MEDLINE:27775833	[F32, S33, F34, L43, F181, S182, P270, S271, S346, I347]	[G712, G1022, G1169, L1392, A1878, A2115, A2158, G2163, V2194, G2278]
P45974	P04637	USP5	TP53	MEDLINE:28801249	[D127, I281, D282, P394, A413, D567, F806, K842, P843, S858]	[T18, F19, S20, M44, L45, S46, W146, Y327, F328, T329]
P45974	O75444	USP5	MAF	MEDLINE:28933784	[E38, T86, Y242, S564, P566, I591, L621, T623, P708, S715]	[H182, H183, H184, H185, H186, H187, H191, H192, H193, H194]
P45974	Q9Y5Q3	USP5	MAFB	MEDLINE:28933784	[F440, L441, S564, P566, L621, V622, T623, L705, I706, P708]	[H133, H134, H135, H136, H137, H163, H164, H165, H166, H167]
P45974	Q86WV6	USP5	STING1	MEDLINE:29732405	[F34, I347, S564, L621, V622, P708, G709, S715, S813, T814]	[A28, C29, L30, A87, C88, L89, G90, C91, P92, I103]
P46736	O60674	BRCC3	JAK2	MEDLINE:30755420	[S76, Q174, S175, I200, H251, S252, V267, F268, G281, S313]	[P121, R122, T308, S593, E930, Y931, Y966, T1027, L1082, K1083]
P46736	Q96P20	BRCC3	NLRP3	MEDLINE:32941940	[M1, M35, G36, A68, S76, V77, L239, V267, G281, D289]	[L248, Y249, S626, L681, L782, S783, L792, P1034, S1035, W1036]
P46736	O15287	BRCC3	FANCG	MEDLINE:25132264	[M35, G36, F149, H186, P215, H217, S266, V267, S280, G281]	[I78, L178, L179, G216, L217, P281, N311, L328, L329, P330]
P46736	Q14980	BRCC3	NUMA1	MEDLINE:26195665	[V62, A63, E64, V117, V118, G119, A232, V233, E234, E316]	[E675, L676, L877, E1029, L1030, E1468, L1469, E1922, L1923, P1961]
P46736	O95271	BRCC3	TNKS	MEDLINE:27993934	[V66, D67, A68, S76, P94, V134, D135, V136, S175, L291]	[V108, P135, P143, S144, V159, A377, A692, A877, A878, S990]
P46736	P0C0S8	BRCC3	H2AC11	MEDLINE:28031783	[V66, D67, A68, S76, V77, I78, V134, D135, V136, G281]	[R12, K14, G45, A46, G47, A71, R72, D73, K128, K130]
P46736	P16104	BRCC3	H2AX	MEDLINE:28778421	[M35, S76, V77, I78, P215, S266, S280, G281, P282, L283]	[K10, A11, R12, A13, K14, A15, K16, G45, A46, G47]
P51784	O95863	USP11	SNAI1	MEDLINE:30569152	[L262, A323, A390, Y608, S620, V621, P622, T812, Y923, V924]	[K152, A153, F154, K187, A188, F189, E205, R215, A216, F217]
P51784	P62136	USP11	PPP1CA	MEDLINE:31521612	[A53, A54, A55, A56, A57, V58, A59, A60, A61, A62]	[L59, L73, R74, L121, D179, L180, D242, L243, F258, L296]
P51784	O14497	USP11	ARID1A	MEDLINE:31914402	[F337, L352, A390, L394, F570, P591, L618, S620, L810, P946]	[P17, P18, P19, P20, P145, P1174, P1175, L1176, L2009, I2010]
P51784	Q15233	USP11	NONO	MEDLINE:33369124	[A53, A54, A55, A56, A57, V58, A59, A60, A61, A62]	[H22, H23, H24, Q25, Q26, H28, H29, Q32, Q33, K239]
P51784	Q16236	USP11	NFE2L2	MEDLINE:33531626	[A54, A55, A56, A57, V58, A59, A60, A61, A62, A761]	[A72, Q73, L74, H150, I151, P406, S408, H453, L454, L495]
P51784	Q9H040	USP11	SPRTN	MEDLINE:33567341	[P95, L223, V224, L405, S561, T718, I743, I745, V858, L937]	[H165, W166, W167, N286, Q287, N288, H289, H324, Q325, N326]
P51784	O00425	USP11	IGF2BP3	MEDLINE:33594305	[A54, A55, A56, A57, V58, A59, A60, A61, A62, L352]	[G31, P32, G238, G388, P389, I455, G458, P459, G572, P573]
P51784	P25963	USP11	NFKBIA	MEDLINE:19874889	[L352, L394, S406, F407, I535, L610, M611, L612, L618, S620]	[L80, A81, I82, A102, F103, L196, G197, I198, T316, L317]
P51784	O14920	USP11	IKBKB	MEDLINE:25121098	[T126, L352, L394, S406, F407, I535, L610, M611, L612, S620]	[I30, R31, W32, I43, K44, P52, P285, L459, R460, N461]
P51784	Q86YC2	USP11	PALB2	MEDLINE:26649820	[V167, S168, L352, A390, S391, L394, G395, Y396, L618, S620]	[I44, L67, K68, N74, N280, L600, K601, Q602, T666, N863]
P51784	Q92633	USP11	LPAR1	MEDLINE:27448760	[A54, A55, A56, A57, V58, A59, A60, A61, A62, A761]	[I11, L55, L105, A141, I142, V263, L264, G274, L275, V276]
P51784	Q96S59	USP11	RANBP9	MEDLINE:27775833	[L136, F337, S406, F407, L408, I535, L610, M611, L612, S620]	[G57, E58, G59, P85, V280, V324, V325, D326, F356, A388]
P51784	P36897	USP11	TGFBR1	MEDLINE:27775833	[L352, A390, L394, F407, I535, L610, S620, F717, L810, T812]	[L121, I248, Y249, Q250, L492, S493, Q494, L495, S496, Q497]
P51784	O15111	USP11	CHUK	MEDLINE:27775833	[L352, A390, L394, S406, F407, M611, L612, L618, S620, L810]	[Y32, Q33, F228, T229, W230, L629, S630, N631, F641, M642]
P51784	P29590	USP11	PML	MEDLINE:27775833	[S406, F407, I535, S536, L610, M611, L612, F717, T718, L719]	[P5, L69, G255, L432, G433, P682, L726, P791, A858, L859]
P51784	P35226	USP11	BMI1	MEDLINE:27919796	[A54, A55, A56, A57, V58, A59, A60, A61, A62, L136]	[F87, K88, N89, M91, K92, R93, P220, L221, P222, L243]
P51784	P51587	USP11	BRCA2	MEDLINE:28031783	[L78, W283, F478, L556, S561, Y742, I743, P867, L937, P939]	[S205, T656, S658, T660, S869, D974, S1261, Y1739, N1933, Y2154]
P51784	P16104	USP11	H2AX	MEDLINE:28031783	[M44, A45, A55, A56, A57, V58, A62, A361, A761, G763]	[R12, K14, K16, S17, R18, A46, G47, K76, T77, R78]
P51784	Q14135	USP11	VGLL4	MEDLINE:28042509	[A54, A55, A56, A57, V58, A59, A60, A61, A62, S620]	[S52, N82, P83, H84, L85, N86, T151, W249, L250, Q251]
P51784	P98170	USP11	XIAP	MEDLINE:28279784	[T126, P177, P178, L271, L408, P616, P708, A761, Y833, T834]	[A34, N35, H178, L179, T271, F272, I460, F462, H467, L468]
P51784	P04637	USP11	TP53	MEDLINE:28801249	[L78, R94, L223, V224, R231, E345, I743, V858, I859, L937]	[P75, A76, P77, P85, A86, P87, A88, P89, L188, A189]
P51784	Q01094	USP11	E2F1	MEDLINE:28992046	[A53, A54, A55, A56, A57, V58, A59, A60, A61, A62]	[P14, A15, P48, P81, A82, L83, L206, L402, G414, L415]
P51784	O43663	USP11	PRC1	MEDLINE:29142505	[A4, L223, V224, V516, P517, S561, V590, T718, I859, L937]	[E75, L76, L103, V201, C202, E203, V235, C236, E237, E245]
P51784	Q01831	USP11	XPC	MEDLINE:29228550	[F127, L136, V167, L352, G353, S391, L394, G395, V571, S948]	[M1, A2, R3, K81, T328, K655, Y656, K708, K868, S869]
P51784	P78406	USP11	RAE1	MEDLINE:29293652	[V24, V150, E151, V194, A361, A543, E760, A761, E762, G763]	[F10, G11, D65, L211, H213, G230, A232, G234, G278, P364]
P51784	P38936	USP11	CDKN1A	MEDLINE:29666278	[V24, Y155, V194, G534, I535, Y608, L610, L612, S620, A761]	[S123, G124, E125, G132, G133, P134, S146, M147, K163, P164]
P51784	P37173	USP11	TGFBR2	MEDLINE:29724812	[P178, I272, L352, A390, L394, S620, F717, L810, A811, T812]	[I14, V15, L16, L162, V163, I164, G399, L400, L452, V453]
P54252	Q13635	ATXN3	PTCH1	MEDLINE:31253779	[H6, N21, L22, Q63, P65, N108, F121, Q129, W130, F131]	[I159, G492, I493, A507, P1125, G1179, P1180, P1385, V1386, P1387]
P54252	O43474	ATXN3	KLF4	MEDLINE:31563563	[L22, L23, Q24, Q63, L93, Q129, W130, L177, L178, Q292]	[G78, A79, G80, A81, A121, A122, G224, V262, V263, A264]
P54252	Q9BXW4	ATXN3	MAP1LC3C	MEDLINE:31625269	[H6, L22, L23, Q24, Q63, P106, N108, Q129, W130, L177]	[F13, I37, P38, L53, D54, K55, K57, F58, L59, V60]
P54252	O95166	ATXN3	GABARAP	MEDLINE:31625269	[H6, L22, L23, Q24, Q63, P106, I107, N108, L177, L178]	[M1, F11, E12, K13, P26, D27, R28, L44, D45, K46]
P54252	Q15382	ATXN3	RHEB	MEDLINE:33157014	[H6, L22, L23, Q24, Q63, P106, I107, N108, L177, L178]	[V17, G51, Q52, E53, A62, G63, Q64, D65, V107, V157]
P54252	P55072	ATXN3	VCP	MEDLINE:17000876	[H6, L22, L23, Q24, Q63, L93, P106, N108, L177, L178]	[R155, G156, V161, K164, V165, A232, I233, I423, K543, G806]
P54252	P78344	ATXN3	EIF4G2	MEDLINE:17000876	[F5, H6, L22, L23, Q24, L62, Q63, N108, L177, L178]	[M1, G209, H413, I414, A644, P664, H854, F855, Y856, D907]
P54252	O60260	ATXN3	PRKN	MEDLINE:20940148	[I4, H6, L22, L23, Q24, Q63, P106, N108, L177, L178]	[S19, D20, T21, P88, R89, N90, T125, D126, S127, V330]
P54252	Q9UNE7	ATXN3	STUB1	MEDLINE:23653622	[H6, L22, L23, Q24, L62, Q63, P106, N108, L177, L178]	[Q27, E28, E106, A124, K144, K145, E174, R222, K223, K224]
P54252	O14757	ATXN3	CHEK1	MEDLINE:28180282	[H6, L22, L23, Q24, Q63, N108, Q129, W130, L177, L178]	[N78, I79, Q80, N229, P230, W231, H293, I294, Q295, P369]
P54252	Q92934	ATXN3	BAD	MEDLINE:28279784	[H6, K8, L22, Q63, Q64, N108, Q129, W130, F131, K291]	[H50, Q51, H61, G62, G63, A64, G65, W105, A106, A107]
P54252	Q07812	ATXN3	BAX	MEDLINE:28279784	[E7, K8, Q9, G51, G52, Y99, A232, L233, S256, E290]	[D86, S87, P88, D98, M99, F100, G108, Q155, G156, G157]
P54252	Q14457	ATXN3	BECN1	MEDLINE:28445460	[H6, L22, L23, Q24, Q63, N108, Q129, W130, L177, L178]	[Q151, L152, N153, Q179, Q181, W277, D397, Q418, F419, N420]
P54252	P04637	ATXN3	TP53	MEDLINE:28801249	[D57, Y58, L84, G88, L89, Y99, L255, N275, L276, T345]	[T18, F19, S20, M44, L45, S46, W146, Y327, F328, T329]
P54252	O15379	ATXN3	HDAC3	MEDLINE:29802126	[E7, K8, G51, G52, Y99, E109, R110, L233, L276, L348]	[A130, H173, G174, G295, G296, N348, Q349, N350, H371, A372]
P54578	P08670	USP14	VIM	MEDLINE:30319415	[M1, P2, T68, L69, S169, I170, P171, F246, P321, A322]	[S22, R23, R64, R184, L185, V260, S261, K262, K292, S293]
P54578	Q9H5J4	USP14	ELOVL6	MEDLINE:30425250	[S167, S168, S169, P172, I173, I174, L175, S431, S432, Y476]	[L63, L65, F116, V117, L118, L215, V216, L243, V244, L245]
P54578	O95786	USP14	DDX58	MEDLINE:30466171	[P303, T304, Y311, L324, T325, L351, M352, L353, F404, S405]	[S362, L363, T367, L368, Q500, L624, N625, N754, H782, I783]
P54578	P14635	USP14	CCNB1	MEDLINE:31474315	[L97, A98, S168, I174, L175, F183, P321, I474, A475, Y476]	[L89, V90, P91, V92, P93, P99, A270, F271, G296, L297]
P54578	P12956	USP14	XRCC6	MEDLINE:31740976	[P79, P127, S167, S168, P303, T304, L324, T325, S431, S432]	[F159, K160, M161, L345, L564, K565, T566, L590, K591, S592]
P54578	Q9UPN3	USP14	MACF1	MEDLINE:33737492	[M1, P2, L3, T68, L70, S169, P171, L242, I243, Y285]	[N46, L112, N974, Q2550, N4134, L4135, W4480, I6168, Q6391, N6912]
P54578	Q96RJ0	USP14	TAAR1	MEDLINE:33762162	[S99, S167, S168, F183, S228, T254, M255, S431, S432, Y476]	[I43, V44, I45, L138, V139, I140, F156, L253, G254, I255]
P54578	P25963	USP14	NFKBIA	MEDLINE:33762162	[M1, P2, S167, S168, S169, P171, L351, S431, S432, I474]	[L80, A81, I82, L101, A102, F103, L196, G197, T316, L317]
P54578	P61073	USP14	CXCR4	MEDLINE:19106094	[S167, S168, S169, S228, S230, T253, T254, M255, S431, S432]	[I89, V124, L125, I130, I213, V242, I243, I259, A303, F304]
P54578	O14920	USP14	IKBKB	MEDLINE:23615914	[M1, S167, S168, S169, P171, Y323, L324, L351, S431, S432]	[I30, R31, W32, I43, K44, P52, R53, N54, L459, R460]
P54578	O14641	USP14	DVL2	MEDLINE:23958854	[P303, T304, L310, Y311, L324, T325, L351, L353, S405, F406]	[S527, G588, S589, E636, A637, A660, L675, D734, V735, M736]
P54578	Q86WI3	USP14	NLRC5	MEDLINE:26620908	[S167, S168, P171, P172, I173, I174, L175, L351, S431, S432]	[L282, P321, P323, L325, L446, L865, L1358, L1470, L1567, A1568]
P54578	Q9UBS5	USP14	GABBR1	MEDLINE:26817839	[M1, S168, S169, P171, P172, I173, I174, P321, S431, S432]	[L105, P281, L479, I603, L672, F674, L725, I841, I847, L849]
P54578	Q14457	USP14	BECN1	MEDLINE:27542828	[M1, S167, S168, S169, P171, T254, M255, S431, S432, S433]	[T91, E92, S93, T141, D142, T143, N153, R395, M396, D397]
P54578	Q96GD4	USP14	AURKB	MEDLINE:28662510	[M1, P2, L69, S167, S168, S169, I170, P171, S431, S432]	[L140, Y141, N142, I153, L208, L308, R309, H310, L316, P317]
P54578	P35222	USP14	CTNNB1	MEDLINE:29080116	[M1, S169, I170, P171, P172, I173, I174, L175, P321, L351]	[I237, L285, G422, I423, L513, I514, A532, I533, V658, L659]
P54578	Q9NYJ8	USP14	TAB2	MEDLINE:29326710	[L3, Y4, S5, V28, F29, L70, M71, M72, G289, L290]	[V139, S144, T268, S269, T291, T292, Q305, I317, P365, T411]
P54578	P10275	USP14	AR	MEDLINE:29353883	[M1, P2, S167, S168, S169, P171, Y323, L324, S431, S432]	[Q69, Q70, Q71, Q72, Q73, Q74, Q75, Q76, Q88, Q89]
P62068	P10275	USP46	AR	MEDLINE:29861848	[P29, I30, F124, L128, L129, I171, F172, L282, F283, N284]	[Q60, Q63, Q72, Q73, Q74, Q75, Q76, Q77, Q78, Q89]
P62068	P06733	USP46	ENO1	MEDLINE:32707136	[P58, F59, R60, P98, P99, K100, L270, L326, L346, S348]	[P75, A76, V147, P148, A149, M182, A214, G232, A433, K434]
P62068	P26927	USP46	MST1	MEDLINE:34029571	[P29, H85, N126, L128, L129, N130, Q173, L282, F283, N284]	[F69, H70, P82, W83, P88, H89, S180, P493, W494, P653]
P62068	Q16777	USP46	H2AC20	MEDLINE:21183687	[P29, H85, L128, L129, N130, F172, Q173, L282, F283, N284]	[K16, S17, R18, A46, K76, T77, R78, K127, S128, K129]
P62068	Q16778	USP46	H2BC21	MEDLINE:21183687	[P29, F84, L125, L128, L129, F172, Q173, L282, F283, N284]	[S7, A8, P9, T53, G54, I55, M60, G61, I62, K109]
P62068	O60346	USP46	PHLPP1	MEDLINE:25121098	[P29, L83, F124, L128, L129, I135, I171, F172, L282, F283]	[A27, A34, A37, A44, A45, G46, A135, A441, A442, A1264]
P62068	P42261	USP46	GRIA1	MEDLINE:26237995	[Y127, L128, L129, P248, M249, I250, L251, L282, F283, L360]	[I314, P418, Y419, D504, F505, I605, S606, E692, P693, S694]
P62068	Q99259	USP46	GAD1	UNIPROT:UBP46_HUMAN	[P29, N126, L128, L129, N130, F172, Q173, L282, F283, N284]	[L45, P220, F222, V223, I228, T229, L230, F248, S249, P250]
Q01804	Q7Z434	OTUD4	MAVS	MEDLINE:30410068	[A4, V5, G6, G15, A16, A215, A216, A217, V315, V740]	[T211, S212, S213, V248, S257, S258, G400, T445, S446, L534]
Q01804	Q01831	OTUD4	XPC	MEDLINE:24366067	[Y153, V185, M186, P591, P637, P641, S659, P741, P850, S952]	[M1, A2, K81, E83, R178, K655, Y656, K708, K868, S869]
Q0WX57	Q9Y256	USP17L24	RCE1	MEDLINE:19188362	[P57, A63, T101, P262, S308, V465, I466, S491, S492, T493]	[G32, L33, C34, A188, P189, C190, V258, L259, C260, L297]
Q0WX57	Q9H7L9	USP17L24	SUDS3	MEDLINE:21239494	[T101, P262, M307, S308, Y317, S491, S492, T493, A506, R511]	[Y22, Y23, E25, S53, E54, T55, E278, S303, D304, S305]
Q0WX57	P51449	USP17L24	RORC	MEDLINE:25070893	[L6, Y7, T101, M166, F167, P219, Y220, L267, T268, L269]	[Q70, Q71, Q126, Q127, Q128, Q129, P159, H452, P499, P500]
Q0WX57	O95760	USP17L24	IL33	MEDLINE:26610488	[G81, L82, T101, V142, I143, Q144, G152, F153, S491, S492]	[A24, L25, C26, Y43, S112, L126, S127, Y143, L186, S187]
Q0WX57	Q92769	USP17L24	HDAC2	MEDLINE:26617781	[T101, P262, A263, S264, Y317, I466, S491, S492, L505, A506]	[A120, G121, A122, A137, H141, G301, G302, N353, Q354, N355]
Q13107	Q15382	USP4	RHEB	MEDLINE:30514904	[T235, S254, T266, S267, S593, T594, S595, S596, S936, S947]	[L12, G13, Y35, E53, G63, D65, E66, Y67, L83, V84]
Q13107	Q15672	USP4	TWIST1	MEDLINE:32549341	[A257, T266, S267, V469, S593, T594, S595, S596, S936, S947]	[A55, A56, V60, G98, I134, I135, P136, L149, K150, L151]
Q13107	P19474	USP4	TRIM21	MEDLINE:16316627	[A2, V135, M188, S189, S286, T594, S595, S936, S947, S948]	[A132, E201, K202, E213, D233, G320, N321, D347, F433, T439]
Q13107	Q13107	USP4	USP4	MEDLINE:16472766	[M1, A2, V538, S571, V572, D573, S593, T594, S595, S675]	[M1, A2, T242, S571, V572, D573, S593, T594, S595, S675]
Q13107	O43318	USP4	MAP3K7	MEDLINE:21331078	[A163, L345, T478, L479, P581, S641, L738, A739, A905, I910]	[H86, P87, N88, S318, H479, P480, W481, Q506, L507, Q508]
Q13107	Q7Z6Z7	USP4	HUWE1	MEDLINE:21522127	[L345, T478, L479, F563, P581, T708, F709, S710, S932, L933]	[F267, L581, T655, L1113, L1750, S1859, I1946, S2144, L2382, S3613]
Q13107	Q12933	USP4	TRAF2	MEDLINE:22029577	[A163, T164, L345, G346, V564, P581, V582, Y583, L738, L904]	[M132, L133, T134, S160, L161, S162, T431, L432, M433, Q437]
Q13107	O15530	USP4	PDPK1	MEDLINE:22347420	[A163, T164, L345, P581, V582, Y583, F709, L738, L904, I910]	[I272, Y273, Q274, P280, P281, L380, S381, Q382, S400, T402]
Q13107	Q13546	USP4	RIPK1	MEDLINE:23313255	[A163, L345, T478, L479, P581, F709, L738, A739, L904, A905]	[M42, I43, G158, L159, L263, L290, P361, P498, S499, F607]
Q13107	O95786	USP4	DDX58	MEDLINE:23388719	[T243, P251, Y252, A383, P384, T478, F709, S932, L933, S934]	[Q498, I499, Q500, H623, L624, N625, I753, N754, I783, Q784]
Q13107	P36897	USP4	TGFBR1	MEDLINE:24756567	[L345, G346, V564, P581, F639, S641, L738, S906, I910, V911]	[L121, I248, Y249, Q250, L492, S493, Q494, L495, S496, Q497]
Q13107	P15884	USP4	TCF4	MEDLINE:25121098	[T164, L345, F563, Y565, P581, G640, S641, L738, S906, I910]	[M25, S110, S140, P202, Y265, T293, I331, Y332, S342, V611]
Q13107	Q08999	USP4	RBL2	MEDLINE:25121098	[P68, I69, D89, E139, S286, D637, E645, P646, M765, S932]	[M1, P455, T456, E468, I469, S520, S861, F874, S875, L882]
Q13107	P28749	USP4	RBL1	MEDLINE:25121098	[P68, G73, D89, L95, A324, V609, P610, D637, F709, S932]	[T43, F239, D291, L292, I732, T733, F826, T827, D833, L834]
Q13107	P06400	USP4	RB1	MEDLINE:25121098	[P68, L418, L477, F707, F709, S710, L729, P931, S932, L933]	[F57, T58, E125, I126, E323, I324, Y325, L512, S513, D527]
Q13107	P04637	USP4	TP53	MEDLINE:25121098	[P68, D89, E134, A383, D637, Q694, F709, L729, M765, S932]	[P75, A76, P77, P85, A86, P87, A88, P89, L188, A189]
Q13107	P51449	USP4	RORC	MEDLINE:25821221	[L345, V564, Y565, P581, S641, L738, A739, A905, S906, I910]	[Q70, Q71, Q126, Q127, Q128, Q129, Q130, H451, H452, H453]
Q13107	Q92769	USP4	HDAC2	MEDLINE:26411366	[D89, Y93, L95, S286, A316, L317, A383, P610, D637, L729]	[E53, T130, M252, S424, K474, T475, D476, T477, K481, S482]
Q13107	Q15287	USP4	RNPS1	MEDLINE:27990632	[L477, T478, L479, L616, T708, F709, S710, P931, S932, L933]	[K30, R34, K40, D41, R42, K44, D60, K61, T62, R128]
Q13107	Q8WWY3	USP4	PRPF31	MEDLINE:28088760	[A163, L345, T478, L479, P581, V582, F709, L738, L904, A905]	[S2, A4, I51, A52, M81, G82, S127, L128, V129, S379]
Q13107	O43395	USP4	PRPF3	MEDLINE:28088760	[L138, L418, T478, L479, P581, L644, F709, S710, S932, L933]	[L274, T275, P319, I355, S356, I414, S479, K519, I537, S538]
Q13107	O75365	USP4	PTP4A3	MEDLINE:28279784	[A163, L345, P581, F639, S641, L738, A739, L904, A905, I910]	[R18, L20, R153, P154, K155, R157, L158, R159, F160, K161]
Q13107	Q13485	USP4	SMAD4	MEDLINE:28468752	[L345, G346, F563, V564, P581, V582, F639, S641, L738, I910]	[Q249, Q250, N251, H283, Q284, N285, Q289, H291, Q449, Q450]
Q13107	Q02556	USP4	IRF8	MEDLINE:28477415	[A163, T164, L345, M347, V582, Y583, S641, L738, L904, I910]	[D102, I103, S104, E105, P163, S164, S208, F209, S230, L231]
Q13107	Q92819	USP4	HAS2	MEDLINE:28604766	[P68, D89, I215, T243, P384, T594, D637, F707, L729, S947]	[G236, G237, V238, G239, G282, P283, G384, F385, V511, L512]
Q13107	Q9Y4K3	USP4	TRAF6	MEDLINE:28755289	[P68, D89, A316, P384, D637, F707, F709, L729, S932, L933]	[R88, F89, C90, S129, L130, I174, N175, K388, L389, C390]
Q13107	Q15306	USP4	IRF4	MEDLINE:28791349	[A163, L345, P581, F639, S641, L738, A739, L904, S906, I910]	[T156, P157, Y158, P159, S160, T219, F220, Y221, P237, T267]
Q13107	P35222	USP4	CTNNB1	MEDLINE:29080116	[A163, L345, V564, P581, S641, L738, A739, L904, A905, S906]	[L132, H134, L385, R386, N387, R469, H470, I514, R515, N516]
Q13107	P62937	USP4	PPIA	MEDLINE:29396555	[M188, S189, S254, S593, T594, S595, S596, S936, S947, S948]	[L39, T41, F46, R55, I56, I57, M100, N108, G109, S110]
Q13107	P49116	USP4	NR2C2	MEDLINE:29573006	[A2, V135, M188, S189, S286, S294, T594, S595, S947, S948]	[E100, P353, F395, A409, L410, D463, I576, P577, A585, E586]
Q13107	P29274	USP4	ADORA2A	UNIPROT:UBP4_HUMAN	[M188, S189, T266, S267, S593, T594, S595, S935, S947, S948]	[N24, V25, L26, G114, L115, A126, L131, P139, A243, A265]
Q14694	O43623	USP10	SNAI2	MEDLINE:29803676	[S76, S78, S80, Y160, S161, S353, S354, T459, P460, P719]	[E126, K127, K192, A193, F194, E210, K211, R220, A221, F222]
Q14694	P04049	USP10	RAF1	MEDLINE:30281322	[F13, S14, P371, P460, M461, L546, S547, P548, I555, P719]	[L101, N161, P332, L377, K378, Q388, L429, K579, A580, P643]
Q14694	P36888	USP10	FLT3	MEDLINE:30319415	[F13, S14, S370, P371, P460, M461, L546, S547, I555, P719]	[P12, L13, L143, F144, P460, F535, P536, F537, L553, F554]
Q14694	P37198	USP10	NUP62	MEDLINE:30469013	[V23, T24, Y159, Y160, S161, S353, S354, V410, S411, T459]	[S33, F34, S35, T54, S159, F160, T209, P210, T215, I421]
Q14694	Q96DH6	USP10	MSI2	MEDLINE:30604502	[M1, A2, A132, G332, S353, L412, T624, L625, L700, A787]	[R108, T109, A247, A253, A254, A255, A256, V257, A258, A259]
Q14694	Q13309	USP10	SKP2	MEDLINE:31044085	[F22, V23, T24, P118, G119, P157, P386, V410, S411, P719]	[I81, L106, G107, I108, L248, L362, F368, G369, I370, P372]
Q14694	Q13485	USP10	SMAD4	MEDLINE:31721429	[F13, F22, P157, Y159, S234, P335, P371, L372, S411, P719]	[Q249, Q250, N251, H283, Q284, N285, Q289, H291, Q449, Q450]
Q14694	O43474	USP10	KLF4	MEDLINE:31748695	[V23, T24, S120, Y159, S234, P335, L372, P386, V410, S411]	[G78, A79, G80, A81, A121, G224, V261, V262, V263, A264]
Q14694	P43405	USP10	SYK	MEDLINE:32015510	[F13, S14, Y77, S81, S161, S354, S355, P460, L546, P719]	[L38, L40, I128, Q150, K156, S350, Y352, L370, A408, N635]
Q14694	P48764	USP10	SLC9A3	MEDLINE:33095475	[F13, S14, P335, S370, P371, L372, P460, M461, L631, P719]	[L119, L120, P121, I312, I442, Y585, L586, S693, I694, F757]
Q14694	P24385	USP10	CCND1	MEDLINE:33184448	[F13, S14, V23, T24, L345, L405, V410, S411, T624, A787]	[V10, E11, E170, A171, E172, E280, V281, D282, V293, D294]
Q14694	Q9GZQ8	USP10	MAP1LC3B	MEDLINE:33577797	[A132, Y160, S161, G328, S329, A330, S331, G332, S353, S354]	[K30, I31, P32, V33, P45, V46, K51, F52, L53, I67]
Q14694	Q8WX94	USP10	NLRP7	MEDLINE:33838681	[F13, P157, L232, P335, I369, S370, L372, P386, L546, P719]	[P202, L204, P278, V279, P280, V384, P385, L880, V881, L882]
Q14694	P15880	USP10	RPS2	MEDLINE:34348161	[P335, S370, P371, L372, P460, M461, S547, P548, I555, P719]	[S31, G32, T149, A150, V191, L192, T202, G203, S206, A207]
Q14694	Q9Y4K3	USP10	TRAF6	MEDLINE:25861989	[V23, T24, S120, P157, Y159, P335, L372, P386, V410, S411]	[H173, I174, N175, I176, L262, Q263, F295, Q296, H394, L395]
Q14694	P20226	USP10	TBP	MEDLINE:26393420	[F22, V23, P118, G119, S234, P335, V336, L372, V373, Y691]	[Q60, Q61, Q62, Q65, Q72, Q73, Q74, Q75, Q76, Q91]
Q14694	Q14457	USP10	BECN1	MEDLINE:26445063	[V23, S321, P322, T333, L334, L345, S353, L405, S411, Y788]	[T91, E92, S93, T141, D142, T143, L152, R395, M396, D397]
Q14694	P54646	USP10	PRKAA2	MEDLINE:26876938	[F13, S14, I369, P371, P460, L546, S547, F629, T630, P719]	[M1, S161, N162, M246, H247, S310, I327, S509, S511, T536]
Q14694	Q13131	USP10	PRKAA1	MEDLINE:26876938	[F13, S14, S161, S354, S370, P371, P460, I462, L546, P719]	[G34, V35, F101, V156, L157, P330, L331, A332, A422, I556]
Q14694	P43246	USP10	MSH2	MEDLINE:26975374	[F13, S14, S370, P371, P460, M461, S547, P548, T554, I555]	[V147, V148, I224, L279, L280, E569, S767, E768, T897, E898]
Q14694	Q9Y6K9	USP10	IKBKG	MEDLINE:27775833	[F13, S14, S370, P371, P460, M461, S547, P548, I555, P719]	[G19, V26, L27, G28, A273, L274, V298, P299, A371, P372]
Q14694	Q8N6T7	USP10	SIRT6	MEDLINE:27775833	[S76, Y77, S80, S81, Y160, S161, S352, S353, S354, Y750]	[A7, A53, E202, A203, S204, E260, V261, M262, P288, P290]
Q14694	Q03518	USP10	TAP1	MEDLINE:27775833	[F22, G119, S120, P157, Y159, S234, P335, L372, P386, S411]	[L105, L110, I236, I319, I429, L449, I464, P496, F526, S704]
Q14694	P0C0S5	USP10	H2AZ1	MEDLINE:27775833	[Y77, S80, S81, A132, Y160, S161, S353, S354, A497, A498]	[K14, S19, R20, S21, S39, R40, T41, G107, G108, G109]
Q14694	Q9UL17	USP10	TBX21	MEDLINE:27775833	[M1, V23, T24, S120, Y159, S161, S353, S354, V410, S411]	[P65, P119, G120, I258, V259, L260, P364, V365, P428, P460]
Q14694	P13569	USP10	CFTR	MEDLINE:27775833	[F13, P335, I369, S370, P371, L372, P460, M461, P548, P719]	[I121, L123, I125, I231, L233, L738, F861, I1000, F1232, I1234]
Q14694	P04637	USP10	TP53	MEDLINE:28801249	[L48, F59, I79, P460, Y503, L546, L682, L684, P719, L759]	[T18, F19, S20, M44, L45, S46, W146, Y327, F328, T329]
Q14694	P05556	USP10	ITGB1	MEDLINE:28851806	[F13, S14, I369, S370, P371, P460, I462, L546, S718, P719]	[W47, C48, T102, I182, G183, K289, C464, C536, L745, K798]
Q14694	P18084	USP10	ITGB5	MEDLINE:28851806	[F13, S14, G230, S370, P371, L433, P460, L546, S718, P719]	[H87, V88, G178, D286, A305, N306, V441, F442, A720, D799]
Q14694	P60484	USP10	PTEN	MEDLINE:28852924	[F13, S14, P371, P460, M461, L546, S547, P548, I555, P719]	[V9, S10, V133, M134, L139, V166, T167, V191, A192, F215]
Q14694	P23396	USP10	RPS3	MEDLINE:29147007	[F22, V23, P118, Y159, P335, S370, P371, L372, S411, P719]	[I49, I50, R117, A118, C119, K132, G133, C134, E135, I198]
Q14694	P62807	USP10	H2BC4	MEDLINE:29288197	[F13, S14, L345, F346, H347, L405, I406, P460, I531, L532]	[V40, Y41, V42, A59, M60, G61, I62, S124, S125, K126]
Q14694	P42771	USP10	CDKN2A	MEDLINE:29472714	[F13, S14, S370, P371, P460, I462, L546, S547, T630, P719]	[A5, A13, D14, N39, A40, H66, G67, G101, G135, G150]
Q14694	O60493	USP10	SNX3	UNIPROT:UBP10_HUMAN	[T37, G111, S321, S329, S331, G332, T333, T624, A787, Y788]	[F28, P36, E82, L98, Q100, I109, I126, I150, D151, H161]
Q15018	Q96P20	ABRAXAS2	NLRP3	MEDLINE:30787184	[G30, F38, S39, H141, A225, D226, G292, A299, E300, A301]	[L248, Y249, L681, L782, S783, L792, T915, P1034, S1035, W1036]
Q15040	Q07820	JOSD1	MCL1	MEDLINE:31043700	[E29, K30, N43, N85, G108, V109, I110, G147, G148, P189]	[N7, A8, E211, T212, L213, V338, A339, G340, V341, G342]
Q15040	O15524	JOSD1	SOCS1	MEDLINE:28355105	[P19, Q20, P23, Q25, H39, A40, Q138, H139, H175, H176]	[P46, A47, P48, A49, P50, F113, A114, L115, P198, V199]
Q4G0A6	Q08050	MINDY4	FOXM1	MEDLINE:33142744	[D38, L39, Y120, D121, L122, E188, P189, S276, E277, L278]	[S451, P452, S489, P490, P492, P628, S638, P639, S739, F740]
Q504Q3	Q99708	PAN2	RBBP8	MEDLINE:33097710	[L267, F365, P420, F537, A583, S812, M964, L1167, K1168, L1202]	[Q147, H148, Q149, Q214, H215, N216, Q643, N644, N645, Q646]
Q504Q3	Q9Y294	PAN2	ASF1A	MEDLINE:29599486	[A14, P15, L317, A417, P418, A592, L593, V652, I653, L1200]	[A48, E49, H150, N152, A163, E164, S165, N169, L170, Q171]
Q53GS9	O96017	USP39	CHEK2	MEDLINE:30771428	[S127, F197, I269, M270, F271, L391, P448, Y449, L450, T543]	[I38, L60, S61, S73, I221, M222, S379, L380, P388, T389]
Q53GS9	P42224	USP39	STAT1	MEDLINE:33127822	[Y191, Y220, L221, M270, F271, F388, M389, Y390, L391, L450]	[F404, P481, L562, R602, P645, R649, N658, I659, P660, P663]
Q53GS9	P37275	USP39	ZEB1	MEDLINE:33649471	[F197, M270, F271, L334, L391, T392, P448, Y449, L450, T543]	[V67, Q233, S263, G264, V456, Q663, V823, H954, S955, G956]
Q53GS9	Q96GD4	USP39	AURKB	MEDLINE:25121098	[S127, F197, I269, M270, F271, L391, T392, Y449, L450, T543]	[L39, V40, L41, L140, Y141, N142, I180, L208, G209, L210]
Q5D1E8	Q13546	ZC3H12A	RIPK1	MEDLINE:25121098	[F210, T211, P276, P286, S287, L297, T298, P345, P360, P518]	[E124, G125, P425, Y426, L468, P494, S520, P523, P524, S663]
Q5D1E8	Q9Y4K3	ZC3H12A	TRAF6	MEDLINE:25121098	[F210, T211, P276, P286, S287, L288, T298, P345, I440, P518]	[N175, I176, H177, H261, L262, Q263, N294, F295, Q296, Q396]
Q5D1E8	Q12933	ZC3H12A	TRAF2	MEDLINE:25121098	[F210, T211, P276, P286, S287, L299, P345, P360, P518, Y519]	[G18, F19, I77, Y78, V227, E228, A300, E301, A380, F381]
Q5D1E8	O43474	ZC3H12A	KLF4	MEDLINE:27919796	[S2, Y60, S61, P276, L297, T298, L343, S344, P345, F487]	[N87, N186, H259, V261, G289, H343, P344, H385, F386, G387]
Q5T2D3	P04637	OTUD3	TP53	MEDLINE:32571254	[G46, G47, L63, V140, A141, A268, V269, R289, K365, A395]	[P75, A76, P77, P85, A86, P87, A88, P89, L188, A189]
Q5T2D3	P60484	OTUD3	PTEN	MEDLINE:26280536	[G45, G46, G47, I118, P119, F120, A141, F142, V150, V151]	[I4, A120, V133, M134, V166, T167, P190, V191, A192, F215]
Q5VV17	P46937	OTUD1	YAP1	MEDLINE:29891922	[A44, A66, A86, A93, P103, L104, P105, P106, L125, L126]	[A40, V72, M73, Q221, Q302, Q303, Q304, G360, N439, G462]
Q5VV17	Q14653	OTUD1	IRF3	MEDLINE:30100102	[A41, A42, G43, A44, A57, A66, A86, A92, A93, A135]	[P10, P151, L152, P153, L299, L300, P301, P324, F325, I326]
Q5VV17	Q07820	OTUD1	MCL1	MEDLINE:31467488	[A41, A42, G43, A44, A57, A65, A66, A86, A93, A135]	[N7, A8, V9, N260, W261, G262, A339, G340, V341, G342]
Q5VV17	Q9HCE7	OTUD1	SMURF1	MEDLINE:33361422	[L292, Y293, F354, S355, P356, S421, I422, I468, S469, L470]	[I13, I15, G169, R266, I267, P357, I506, G563, P572, L706]
Q5VV17	P04637	OTUD1	TP53	MEDLINE:28801249	[P16, P23, A44, A66, A86, P131, P151, P156, P219, P221]	[L45, P75, A76, P77, P85, A86, P87, A88, P89, A189]
Q5VV17	O15105	OTUD1	SMAD7	MEDLINE:29235476	[A41, A42, G43, A57, A66, P103, L104, P105, A135, I367]	[H48, G49, A50, Q113, A114, V115, R176, C178, R200, L201]
Q5VVJ2	Q86WV6	MYSM1	STING1	MEDLINE:33086059	[F249, I294, P339, I385, I386, P558, Q560, S650, V759, P760]	[L58, L101, I103, L126, L134, T181, I200, L325, L346, L374]
Q5VVJ2	Q16777	MYSM1	H2AC20	MEDLINE:26220525	[V15, A16, A17, A18, G19, S30, T151, T626, V651, I652]	[K16, S17, R18, K76, T77, R78, G99, K127, S128, K129]
Q5VVJ2	P0C0S8	MYSM1	H2AC11	MEDLINE:28031783	[V15, A16, A17, A18, G19, I49, P250, I385, F559, Q560]	[G45, A46, G47, P81, R82, H83, R89, N90, G106, G107]
Q5VVQ6	P55072	YOD1	VCP	MEDLINE:26463207	[G3, P4, A15, P16, G17, I82, A83, P84, V293, L294]	[G97, V99, G125, I146, R359, A455, L456, G681, F682, S683]
Q5VVQ6	Q96J02	YOD1	ITCH	MEDLINE:28416659	[F2, G3, A15, P16, G17, I82, A83, P84, A132, V148]	[S4, G5, S6, S13, S275, S287, D449, T832, G847, S848]
Q5VVQ6	P17661	YOD1	DES	MEDLINE:29080116	[G3, P4, A15, P16, G17, I82, A83, P84, V293, L294]	[A21, F40, G41, A63, G64, G65, L66, G67, L74, V215]
Q6GQQ9	Q13042	OTUD7B	CDC16	MEDLINE:29973362	[G120, E129, I156, E448, S475, S476, T477, S478, G704, Y775]	[M123, S124, A156, D225, E463, Y526, S586, D608, M609, M610]
Q6GQQ9	P48431	OTUD7B	SOX2	MEDLINE:30405104	[I82, L83, Q84, G120, H197, P388, L389, H390, L424, L425]	[G21, A29, A30, L100, H101, G144, V145, G146, L205, Q206]
Q6GQQ9	P08069	OTUD7B	IGF1R	MEDLINE:33415003	[I106, L186, T188, M203, L264, G274, T275, L352, S515, S573]	[I312, R313, L402, K403, I507, F532, K533, L850, K851, W852]
Q6GQQ9	P35222	OTUD7B	CTNNB1	MEDLINE:33599243	[L186, A187, M203, L247, T275, A342, L352, A353, V572, S573]	[G236, I237, A284, G422, G512, L513, A532, I533, V658, L659]
Q6GQQ9	O60341	OTUD7B	KDM1A	MEDLINE:34050636	[G119, G120, G121, V312, V313, G534, V535, G658, G704, G705]	[A9, A10, A11, A12, A13, A14, A15, A16, V55, A178]
Q6GQQ9	Q13114	OTUD7B	TRAF3	MEDLINE:23334419	[I106, L186, A187, T188, L247, L362, S413, S476, T477, P751]	[N245, Q246, Q247, H292, N293, Q294, Q342, N343, W344, S439]
Q6GQQ9	Q9Y4K3	OTUD7B	TRAF6	MEDLINE:23564640	[G119, G120, E129, V312, V313, S476, T477, G534, G704, G705]	[S129, L130, H173, I174, N175, I176, H394, L395, I407, S408]
Q6GQQ9	P00533	OTUD7B	EGFR	MEDLINE:25121098	[G119, G120, E129, V312, A412, S413, G534, G704, G705, P751]	[L173, S174, L269, Y270, F381, T382, S492, N639, I664, T790]
Q6GQQ9	Q13546	OTUD7B	RIPK1	MEDLINE:25121098	[S100, A102, G118, G120, M203, T275, M429, S476, S776, N777]	[H197, L198, N199, H365, P366, N428, F429, Q458, P459, Q460]
Q6GQQ9	P43403	OTUD7B	ZAP70	MEDLINE:26903241	[G119, G120, G121, V312, V313, G534, V535, G704, G705, G723]	[F34, L36, R37, Q38, L371, K372, Q373, L503, K504, W505]
Q6R6M4	O60885	USP17L2	BRD4	MEDLINE:30057199	[L6, Y7, M166, F167, L267, T268, Y335, F336, I359, T360]	[P216, F225, P260, I274, I394, L625, F800, P993, P1023, P1134]
Q6R6M4	Q16236	USP17L2	NFE2L2	MEDLINE:34364982	[Y7, L8, L165, M166, P219, Y220, T268, F371, Y372, I373]	[S136, F254, S255, D274, A275, P300, S301, T559, L560, S577]
Q6R6M4	Q9Y256	USP17L2	RCE1	MEDLINE:19188362	[Y7, P57, T101, P262, M307, S308, V465, I466, S491, T492]	[G32, L33, C34, A188, P189, C190, V258, L259, C260, L296]
Q6R6M4	Q9BYX4	USP17L2	IFIH1	MEDLINE:20368735	[L6, Y7, L8, M166, F167, P219, L267, T268, F371, Y372]	[P577, W581, E658, D659, E660, D661, G821, I923, D1023, D1025]
Q6R6M4	O95786	USP17L2	DDX58	MEDLINE:20368735	[L6, Y7, L8, M166, F167, P219, L221, L267, T268, L269]	[I119, P120, I345, S362, T367, F539, L540, I553, I554, L741]
Q6R6M4	Q9H7L9	USP17L2	SUDS3	MEDLINE:22662218	[L6, Y7, M166, F167, T268, M307, S491, T492, L505, A506]	[E21, Y22, D46, E47, S53, E54, T55, S303, D304, S305]
Q6R6M4	Q99538	USP17L2	LGMN	MEDLINE:24610907	[P64, Y100, T101, M108, A171, L280, Y306, M307, S490, S491]	[S135, G136, T151, G152, I153, M182, V183, Y406, V407, L408]
Q6R6M4	O95863	USP17L2	SNAI1	MEDLINE:28067227	[G81, T101, G152, F153, L240, M307, S308, S491, T492, G517]	[A109, G186, K187, A188, F189, S190, E205, K206, P207, R243]
Q6R6M4	Q92819	USP17L2	HAS2	MEDLINE:28604766	[L8, T21, A59, Y100, T268, Y306, M307, L394, S490, S491]	[T196, G282, P283, T383, G384, F385, S440, V441, V511, L512]
Q6R6M4	P16104	USP17L2	H2AX	MEDLINE:28762656	[T21, S22, T99, Y100, F153, Y306, M307, S490, S491, T492]	[R12, K14, K16, S17, R18, A46, A71, R72, D73, R78]
Q6R6M4	O43623	USP17L2	SNAI2	MEDLINE:29088851	[L8, S22, S23, Y100, T101, M307, S308, S491, T492, T493]	[E126, K127, K192, A193, F194, E210, K211, R220, A221, F222]
Q6R6M4	Q15672	USP17L2	TWIST1	MEDLINE:29088851	[L192, I193, H194, F439, P440, P460, P461, N462, L486, L487]	[G49, G59, V60, G61, G84, G85, G86, A87, G89, G90]
Q6R6M4	P30304	USP17L2	CDC25A	UNIPROT:U17L2_HUMAN	[L8, P57, G81, Q144, A151, G152, F153, I223, V465, I466]	[L3, P89, G90, P91, P117, A118, L119, F380, I382, I417]
Q70CQ1	P28562	USP49	DUSP1	MEDLINE:30246457	[L19, N20, L128, L268, Q269, N283, F445, H446, P546, Q547]	[F33, A103, L104, S146, L147, L198, I295, S300, F301, L313]
Q70CQ1	Q86WV6	USP49	STING1	MEDLINE:30943264	[L315, S316, L317, I355, L471, S472, L473, L540, M541, I542]	[A28, C29, L30, A87, C88, L89, G90, C91, P92, L101]
Q70CQ1	P60484	USP49	PTEN	MEDLINE:31001918	[I18, L19, L100, I267, L268, S316, S377, F379, I444, F445]	[I67, Y68, N69, P169, S170, Q171, L318, P354, S355, N356]
Q70CQ1	Q9HC16	USP49	APOBEC3G	MEDLINE:31397674	[L65, S202, M248, S316, S377, F379, F392, L471, P546, S613]	[W175, N176, N177, N205, F206, Q359, P360, Q380, N381, Q382]
Q70CQ1	P62807	USP49	H2BC4	MEDLINE:23824326	[I18, L19, I267, L268, Q269, N283, F445, H446, P546, Q547]	[S7, A8, P9, T53, G54, I55, A59, M60, G61, I62]
Q70CQ1	Q02790	USP49	FKBP4	MEDLINE:28363942	[I18, L19, I267, L268, Q269, I444, F445, H446, P546, Q547]	[D68, S69, S70, Y113, L198, D199, E301, E303, S304, S305]
Q70CQ1	Q13451	USP49	FKBP5	MEDLINE:28363942	[L19, L268, Q269, N283, L344, F445, H446, P467, P546, Q547]	[L61, S62, N63, G100, P123, S124, N125, L363, M364, N365]
Q70CQ1	P04637	USP49	TP53	MEDLINE:29748582	[L197, A222, A223, A237, A238, V252, M541, I542, L588, S688]	[P75, A76, P77, P85, A86, P87, A88, P89, L188, A189]
Q70CQ1	Q16778	USP49	H2BC21	UNIPROT:UBP49_HUMAN	[I18, L19, I267, L268, N283, I444, F445, H446, P546, Q547]	[S7, A8, P9, T53, G54, I55, M60, G61, I62, K126]
Q70CQ2	Q9UKV5	USP34	AMFR	MEDLINE:30585151	[L543, F903, I904, F957, D959, L1707, E2259, F2346, L2952, S3546]	[L4, F125, I126, I131, F132, W432, L433, N445, I446, L447]
Q70CQ2	Q8IYW5	USP34	RNF168	MEDLINE:28031783	[L444, L543, L820, F1032, Q1074, P1970, L1971, Q2555, L2782, F3148]	[K173, S174, D175, K203, S204, D205, K210, E212, T351, E352]
Q70CQ2	O15169	USP34	AXIN1	UNIPROT:UBP34_HUMAN	[L444, L543, L820, P821, F1032, P1970, L1971, L2269, L2782, F3148]	[R63, S64, D65, K203, S204, D205, R417, M418, E419, T764]
Q70CQ2	Q9Y2T1	USP34	AXIN2	UNIPROT:UBP34_HUMAN	[L444, L543, L820, F1032, Q1074, P1970, L2269, Q2555, L2782, F3148]	[H469, H470, H471, H472, H473, H474, H515, H517, H522, W622]
Q70CQ3	O94826	USP30	TOMM70	MEDLINE:25995186	[L118, L120, H122, L165, F166, S171, P223, F224, L253, P418]	[F125, K126, L274, K275, D284, L299, K300, I356, S357, P605]
Q70CQ3	P21796	USP30	VDAC1	MEDLINE:26445063	[L82, L83, L120, L121, H122, F166, P223, F224, L317, P318]	[F103, S104, P105, P136, I194, Y195, Q196, T258, L259, L277]
Q70CQ3	Q15388	USP30	TOMM20	MEDLINE:28279784	[L83, Q84, L120, L121, L165, F166, H167, P223, F224, H225]	[K27, R28, N36, R37, L38, R42, K43, Q45, F69, Q131]
Q70CQ3	Q8IWA4	USP30	MFN1	MEDLINE:29178074	[L118, T119, L120, L253, S254, I255, S410, L411, M419, P420]	[V91, I92, F310, V469, L470, G487, G603, G604, V605, L631]
Q70CQ3	O95140	USP30	MFN2	MEDLINE:29178074	[L82, L83, L118, T119, L120, L121, P223, L253, S254, S410]	[V69, T70, K215, F216, C217, K532, L533, C534, L594, L650]
Q70CQ3	Q8IXI2	USP30	RHOT1	UNIPROT:UBP30_HUMAN	[L82, L83, Q84, L120, L121, H122, F166, H167, P223, F224]	[R104, T105, D106, K119, S120, D121, F481, K528, S529, D530]
Q70EK8	P25963	USP53	NFKBIA	MEDLINE:33973730	[S299, S415, S416, Y558, S686, Y688, T730, S1001, S1002, S1003]	[L80, A81, I82, L101, A102, F103, L196, G197, I198, L317]
Q70EK9	Q8WYQ5	USP51	DGCR8	MEDLINE:34188037	[S8, I87, S95, T315, S413, L414, F615, T622, L651, S668]	[P103, S339, I340, A416, P417, G418, A419, V644, P645, G646]
Q70EK9	Q16777	USP51	H2AC20	MEDLINE:27083998	[S314, T315, L414, F415, H416, L431, L432, H433, L434, I435]	[K16, S17, P81, R82, H83, R89, N90, K127, S128, K129]
Q70EK9	P62807	USP51	H2BC4	MEDLINE:27132940	[L365, I366, L414, F415, H416, L431, L432, H433, L434, I435]	[P4, A5, K6, T20, M60, G61, L107, A108, K109, A118]
Q70EK9	P37275	USP51	ZEB1	MEDLINE:29119051	[S94, S95, S314, T315, S316, S413, P519, L562, L625, S668]	[T25, Q233, H262, S263, G264, V456, Q663, H954, S955, G956]
Q70EL2	P07992	USP45	ERCC1	MEDLINE:27316462	[V22, P23, T213, L255, K391, T456, T517, G518, L519, L773]	[P57, Q58, T59, L157, Q158, S159, E203, L209, E210, S259]
Q70EL3	P30291	USP50	WEE1	MEDLINE:25121098	[S6, L7, P8, T27, P29, L66, S213, L214, P215, P299]	[M215, D216, T287, E288, P429, S430, N431, L538, S539, Q540]
Q70EL3	Q9ULZ3	USP50	PYCARD	MEDLINE:28094437	[S6, L7, T27, P29, I65, L66, S213, L214, P215, I268]	[S58, F59, Y60, Q84, L85, Q86, G111, S164, F165, T166]
Q70EL3	P12956	USP50	XRCC6	MEDLINE:29101126	[M1, T2, S3, T79, M101, P126, F212, T298, P299, Y300]	[F169, T170, N171, L202, M203, H204, I273, Y274, N275, L345]
Q70EL4	P37275	USP43	ZEB1	MEDLINE:33391437	[P227, Y330, P331, L390, L471, S759, L760, T997, L998, P1032]	[D1033, E1041, E1042, E1063, E1064, E1065, E1066, E1067, E1068, E1069]
Q7L8S5	O00429	OTUD6A	DNM1L	MEDLINE:33070427	[V162, F163, A224, A277, G278, A279, A280, G281, G282, V283]	[E86, A87, E88, E202, V203, D204, E554, A555, D556, P631]
Q7L8S5	O14965	OTUD6A	AURKA	MEDLINE:33669244	[S164, V165, S166, A277, G278, A279, A280, G281, G282, V283]	[I237, T238, N242, A243, L244, A281, P282, S369, Q370, R371]
Q86T82	O95863	USP37	SNAI1	MEDLINE:31998374	[P3, L4, R49, F159, P192, L193, Y424, P497, P556, L616]	[K152, A153, F154, K187, A188, F189, E205, R215, A216, F217]
Q86T82	Q99814	USP37	EPAS1	MEDLINE:32461361	[S2, P3, L4, T189, T191, P192, L193, S900, S902, Y944]	[N331, Q333, P334, Q335, Q436, P437, W438, N555, P556, Q557]
Q86T82	P40305	USP37	IFI27	MEDLINE:22665064	[P158, F159, I496, P497, L516, P517, P518, F528, F529, P585]	[S22, G23, S24, V37, M44, M54, S84, G85, A89, A96]
Q86T82	P46527	USP37	CDKN1B	MEDLINE:22665064	[I50, F51, Y139, S188, T189, S190, P380, T901, S902, S903]	[V109, S110, A121, P122, I151, K153, D176, G177, V184, E185]
Q86T82	Q05516	USP37	ZBTB16	MEDLINE:23208507	[S2, P3, L4, S14, T191, P192, L193, S226, S227, P886]	[P252, S521, E522, C523, Y546, E547, C548, Y574, E575, C576]
Q86T82	P20248	USP37	CCNA2	MEDLINE:25347529	[P3, L4, R49, P192, L193, I496, P517, P518, F528, P585]	[L19, F99, L126, F128, P135, L141, V142, P143, L348, L362]
Q86T82	Q9H211	USP37	CDT1	MEDLINE:27296872	[P3, R49, I50, F51, Q52, P192, P306, Q307, L561, H562]	[L184, P244, A315, S316, A365, G393, A401, A405, R459, T488]
Q86T82	P01106	USP37	MYC	MEDLINE:27919796	[L74, L82, S83, I84, P184, F360, S506, I507, L839, S840]	[D17, Q33, Q34, Q35, Q36, Q37, H305, Q306, H307, N308]
Q86T82	P0C0S8	USP37	H2AC11	MEDLINE:28031783	[P158, F159, I496, P497, P517, P518, F528, F529, I584, P585]	[A13, K16, T17, R18, G45, A46, G47, K76, T77, R78]
Q86T82	P78396	USP37	CCNA1	UNIPROT:UBP37_HUMAN	[P3, L4, I50, L82, P184, P192, L193, F360, S506, P886]	[M185, L186, Y266, L267, Y304, P305, S372, L373, P384, S385]
Q86UV5	Q04206	USP48	RELA	MEDLINE:30628021	[F103, L104, S287, L288, L720, P721, N722, F724, I744, F785]	[L76, L179, P381, P393, P395, P409, P411, L413, P415, P515]
Q86UV5	Q8N6T7	USP48	SIRT6	MEDLINE:33903120	[M1, E324, P325, E337, L338, L342, Y486, L720, L781, F783]	[F64, R65, G66, L159, K160, A161, L174, R175, P279, R280]
Q86UV5	P08151	USP48	GLI1	MEDLINE:28623188	[L94, G95, L416, F488, S490, I744, F785, S787, G990, T991]	[T235, D236, C237, F342, H524, P758, N760, H786, F848, P1063]
Q86UV5	Q12933	USP48	TRAF2	MEDLINE:28874458	[M1, L117, L286, L742, Y743, I744, L781, F783, T784, F785]	[T226, V227, E228, T299, A300, E301, M335, A336, D337, I444]
Q86UV5	P04908	USP48	H2AC4	MEDLINE:29335415	[F103, L104, Q105, F108, L109, L342, L720, N722, L723, F724]	[A11, A13, L34, L35, I80, P81, R82, H83, R89, N90]
Q86UV5	Q6FI13	USP48	H2AC18	MEDLINE:29335415	[M1, F108, L342, L720, F724, I744, L781, F783, F785, L975]	[G5, R12, K14, K16, G45, A46, G47, K128, G129, K130]
Q8N5J2	P46937	MINDY1	YAP1	MEDLINE:34315490	[P155, F220, A252, V253, G254, T295, A304, A305, A306, T411]	[Q302, Q303, Q304, L311, Q312, L386, S419, N439, R440, F441]
Q8NB14	O60341	USP38	KDM1A	MEDLINE:30497519	[F79, F80, L126, L127, P245, L380, P681, P682, L721, L915]	[A9, A10, A11, A12, A13, A14, A15, A16, A178, A765]
Q8NB14	P01106	USP38	MYC	MEDLINE:34102342	[F80, L127, T212, L213, S680, P681, P682, L786, P787, P1020]	[D17, Q33, Q34, Q35, Q36, Q37, H305, Q306, H307, N308]
Q8NB14	Q9UHD2	USP38	TBK1	MEDLINE:27692986	[L126, L201, L202, P245, L380, L447, P681, P682, L721, L915]	[P101, S102, F211, L434, I443, R444, I669, K670, L723, R724]
Q8TEY7	P35813	USP33	PPM1A	MEDLINE:30308513	[P134, F254, Q255, L282, L729, L730, Q788, F904, L905, L929]	[G90, A91, G104, F105, G131, V132, A178, G179, V286, I287]
Q8TEY7	O60260	USP33	PRKN	MEDLINE:31432739	[P134, F254, L282, L729, L730, L737, Q788, F904, L905, L929]	[I2, L174, T175, L176, L249, A363, F364, Q438, P439, Q440]
Q8TEY7	P28562	USP33	DUSP1	MEDLINE:31857702	[I28, P134, F254, L282, P452, L729, L730, Q788, F904, L905]	[L145, S146, L147, L181, Y182, L183, I295, F299, S300, F301]
Q8TEY7	P01106	USP33	MYC	MEDLINE:33718387	[P134, T160, P161, I350, P441, L507, P508, F635, P636, P787]	[Q33, Q34, Q35, Q36, Q37, S222, H305, Q306, H307, N308]
Q8TEY7	P49407	USP33	ARRB1	MEDLINE:19363159	[I28, P29, L282, L283, L729, L730, Q788, F904, L905, L929]	[F9, T56, I105, K106, G316, I317, I318, L334, L335, T410]
Q8TEY7	Q92813	USP33	DIO2	MEDLINE:22967761	[I28, P29, L133, L253, L349, P452, L729, L737, L786, Q788]	[L34, K35, H36, H185, Q186, N187, Q188, A195, V211, A212]
Q8TEY7	O43303	USP33	CCP110	MEDLINE:23486064	[T9, I10, L11, L133, S506, L507, S736, L737, M785, L786]	[M312, T333, P401, Q413, M494, S551, S668, A865, R908, V909]
Q8TEY7	Q9Y6N7	USP33	ROBO1	MEDLINE:25242263	[I10, L11, S132, L133, S506, L507, S736, L737, M785, L786]	[S327, G604, S1158, S1254, G1368, S1391, S1604, S1605, S1606, M1607]
Q8TEY7	P07550	USP33	ADRB2	MEDLINE:26445063	[P17, L53, I54, L282, L283, L730, Q788, F904, I928, L929]	[L12, A13, I43, V44, L45, I47, L53, L212, V213, F290]
Q8TEY7	P11234	USP33	RALB	MEDLINE:26445063	[L53, I54, F275, L276, L282, L283, I478, F831, I928, L929]	[G86, E87, G88, F89, L90, L91, I121, P122, L123, L124]
Q8TEY7	P32121	USP33	ARRB2	UNIPROT:UBP33_HUMAN	[L53, I54, L282, L283, L729, L730, Q788, F904, I928, L929]	[R8, F10, T57, A202, S203, L288, L294, K295, H296, R395]
Q92560	Q6FI13	BAP1	H2AC18	MEDLINE:30202049	[D199, E375, D397, E398, D399, D403, D404, E405, E406, D407]	[A11, A13, P81, R82, H83, N90, T121, E122, S123, G129]
Q92560	P46531	BAP1	NOTCH1	MEDLINE:31504682	[D199, E375, D397, E398, D399, D403, D404, E405, E406, D407]	[G172, N698, G699, G1422, G1865, V1867, A1967, V2249, L2304, Q2503]
Q92560	Q15831	BAP1	STK11	MEDLINE:32819560	[D199, E200, E375, D397, E398, D399, D403, D404, E405, E406]	[G180, N181, L182, P217, A218, P319, P321, A398, Q399, L400]
Q92560	P60484	BAP1	PTEN	MEDLINE:34094668	[D199, E200, E375, D397, E398, D399, D403, D404, E405, E406]	[L23, P190, V191, A192, F215, V216, V217, F241, L316, V317]
Q92560	P25490	BAP1	YY1	MEDLINE:25121098	[G13, L14, I72, L108, T310, F360, L553, E577, L635, E647]	[H71, H72, H73, H74, H75, H76, H77, H78, H99, Q414]
Q92560	P38398	BAP1	BRCA1	MEDLINE:25121098	[D199, E200, E375, D397, E398, D403, D404, E405, E406, D407]	[S151, I769, S784, P1126, Y1127, S1191, P1430, S1431, T1675, F1798]
Q92560	Q96CW5	BAP1	TUBGCP3	MEDLINE:25228651	[D199, E200, E375, D397, E398, D403, D404, E405, E406, D407]	[H576, M673, E674, Y675, S709, E710, M711, S766, D767, S768]
Q92560	Q01167	BAP1	FOXK2	MEDLINE:25451922	[D199, E200, E375, D397, E398, D399, D403, D404, E405, E406]	[G18, G21, G22, G23, W302, Q303, N304, Q567, H568, Q569]
Q92560	Q13887	BAP1	KLF5	MEDLINE:26419610	[D199, E200, E375, D397, E398, D399, D403, D404, E405, E406]	[S170, I192, F193, P301, S303, P305, P325, H455, Q456, N457]
Q92560	P16104	BAP1	H2AX	MEDLINE:28031783	[D199, E375, D397, E398, D399, D403, D404, E405, E406, D407]	[L24, G47, P81, R82, G107, V108, L109, P110, V115, L116]
Q92560	P0C0S8	BAP1	H2AC11	MEDLINE:28031783	[D199, E200, E375, D397, E398, D399, D403, D404, E405, E406]	[A11, A13, P81, R82, H83, Q113, T121, E122, S123, G129]
Q92560	Q16777	BAP1	H2AC20	MEDLINE:28389374	[D199, E375, D397, E398, D399, D403, D404, E405, E406, D407]	[G9, A11, R12, A13, K14, A22, P81, R82, H83, Q113]
Q92560	O15294	BAP1	OGT	MEDLINE:29069806	[D199, E374, E375, D397, E398, D399, D403, D404, E405, E406]	[L254, L381, P392, H517, L573, S616, Q617, P778, I804, N806]
Q92560	P51610	BAP1	HCFC1	MEDLINE:29069806	[D199, E200, E375, D397, E398, D403, D404, E405, E406, D407]	[T459, S1175, T1176, T1177, M1178, T1363, S1364, T1368, M1369, S1469]
Q92560	P27348	BAP1	YWHAQ	MEDLINE:29686263	[D199, A379, G380, V381, E398, D404, E405, E406, V476, A477]	[D73, K74, K75, Y82, R83, E113, S114, D137, R138, K139]
Q92905	Q13619	COPS5	CUL4A	MEDLINE:12732143	[V85, P207, L208, N209, L240, L241, W242, L327, F328, N329]	[M1, S75, S76, T77, Y277, L461, T535, Y536, E611, I740]
Q92905	Q9NZQ7	COPS5	CD274	MEDLINE:27866850	[L60, G79, L80, V85, G87, V100, E101, G102, I150, L224]	[A157, E158, G159, A163, E164, V165, W167, I199, N200, T201]
Q92905	O43623	COPS5	SNAI2	MEDLINE:29755680	[E27, E76, D86, G87, E101, G102, D197, D213, S227, A278]	[E126, K127, K192, A193, F194, E210, K211, R220, A221, F222]
Q92905	O95863	COPS5	SNAI1	MEDLINE:29755680	[E76, V77, I150, D151, V152, L224, E225, V226, I312, E313]	[K152, A153, F154, K187, A188, F189, S190, R215, A216, F217]
Q92995	P53396	USP13	ACLY	MEDLINE:30319415	[G9, M10, V160, T161, G261, T262, A575, S576, Y708, Y854]	[L170, V171, A280, G281, G282, G283, L419, I973, I1070, G1071]
Q92995	Q02218	USP13	OGDH	MEDLINE:30319415	[I116, F117, I204, P205, P403, P530, L531, I539, P540, P862]	[A106, V107, L368, Y460, V536, L537, V689, W707, V741, L742]
Q92995	Q8NEB9	USP13	PIK3C3	MEDLINE:32101753	[G9, L70, P255, S356, I357, S576, P578, S630, P631, P632]	[N413, A527, L528, A575, L576, F635, A691, A869, L870, F871]
Q92995	Q96P20	USP13	NLRP3	MEDLINE:33243234	[I116, F117, I204, P205, F372, P403, P530, L531, I539, P540]	[F373, L681, G682, F683, L792, V793, L794, G1004, S1035, W1036]
Q92995	Q92547	USP13	TOPBP1	MEDLINE:33592542	[F8, G9, L70, P187, V188, I515, A516, S630, P631, P632]	[T397, H398, V399, I400, S703, K704, N754, G755, G925, I926]
Q92995	P60484	USP13	PTEN	MEDLINE:24270891	[T737, S738, M739, T817, S818, T819, M820, S821, Y854, M855]	[K102, F145, L146, T167, P190, V191, A192, F215, V216, V217]
Q92995	P11441	USP13	UBL4A	MEDLINE:24424410	[Y89, G804, G816, T817, S818, T819, M820, S821, Y854, M855]	[L8, Q9, G10, F45, K46, K72, E81, L98, I99, R114]
Q92995	Q14457	USP13	BECN1	MEDLINE:26445063	[T737, S738, M739, T817, S818, T819, M820, S821, Y854, M855]	[S30, F31, K32, T72, P73, R74, P135, S414, I415, K416]
Q92995	P01106	USP13	MYC	MEDLINE:27923907	[P187, Y254, P255, F452, L453, I515, S576, P631, P632, L808]	[D17, Q33, Q34, Q35, Q36, Q37, H305, Q306, H307, N308]
Q92995	Q86WV6	USP13	STING1	MEDLINE:28534493	[F117, F372, P403, R474, L531, S818, T819, M820, Y854, P862]	[A28, L30, A87, C88, G90, P92, L101, S102, F117, L364]
Q92995	O75030	USP13	MITF	MEDLINE:28544818	[F117, F235, I371, F372, L408, L531, S738, S818, T819, M820]	[V92, S93, A109, T110, Q111, S180, L187, N188, G211, P271]
Q92995	Q96RL1	USP13	UIMC1	MEDLINE:28569838	[P33, L150, I263, L280, F355, F590, I629, A734, I736, F811]	[E95, A96, R97, K265, A541, K542, E605, E622, G623, R624]
Q92995	Q07820	USP13	MCL1	MEDLINE:29335437	[G105, F117, F372, L531, G709, G710, A711, A714, G715, T819]	[G32, G33, G192, V274, A275, V338, A339, G340, V341, G342]
Q92995	Q14694	USP13	USP10	UNIPROT:UBP13_HUMAN	[G304, L305, Q352, H392, N422, G423, Q745, A746, I747, Q748]	[Y34, S35, P75, S76, I79, S80, I171, S172, S352, Y503]
Q92995	Q13309	USP13	SKP2	UNIPROT:UBP13_HUMAN	[I116, F117, I204, P205, F236, F372, P530, L531, I539, P540]	[I81, L106, G107, I108, A162, L248, F368, I370, V371, P372]
Q93008	Q9NZQ7	USP9X	CD274	MEDLINE:29992764	[E287, N433, Q464, L465, D466, H467, L468, E557, D1464, L2156]	[F19, N35, Y56, W57, P133, E158, G159, L175, A222, E223]
Q93008	Q14457	USP9X	BECN1	MEDLINE:30126257	[P27, Y367, Y368, F1020, S1882, P2270, T2316, S2328, Y2329, T2330]	[K32, I33, I83, L194, I195, L293, P294, R358, F359, F360]
Q93008	Q9UPN4	USP9X	CEP131	MEDLINE:30319415	[P27, L511, L1136, L1382, L1846, I1847, I1884, I2271, I2404, L2405]	[A6, I7, V233, S355, V370, P371, L594, A595, A671, G767]
Q93008	O95835	USP9X	LATS1	MEDLINE:30319415	[I126, L396, F1020, L1072, P1074, L1378, I1982, I2043, I2268, P2270]	[N235, P236, N311, W519, G840, G946, Q947, P948, H1007, P1008]
Q93008	Q9Y4H2	USP9X	IRS2	MEDLINE:30338032	[I126, F660, F1020, P1074, F1117, L1356, L1378, I2045, P2136, P2270]	[A353, A380, G610, R611, G831, G875, V888, R889, A929, R930]
Q93008	Q9Y4L5	USP9X	RNF115	MEDLINE:30689267	[Y367, Y368, L468, P1048, Y1096, L1378, T2316, Y2327, S2328, Y2329]	[M1, A2, F20, P122, F149, Q191, L192, P245, F250, N290]
Q93008	P47895	USP9X	ALDH1A3	MEDLINE:30958800	[S197, E287, S366, Y367, Y368, L468, L2156, Y2327, S2328, Y2329]	[D14, D363, K364, L448, D449, K450, A470, L471, A475, P476]
Q93008	O00512	USP9X	BCL9	MEDLINE:31073027	[T46, M309, S1019, M1047, P1048, T1377, P1496, M1577, F2137, M2269]	[M1, I260, P333, P334, P516, P768, L785, L820, P821, P972]
Q93008	Q8WTU0	USP9X	DDI1	MEDLINE:31130875	[P27, L202, I236, L468, L510, L511, L1136, I1847, N2257, Q2342]	[P41, G127, L128, G139, L140, F258, V348, L349, V350, I351]
Q93008	O14684	USP9X	PTGES	MEDLINE:31285948	[Y367, Y368, L468, Y1881, S1882, L2156, Y2327, S2328, Y2329, T2330]	[M27, Y28, V29, V108, G109, R110, S139, M140, A141, A148]
Q93008	O14641	USP9X	DVL2	MEDLINE:31340145	[I126, F1020, P1074, L1356, L1378, P1496, P1579, P2136, M2269, P2270]	[P106, A174, G302, G303, A304, V305, N368, K484, A485, V735]
Q93008	P38398	USP9X	BRCA1	MEDLINE:31512408	[I126, L396, F1020, P1048, P1074, L1378, I1982, P2136, I2268, P2270]	[L502, N569, Q667, L892, K893, K947, K1452, V1590, L1679, P1749]
Q93008	Q6R327	USP9X	RICTOR	MEDLINE:33378666	[I126, P169, L396, P1074, L1356, I1982, L2207, P2254, I2268, L2344]	[T451, M453, N547, W548, Y579, S1023, Y1269, T1271, S1346, L1427]
Q93008	Q9H3R0	USP9X	KDM4C	MEDLINE:33558705	[M176, I1162, L1361, T1531, I1533, V1663, P1664, T2055, T2316, T2519]	[W55, P57, P592, H655, K656, V675, R805, L806, K992, R993]
Q93008	Q9H6Z9	USP9X	EGLN3	MEDLINE:34112167	[P27, I236, L237, L510, L511, L1136, L1383, I1847, N2257, Q2342]	[K13, V20, P21, C22, G27, F28, C29, R100, V102, G110]
Q93008	A5PKW4	USP9X	PSD	MEDLINE:20339350	[I126, L247, L396, F1020, P1074, I1498, I1982, I2268, P2270, L2405]	[R71, G72, D397, A487, R610, V611, K697, A698, K730, V731]
Q93008	P04626	USP9X	ERBB2	MEDLINE:20406983	[P27, L237, L510, L1136, L1382, L1383, L1846, Q2342, I2404, L2405]	[L46, R47, H48, P247, K248, F486, R487, N488, I886, K887]
Q93008	P37840	USP9X	SNCA	MEDLINE:22361583	[P27, I236, L237, L510, L511, L1136, I1847, N2257, Q2342, L2405]	[V26, V52, A53, G67, V70, V71, A85, G86, A90, A91]
Q93008	P16949	USP9X	STMN1	MEDLINE:23112048	[L202, I236, L237, L510, F1020, P1048, N2257, P2270, Q2342, L2405]	[K75, R76, E77, E79, K80, E81, E106, E125, K126, D127]
Q93008	O95999	USP9X	BCL10	MEDLINE:23690623	[P27, I236, L237, L510, L1136, L1383, L1846, N2257, Q2342, L2405]	[T9, E10, E53, T100, D101, T182, G213, T214, C215, A216]
Q93008	P11308	USP9X	ERG	MEDLINE:24591637	[W167, F168, E287, H467, L468, F1336, L2033, L2150, H2155, L2156]	[V11, V12, E32, V94, G95, V100, G101, M102, L192, I244]
Q93008	O43524	USP9X	FOXO3	MEDLINE:24990963	[P27, I236, L237, L510, F1020, L1136, L1382, N2257, P2270, Q2342]	[Q531, N532, H535, H536, Q537, H538, H570, Q571, Q572, Q573]
Q93008	Q13485	USP9X	SMAD4	MEDLINE:25317929	[P27, I236, L237, L510, L1136, L1383, L1846, N2257, Q2342, I2404]	[L148, Q149, S150, I179, Q180, T181, N251, L540, H541, T542]
Q93008	P50542	USP9X	PEX5	MEDLINE:26367801	[I126, L266, L396, F1020, P1048, P1074, L1378, I1982, P2136, P2270]	[S310, D311, E340, E341, G342, G446, S464, D465, E539, A541]
Q93008	Q9Y2J4	USP9X	AMOTL2	MEDLINE:26598551	[I126, S1019, F1020, P1074, L1378, L1458, I1498, P2136, P2270, L2405]	[Q37, A43, Q192, Q258, Q259, L462, L493, A675, A676, A677]
Q93008	P42566	USP9X	EPS15	MEDLINE:26748853	[I126, L396, F1020, P1074, L1378, I1982, P2136, L2207, I2268, P2270]	[L91, F145, S147, I289, L425, I426, F636, S684, F827, L871]
Q93008	P43403	USP9X	ZAP70	MEDLINE:26936881	[I126, L396, F888, F1020, P1074, P1101, I1982, P2136, I2268, P2270]	[G28, G45, Y46, V47, Q145, L277, M308, V467, L468, M549]
Q93008	Q96RU7	USP9X	TRIB3	MEDLINE:27593927	[I126, L396, F888, F1020, P1074, P1101, I1982, P2136, I2268, P2270]	[S12, L13, S14, P56, D57, R58, G177, L178, G283, T325]
Q93008	Q9NYV9	USP9X	TAS2R13	MEDLINE:27593927	[P90, K91, F744, K745, L1458, P1553, K1554, L2156, L2157, R2158]	[I49, F142, F198, L199, L200, L201, F237, L238, L280, L281]
Q93008	Q86YT6	USP9X	MIB1	MEDLINE:27593927	[I252, I310, F888, P1035, P1101, L1378, P1664, P2136, L2157, P2521]	[L311, T312, E360, D443, D489, V490, E491, A570, I571, E646]
Q93008	P12830	USP9X	CDH1	MEDLINE:27775833	[I126, L396, L711, P729, P1074, L1378, I1982, P2136, I2268, L2337]	[Y68, F69, P147, P488, A617, D618, L619, A628, E629, L630]
Q93008	Q12809	USP9X	KCNH2	MEDLINE:27775833	[L171, Y368, L487, L488, L536, F555, I556, I1317, I2290, Y2329]	[G345, L457, V459, V465, G792, G806, G965, P967, G1036, L1095]
Q93008	Q96J02	USP9X	ITCH	MEDLINE:27775833	[I126, L396, F888, F1020, P1074, L1378, I1982, F2126, I2268, P2270]	[I306, P327, L328, A410, L440, I580, F581, P838, L891, E903]
Q93008	Q99683	USP9X	MAP3K5	MEDLINE:27775833	[P27, L237, L511, F1020, L1136, L1382, L1383, I1847, P2270, I2404]	[S176, L261, I804, P855, F892, V894, V899, L938, K939, G1356]
Q93008	Q9H992	USP9X	MARCHF7	MEDLINE:27775833	[P27, L237, L510, L1136, L1383, L1846, N2257, Q2342, I2404, L2405]	[Q81, N82, Q83, Q84, N202, H203, Q204, H362, N363, H364]
Q93008	Q96L34	USP9X	MARK4	MEDLINE:27775833	[I126, L396, L1072, P1074, L1458, P1664, I1982, I2043, L2157, I2268]	[N96, L182, M338, P439, S473, L655, L656, R657, G704, G726]
Q93008	Q9HCE7	USP9X	SMURF1	MEDLINE:27775833	[I126, L396, F1020, P1074, L1089, F1258, L1378, I1982, I2268, P2270]	[T73, D74, Q114, R170, L207, P228, L382, K521, R564, Y734]
Q93008	Q15797	USP9X	SMAD1	MEDLINE:27775833	[P27, Y367, Y368, L1136, Y1881, S1882, T2316, S2328, Y2329, T2330]	[H85, V86, I87, H364, G365, H398, G399, F400, H441, P443]
Q93008	P42345	USP9X	MTOR	MEDLINE:27775833	[I126, L731, F1020, P1074, T1355, L1356, L1378, P2136, M2269, P2270]	[I822, L847, L1054, L1055, G1065, L1115, P1116, A1361, G1441, V1679]
Q93008	Q86YR5	USP9X	GPSM1	MEDLINE:27775833	[I236, F241, L342, L343, L510, F1020, I1245, N2257, P2270, Q2342]	[E105, H259, V260, F261, Q347, A348, L349, D477, H481, V482]
Q93008	O60285	USP9X	NUAK1	MEDLINE:27775833	[P27, I236, L510, L511, F1020, L1136, N2257, P2270, Q2342, L2405]	[F159, R160, L239, I262, R263, I283, R284, L525, K526, L654]
Q93008	P48431	USP9X	SOX2	MEDLINE:27919796	[I236, L237, L510, L511, L1382, L1383, I1847, N2257, Q2342, L2405]	[G21, A29, A30, L127, G144, V145, G146, S250, P252, L278]
Q93008	P14921	USP9X	ETS1	MEDLINE:28198367	[Y367, Y368, L1136, Y1881, S1882, S2314, S2315, S2328, Y2329, T2330]	[L23, Q47, A48, L49, I191, L214, Q215, T216, F340, L341]
Q93008	Q07820	USP9X	MCL1	MEDLINE:28279784	[I236, L237, L510, L511, L1382, L1383, I1847, N2257, Q2342, L2405]	[A19, G54, A55, G337, V338, A339, G340, V341, G342, A343]
Q93008	Q15051	USP9X	IQCB1	MEDLINE:28498859	[I126, I252, F888, P1074, P1101, L1378, L1458, I1498, L2157, P2521]	[I36, L87, S110, Q143, I160, S282, P318, S319, F407, K437]
Q93008	Q15154	USP9X	PCM1	MEDLINE:28620049	[I126, I252, F888, L1072, P1074, P1101, I1529, M1709, I2043, L2207]	[H350, Q740, Q741, Q742, Q1068, Q1069, N1070, Q1086, N1087, Q1088]
Q93008	Q53EZ4	USP9X	CEP55	MEDLINE:28620049	[P27, I236, L237, L510, L511, L1136, L1383, I1847, N2257, Q2342]	[S23, E24, Q182, Q183, K208, T209, E210, Y269, S325, Q376]
Q93008	P04637	USP9X	TP53	MEDLINE:28801249	[P27, T46, P169, F1135, L1136, P1469, F2137, F2182, P2254, L2344]	[T18, F19, S20, M44, L45, S46, W146, Y327, F328, T329]
Q93008	P35222	USP9X	CTNNB1	MEDLINE:29080116	[P27, I236, L237, L510, F1020, L1136, L1383, N2257, P2270, Q2342]	[L132, H134, L385, R386, N387, R469, H470, I514, R515, N516]
Q93008	Q9NRM7	USP9X	LATS2	MEDLINE:29183995	[I126, L396, F888, F1020, P1074, P1101, L1378, I1982, I2268, P2270]	[I80, P467, L492, L523, L524, L693, A695, I758, I792, P912]
Q93008	P23588	USP9X	EIF4B	MEDLINE:29228324	[L202, I236, L510, F1020, L1378, L1458, L2157, N2257, P2270, Q2342]	[M1, K137, G138, R167, D218, G254, D256, A371, E373, K472]
Q93008	P60842	USP9X	EIF4A1	MEDLINE:29228324	[I126, M176, L178, F1020, P1074, Y1096, T1531, P1664, P2270, T2316]	[N12, G13, P14, Q102, A103, L104, V119, V120, M121, T158]
Q93008	Q969H0	USP9X	FBXW7	MEDLINE:29346117	[I126, L237, L396, F1020, P1074, L1378, I1982, I2268, P2270, L2405]	[N82, F84, S86, I313, I356, I433, I434, I435, G579, I675]
Q93008	P46937	USP9X	YAP1	MEDLINE:29449692	[I126, L396, F1020, P1074, L1378, I1982, F2126, L2207, I2268, P2270]	[A40, M73, Q271, R272, I273, Q303, S419, N439, R440, F441]
Q93008	Q8NAP3	USP9X	ZBTB38	MEDLINE:29490077	[P27, I236, L237, L1136, L1382, L1383, L1846, L2255, I2404, L2405]	[H364, P366, A576, P577, M728, A743, F744, E1035, A1074, F1075]
Q93008	O00327	USP9X	ARNTL	MEDLINE:29626158	[P27, L28, L1136, P1137, L1320, L1321, L2255, P2256, L2340, L2341]	[L393, N425, P426, W427, S462, G486, G487, N576, P577, H578]
Q93008	P33981	USP9X	TTK	MEDLINE:29721084	[I126, L396, F1020, P1048, P1074, L1378, I1982, P2136, I2268, P2270]	[M1, N25, F27, I41, S204, S216, H641, A746, I747, Q778]
Q93009	P51955	USP7	NEK2	MEDLINE:29863498	[L95, I140, I141, F158, L229, L450, P804, L836, Q838, Q866]	[K32, L62, K63, H64, G226, G231, K232, L352, K353, N354]
Q93009	P01106	USP7	MYC	MEDLINE:29899379	[F158, L228, L229, L232, P399, I449, I660, I803, P804, F1007]	[D17, Q33, Q34, Q35, Q36, Q37, H305, Q306, H307, N308]
Q93009	P46531	USP7	NOTCH1	MEDLINE:30224337	[S87, P88, T397, L398, F661, T707, S731, L732, M835, L836]	[P3, P1442, P1443, L1999, L2065, P2217, L2218, P2412, P2413, P2414]
Q93009	P46937	USP7	YAP1	MEDLINE:30679505	[L95, P96, I140, I141, F158, L450, Q538, F615, Q838, Q866]	[P81, Q303, L311, Q312, L417, S419, N439, R440, F441, G462]
Q93009	Q16204	USP7	CCDC6	MEDLINE:31447003	[S87, P88, T397, L398, V517, M835, L836, L910, P964, T1002]	[M1, V50, I51, A97, S98, A122, V239, S240, A241, A457]
Q93009	P11474	USP7	ESRRA	MEDLINE:31518603	[I140, I141, F158, Y411, Y564, M565, Q838, Q866, Y877, Y878]	[L170, P171, F172, A196, L381, L382, P386, L387, L413, F414]
Q93009	O15169	USP7	AXIN1	MEDLINE:31519875	[L95, P96, I140, I141, F158, L229, P804, L836, Q838, Q866]	[R63, S64, D65, K203, S204, D205, R417, M418, E419, T764]
Q93009	O14757	USP7	CHEK1	MEDLINE:31601781	[L229, L516, V517, F661, L836, P964, L989, V990, T1002, L1028]	[I124, G125, I126, G150, L151, I196, V197, L198, L241, F344]
Q93009	O15524	USP7	SOCS1	MEDLINE:31691271	[L95, P96, I140, I141, F158, I360, P432, Q838, Q866, L941]	[P46, A47, P48, A49, P50, F113, A114, L115, P198, L200]
Q93009	P53350	USP7	PLK1	MEDLINE:31730000	[L95, P96, I141, F158, Q538, F615, L836, Q838, Q866, P964]	[H273, I274, N275, L381, H382, P469, N470, Q531, I532, N533]
Q93009	Q8NHW3	USP7	MAFA	MEDLINE:31822558	[I184, M245, P273, E362, L396, E429, D434, L910, L942, I950]	[H194, H195, H200, H201, H202, H203, H204, H205, H206, H207]
Q93009	O75444	USP7	MAF	MEDLINE:31822558	[L95, P96, I140, I141, F158, L229, I803, L836, Q838, Q866]	[H182, H183, H184, H185, H186, H187, H191, H192, H193, H194]
Q93009	P23759	USP7	PAX7	MEDLINE:32115872	[I140, I141, K322, L323, F324, P428, E429, L865, L941, L942]	[H57, H65, I67, I162, H186, G338, L339, H356, L382, V493]
Q93009	Q15910	USP7	EZH2	MEDLINE:32453339	[L95, F158, L228, L229, I449, L450, I803, P804, L836, L837]	[A435, E436, A437, V675, D676, A677, N694, A731, D732, A733]
Q93009	Q07820	USP7	MCL1	MEDLINE:32802178	[I140, I141, I184, F361, E429, D434, F615, L922, L941, L942]	[G18, A19, A55, G337, V338, A339, G340, V341, G342, A343]
Q93009	P30304	USP7	CDC25A	MEDLINE:32860838	[I184, M245, L304, D305, F324, E429, D434, L941, L942, D978]	[P89, A118, L119, F172, T173, Q174, I417, P488, M489, H490]
Q93009	Q16778	USP7	H2BC21	MEDLINE:32884836	[S127, T128, S129, I140, I141, L229, Y243, M244, M245, Y1093]	[M60, G61, A78, S79, E114, G115, T116, T123, S124, S125]
Q93009	Q9H8V3	USP7	ECT2	MEDLINE:32929379	[L95, I140, I141, F158, L229, L450, F615, I803, L836, L910]	[M1, A2, E111, S112, A407, Y429, G430, D431, P481, T614]
Q93009	P48764	USP7	SLC9A3	MEDLINE:33095475	[I141, L229, L516, Y518, P718, L837, F1000, G1001, I1042, V1043]	[L17, L91, L93, L110, L119, F289, I312, L354, L375, F757]
Q93009	Q96PU5	USP7	NEDD4L	MEDLINE:33106424	[I140, F158, L228, L229, I449, L450, I803, P804, L836, L837]	[L226, I317, Q325, F326, P482, S483, P678, N696, L707, S708]
Q93009	Q96C12	USP7	ARMC5	MEDLINE:33544460	[L228, L229, L398, I449, L450, I803, P804, M835, L836, L837]	[G56, G57, I155, A196, P198, G370, A514, A601, G640, A686]
Q93009	Q16656	USP7	NRF1	MEDLINE:33933455	[F158, L228, L229, I449, L450, I660, I803, P804, L836, L837]	[V27, A82, A83, A84, A130, V390, Q398, G399, A438, V439]
Q93009	P00519	USP7	ABL1	MEDLINE:33963175	[L95, P96, I141, F158, L229, F615, P804, L836, Q838, Q866]	[T178, L213, H214, P230, N231, P551, H552, P901, P903, P1004]
Q93009	Q99496	USP7	RNF2	MEDLINE:20800574	[L95, P96, F158, L450, Y518, Q538, P804, L836, Q838, Q866]	[S20, H134, N135, N136, Q137, Q138, N209, N210, N211, S308]
Q93009	P10276	USP7	RARA	MEDLINE:23208507	[L95, P96, I140, I141, N142, F158, L229, Q230, Q838, Q866]	[M1, A2, F28, Y53, P79, P80, L81, V121, I270, P408]
Q93009	O43524	USP7	FOXO3	MEDLINE:25121098	[K139, I140, I141, M245, P246, K394, L941, L942, I949, I950]	[N530, Q531, N532, H536, Q537, H538, H570, Q571, Q572, Q573]
Q93009	Q04206	USP7	RELA	MEDLINE:25121098	[L95, P96, I140, I141, F158, L229, P718, Q838, Q866, I1042]	[H86, P87, H88, V367, F368, Q442, L443, Q444, A544, L545]
Q93009	Q92993	USP7	KAT5	MEDLINE:25121098	[F158, L228, L229, L398, I449, L450, I803, P804, L836, L837]	[S38, S248, T255, Y294, E387, F388, S389, I447, T448, T475]
Q93009	Q9Y253	USP7	POLH	MEDLINE:25435364	[F118, L119, I140, I141, F158, F159, L229, P399, P718, L836]	[M1, A2, Q152, G153, P154, L171, A345, Q506, A507, P508]
Q93009	Q14669	USP7	TRIP12	MEDLINE:25557975	[S87, P88, T397, L398, M835, L836, T909, L910, Y911, P964]	[M1, D358, A906, E907, P1209, A1480, Q1674, L1913, P1925, S1992]
Q93009	Q9NS91	USP7	RAD18	MEDLINE:25961918	[L95, F158, L228, L229, I449, L450, I803, P804, L836, L837]	[D181, Y342, R343, K344, Y361, K362, K363, T373, I374, T375]
Q93009	P08151	USP7	GLI1	MEDLINE:26120032	[F233, P399, L433, F661, L687, L732, I733, F1007, L1027, L1028]	[T97, V98, H524, N760, G762, H786, S787, G788, S862, G863]
Q93009	P10275	USP7	AR	MEDLINE:26175158	[T128, S129, I141, L228, L229, I449, L450, P804, L836, L837]	[Q67, Q68, Q69, Q77, Q78, P376, P377, P378, P379, I673]
Q93009	Q8IXJ9	USP7	ASXL1	MEDLINE:26189775	[S87, P88, T397, L398, T707, P708, S731, L732, M835, L836]	[S532, T711, G869, G1154, P1197, A1362, F1363, V1364, A1468, G1481]
Q93009	Q49AN0	USP7	CRY2	MEDLINE:27123980	[E24, L95, P96, I141, F158, P432, L516, Q838, Q866, I1042]	[Q98, P99, G307, Q308, L309, G330, N331, P332, W371, I372]
Q93009	Q16526	USP7	CRY1	MEDLINE:27123980	[I360, F361, P432, L516, Y518, M637, F661, P718, L942, P964]	[K159, M160, E161, K308, M309, E310, R421, T422, D423, P424]
Q93009	Q9UPP1	USP7	PHF8	MEDLINE:27183383	[S87, P88, T397, L398, L450, M835, L836, L837, L910, Y911]	[M1, K300, I301, I496, K538, P675, P679, I816, K870, L1059]
Q93009	P04198	USP7	MYCN	MEDLINE:27618649	[L95, P96, I140, I141, F158, Y518, F615, M637, Q838, Q866]	[H327, Q328, Q329, H330, N385, H386, N387, Q451, Q452, Q453]
Q93009	P35568	USP7	IRS1	MEDLINE:27775833	[F105, L352, L402, L404, M835, L836, L837, Q838, Q866, L910]	[T477, Q879, Q880, S910, G911, P912, T1045, P1203, P1204, P1205]
Q93009	Q9UER7	USP7	DAXX	MEDLINE:27775833	[L228, L229, L398, I449, L450, I803, P804, M835, L836, L837]	[P24, H26, P161, P168, T169, P689, S690, L706, S707, Q708]
Q93009	O15151	USP7	MDM4	MEDLINE:27775833	[L95, P96, I140, I141, F158, I360, F361, Q430, Q838, Q866]	[P131, S132, Q133, C309, K310, K311, L337, T338, H339, R363]
Q93009	Q12778	USP7	FOXO1	MEDLINE:27775833	[S129, K139, I140, I141, F158, M245, K322, F615, L941, Y1093]	[A92, A93, V94, A95, A96, A97, A98, A99, A100, A142]
Q93009	Q9Y6K9	USP7	IKBKG	MEDLINE:27775833	[L95, P96, I140, I141, F158, L229, L450, L836, Q838, Q866]	[V26, L27, Q193, Q194, A273, L274, V275, A318, R319, E320]
Q93009	P26358	USP7	DNMT1	MEDLINE:27775833	[S87, P88, T397, L398, L450, M835, L836, L837, L910, P964]	[K81, K831, K1111, K1113, K1115, K1117, V1306, M1417, K1599, R1601]
Q93009	Q96T88	USP7	UHRF1	MEDLINE:27775833	[L86, S87, P88, F105, T397, L398, M835, L836, L910, P964]	[L19, R29, R30, D54, D145, S287, F432, P444, L462, A463]
Q93009	O43684	USP7	BUB3	MEDLINE:27775833	[S127, T128, S129, I140, I141, Y243, M244, M245, T1092, Y1093]	[F7, L9, S146, G147, V161, W162, D163, L164, N244, I245]
Q93009	O14773	USP7	TPP1	MEDLINE:27775833	[L95, L119, I141, L157, F158, L431, P432, P718, F1007, L1008]	[Q56, N57, V58, Q254, A255, Q263, G265, Q510, H511, G512]
Q93009	Q9Y4H2	USP7	IRS2	MEDLINE:27775833	[F105, Y106, P107, L352, S353, L836, T909, L910, Y911, P912]	[A353, A380, G610, R611, G831, G875, V888, R889, A929, R930]
Q93009	Q14527	USP7	HLTF	MEDLINE:27775833	[L95, P96, I140, I141, F158, Q538, F615, L836, Q838, Q866]	[I320, S400, I609, E660, R661, D826, L842, L929, M930, D931]
Q93009	P98177	USP7	FOXO4	MEDLINE:27775833	[T128, S129, I140, I141, M245, F361, F661, L836, L941, L942]	[A14, G78, G79, G86, A87, V88, G294, G295, V296, G411]
Q93009	P37231	USP7	PPARG	MEDLINE:27775833	[Y243, L304, K322, L323, F324, E429, L941, L942, L977, D978]	[M1, G2, S47, T67, P114, I208, Y247, M285, F375, I484]
Q93009	P60484	USP7	PTEN	MEDLINE:27775833	[L229, P399, L516, Y518, F661, P718, V719, P964, L989, I1042]	[V9, S10, I33, V119, A120, A121, A192, F215, P244, P246]
Q93009	P06400	USP7	RB1	MEDLINE:27775833	[M244, M245, D434, L669, A670, Y706, F809, L910, L942, T1092]	[F57, T58, E125, I126, E323, I324, Y325, L512, S513, D527]
Q93009	Q13546	USP7	RIPK1	MEDLINE:27775833	[T128, S129, L229, P399, Y518, F661, L687, P718, T1002, Y1093]	[L70, R71, H72, V81, T253, P272, E273, P399, R400, Q401]
Q93009	O14965	USP7	AURKA	MEDLINE:27775833	[S127, T128, S129, I141, Y243, M244, M245, Y1091, T1092, Y1093]	[L169, E170, K171, I237, T238, A243, L244, A281, P282, Q370]
Q93009	Q96EP1	USP7	CHFR	MEDLINE:27775833	[I140, I141, N142, L228, L229, Q230, F436, I449, I727, P804]	[Y120, E121, S122, L560, N562, T576, E577, S578, K663, N664]
Q93009	P29590	USP7	PML	MEDLINE:27775833	[T128, S129, Y243, M244, M245, P834, L836, L910, T1092, Y1093]	[S38, S40, T198, V301, L352, V468, A793, Q844, E863, G864]
Q93009	P19838	USP7	NFKB1	MEDLINE:27775833	[F158, F233, L398, P399, P432, F661, F688, P718, L732, F1007]	[A36, L37, T217, A218, F219, S328, G410, F411, G568, L569]
Q93009	P62807	USP7	H2BC4	MEDLINE:27775833	[T128, S129, I140, I141, F158, Y243, M244, M245, T1092, Y1093]	[S7, A8, P9, T53, G54, I55, M60, G61, I62, T116]
Q93009	Q9HAW4	USP7	CLSPN	MEDLINE:27775833	[M245, P246, P273, V274, L669, A670, V811, L813, S814, L910]	[K179, E181, K743, S744, K930, D932, R1040, E1042, T1322, D1323]
Q93009	Q01860	USP7	POU5F1	MEDLINE:27919796	[S129, K139, I184, M245, D434, L516, L941, L942, I950, I1042]	[G17, G18, G50, G52, G81, V82, G83, G100, V101, G102]
Q93009	P35226	USP7	BMI1	MEDLINE:27919796	[T128, S129, Y243, M244, L304, D305, P428, E429, L977, D978]	[G22, G23, Y24, L66, V79, Y80, K81, A168, A169, M170]
Q93009	Q16665	USP7	HIF1A	MEDLINE:27934968	[I141, L228, L229, P432, Y518, F661, P718, P804, L1027, L1028]	[Y111, I112, T398, S500, P501, A563, P564, Y565, S643, P644]
Q93009	Q03468	USP7	ERCC6	MEDLINE:28031783	[L228, L229, T319, P321, I449, L450, P677, M686, L836, L837]	[L147, D398, I651, P990, K991, Q992, K1203, Q1204, P1206, L1470]
Q93009	Q8IYW5	USP7	RNF168	MEDLINE:28031783	[L95, P96, I140, I141, F158, I360, P432, F615, Q838, Q866]	[K173, S174, D175, K203, S204, D205, K210, S211, T351, E352]
Q93009	P12004	USP7	PCNA	MEDLINE:28031783	[I184, M244, M245, L304, F324, L910, L941, L942, I950, D978]	[L101, V136, L151, S152, H153, S161, A163, L182, S183, Q184]
Q93009	Q01831	USP7	XPC	MEDLINE:28031783	[L95, F158, L228, L229, I449, L732, I803, P804, L836, L837]	[M1, A2, R3, T79, K81, R293, T328, K330, K382, K708]
Q93009	P51965	USP7	UBE2E1	MEDLINE:28073915	[S127, T128, S129, Y243, M244, M245, Y411, Y877, T1092, Y1093]	[K43, L44, L45, P63, P64, K109, P110, P111, D163, P164]
Q93009	Q13127	USP7	REST	MEDLINE:28464229	[I141, I360, P432, L433, D434, L516, F661, P718, L941, L942]	[N343, I441, T442, N443, P479, S480, N481, P720, M721, Q722]
Q93009	Q9NRC8	USP7	SIRT7	MEDLINE:28655758	[P33, T128, S129, Y243, M244, E429, D434, F839, F867, Y877]	[E15, P122, L271, K272, V273, P278, R279, V318, L347, A349]
Q93009	Q00987	USP7	MDM2	MEDLINE:28801249	[L95, I141, L157, F158, L396, L431, P718, P834, M835, L836]	[E25, T26, S115, D187, S188, T288, D289, S290, N368, D369]
Q93009	P04637	USP7	TP53	MEDLINE:28801249	[L95, P96, F158, F159, L229, P432, F661, I803, L837, F1007]	[P34, L45, A76, A86, P87, P89, L252, T253, I254, I255]
Q93009	Q12888	USP7	TP53BP1	MEDLINE:28930533	[T319, P399, F661, M686, T707, P708, S731, L732, L1027, L1028]	[L422, L423, P445, P916, L925, L968, V1367, P1539, L1730, V1877]
Q93009	Q9NSA3	USP7	CTNNBIP1	MEDLINE:29045831	[L95, P96, I140, I141, F158, P537, Q538, F615, Q838, Q866]	[P11, E12, E13, L52, S53, Q54, R73, S74, E75, T76]
Q93009	P35222	USP7	CTNNB1	MEDLINE:29045831	[F158, L228, L229, I449, L450, L732, I803, P804, L836, L837]	[I237, L285, G422, G512, L513, I514, A532, I533, V658, L659]
Q93009	Q9H992	USP7	MARCHF7	MEDLINE:29080116	[L95, P96, F158, L229, L450, P804, L836, Q838, Q866, I1042]	[Q81, N82, Q83, Q84, N202, H203, Q204, H362, N363, H364]
Q93009	O60341	USP7	KDM1A	MEDLINE:29142505	[F158, L229, P432, Y518, F661, P718, L837, Q838, Q866, L1027]	[A9, A10, A11, A12, A13, A14, A15, A16, A178, A765]
Q93009	O43663	USP7	PRC1	MEDLINE:29142505	[I42, M245, L304, E429, P807, G808, F809, L910, A1041, L1079]	[V200, V201, C202, A234, V235, C236, V347, K349, Q356, K357]
Q93009	Q2YD98	USP7	UVSSA	MEDLINE:29323787	[L95, I141, F158, L229, L398, M835, L836, Q838, Q866, I1042]	[R392, T393, E394, R449, M450, D451, K523, S524, D525, D693]
Q93009	Q9BZS1	USP7	FOXP3	MEDLINE:29352742	[T128, S129, K139, I140, I141, M245, F324, L396, L941, L942]	[L74, L76, P88, L89, L149, P150, P151, P192, A284, A285]
Q93009	P14373	USP7	TRIM27	MEDLINE:29688809	[L95, P96, I140, I141, F158, Q538, P616, I727, Q838, Q866]	[V95, C96, E97, V117, C118, D119, V387, C388, E389, T460]
Q96BN8	O75143	OTULIN	ATG13	MEDLINE:32543267	[E61, F117, K160, L161, D183, E217, L218, L235, E314, F315]	[M80, C81, V82, S186, C187, A188, A274, V287, V385, T386]
Q96BN8	P37023	OTULIN	ACVRL1	MEDLINE:34157307	[A130, L161, I162, L175, K176, L218, K233, F234, L235, F315]	[M15, S188, G189, L190, V249, L250, P378, S462, A482, L483]
Q96BN8	Q9Y6K9	OTULIN	IKBKG	MEDLINE:29444948	[L161, I162, L218, F219, F234, L235, F315, I316, P323, P324]	[L79, F92, Q193, Q194, E320, K326, E362, V363, S364, E391]
Q96DC9	P10070	OTUB2	GLI2	MEDLINE:30241937	[S17, I18, L119, K120, S126, R136, L137, L138, F142, R144]	[N352, Q353, N354, N555, Q1145, W1146, N1147, Q1390, Q1391, Q1392]
Q96DC9	Q9Y4K3	OTUB2	TRAF6	MEDLINE:19996094	[S10, S17, L19, L137, L138, T139, F142, L203, L218, Y229]	[S48, S129, L130, H173, I174, N175, I176, H394, L395, S408]
Q96DC9	Q13114	OTUB2	TRAF3	MEDLINE:19996094	[L8, L16, S17, L137, L138, T139, F142, L218, Y220, I227]	[E217, L218, S219, N245, Q246, H292, N293, Q294, Q342, W344]
Q96DC9	Q9Y468	OTUB2	L3MBTL1	MEDLINE:24560272	[L8, I9, S10, I15, L16, L218, L219, Y220, I227, L228]	[L29, G30, L31, G412, F413, P531, A532, L533, F757, G758]
Q96DX7	Q16665	TRIM44	HIF1A	MEDLINE:30089913	[E102, E108, E114, E118, D122, E126, E130, E134, E341, E342]	[Y111, H197, H199, P332, N447, S488, S500, S643, S657, S749]
Q96DX7	Q9Y577	TRIM44	TRIM17	MEDLINE:19358823	[G73, E74, G75, A76, E82, E94, A95, G96, E154, Q316]	[V119, V120, C121, V222, A223, C224, G368, V369, C370, S430]
Q96F44	Q16828	TRIM11	DUSP6	MEDLINE:33970779	[P127, L128, L155, F156, L196, E227, L244, Q245, P262, E263]	[V8, P9, P59, I61, L115, G116, L117, L165, L199, P367]
Q96FW1	P51965	OTUB1	UBE2E1	MEDLINE:30282802	[G181, Y182, E191, F193, S228, V229, S230, L259, I268, Y270]	[S11, S12, S13, D58, I59, T60, D99, I100, T101, T193]
Q96FW1	Q9UPY5	OTUB1	SLC7A11	MEDLINE:30709928	[L177, L178, T179, L259, L260, Y261, I268, L269, Y270, K271]	[T102, I133, I204, A269, I270, C271, I378, F426, Y464, L466]
Q96FW1	P22736	OTUB1	NR4A1	MEDLINE:30905540	[G15, S16, V48, L259, L260, Y261, I268, L269, Y270, K271]	[F56, S129, I512, P584, P585, P586, M593, D594, P597, F598]
Q96FW1	Q9NZQ7	OTUB1	CD274	MEDLINE:33328570	[L14, G15, S16, A25, L47, V48, S49, A160, S161, Y270]	[L27, Y28, Q91, L92, S93, Q100, I101, T102, M115, I116]
Q96FW1	P43246	OTUB1	MSH2	MEDLINE:33640455	[C23, K78, R83, K84, L178, T179, S180, G181, P255, Y270]	[R444, S445, D446, K567, T568, E569, S767, E768, Y769, E898]
Q96FW1	Q9Y4K3	OTUB1	TRAF6	MEDLINE:19996094	[V21, Y81, R176, L177, L178, T179, L227, E240, L259, L260]	[F89, S129, L130, I174, N175, I176, H177, K388, L395, Q396]
Q96FW1	Q13114	OTUB1	TRAF3	MEDLINE:19996094	[S166, L177, L178, T179, L259, L260, Y261, I268, L269, Y270]	[E217, L218, S219, N245, Q246, H292, N293, Q342, N343, W344]
Q96FW1	Q13490	OTUB1	BIRC2	MEDLINE:23524849	[L14, S16, L47, L159, A160, L260, Y261, I268, L269, Y270]	[D42, L47, Y48, S140, D168, I169, S170, D457, L458, S459]
Q96FW1	P84022	OTUB1	SMAD3	MEDLINE:24071738	[G15, S16, V48, L259, L260, Y261, I268, L269, Y270, K271]	[F113, V134, L135, R268, F269, C270, I299, G300, A350, L404]
Q96FW1	Q15796	OTUB1	SMAD2	MEDLINE:24071738	[G15, S16, V48, L259, L260, Y261, I268, L269, Y270, K271]	[A28, G29, G30, R310, F311, C312, Y340, I341, S417, F418]
Q96FW1	P61088	OTUB1	UBE2N	MEDLINE:25121098	[L145, G181, Y182, E191, F193, E195, S228, V229, S230, Y270]	[I9, R14, F57, F71, M72, Y76, L105, L111, S113, N116]
Q96FW1	P27694	OTUB1	RPA1	MEDLINE:26403191	[L101, E147, L177, L178, F189, F190, E195, G241, Y261, Y270]	[L62, N63, I79, H80, Q124, P125, Q126, Q143, P144, Q145]
Q96FW1	Q08050	OTUB1	FOXM1	MEDLINE:27167337	[M1, D106, E147, A156, L177, L178, T179, E195, E209, P210]	[V75, V76, A172, A173, W229, Q230, N231, V594, G595, G633]
Q96FW1	P04637	OTUB1	TP53	MEDLINE:27919796	[Y79, S80, R83, L101, E102, E195, G196, G197, G242, L259]	[T18, F19, S20, M44, L45, S46, W146, Y327, F328, T329]
Q96FW1	P10636	OTUB1	MAPT	MEDLINE:28083634	[Y81, L101, T134, S166, L177, L178, T179, E240, L259, L260]	[S61, E62, T63, A475, K657, S658, E659, K702, T703, D704]
Q96FW1	Q8TB45	OTUB1	DEPTOR	MEDLINE:29382726	[L14, G15, S16, L47, V48, S49, L159, A160, I268, L269]	[S260, P294, T321, P322, T332, I333, H351, I352, Q353, P360]
Q96FW1	O95863	OTUB1	SNAI1	MEDLINE:29559747	[Y79, L177, L178, T179, L259, L260, Y261, I268, L269, Y270]	[K152, A153, F154, K187, A188, F189, E205, R215, A216, F217]
Q96FW1	P03372	OTUB1	ESR1	UNIPROT:OTUB1_HUMAN	[G181, Y182, I194, E195, S228, V229, S230, P250, L259, Y270]	[Q127, F209, V280, Q499, Q500, H501, H550, A551, G586, A588]
Q96G74	P13010	OTUD5	XRCC5	MEDLINE:30980112	[A84, P106, G107, G108, P109, G112, P113, V327, G349, A483]	[L90, L91, E92, L108, F135, G220, E611, L624, L728, L729]
Q96G74	Q14258	OTUD5	TRIM25	MEDLINE:32826889	[G35, G39, A120, A121, A122, G123, V124, A126, G138, V139]	[Q132, Q159, H160, N161, P431, N555, W561, H562, N563, N564]
Q96G74	Q12933	OTUD5	TRAF2	MEDLINE:24375678	[G35, V57, A120, A121, A122, G123, V124, G125, A126, A136]	[N39, L41, V227, E228, A300, E301, T431, L432, V443, I444]
Q96G74	O00463	OTUD5	TRAF5	MEDLINE:24375678	[V36, A120, A121, A122, G123, V124, V137, G138, A160, G162]	[R63, F64, L254, Q336, N338, I356, L366, V421, D451, G452]
Q96G74	Q9Y4K3	OTUD5	TRAF6	MEDLINE:24375678	[V90, G125, G128, V129, V130, V131, G132, V133, G134, G135]	[I174, N175, I176, H177, L262, Q263, F295, Q296, L395, Q396]
Q96G74	O95071	OTUD5	UBR5	MEDLINE:25470037	[P28, P66, F258, P478, A483, P493, G494, L510, S512, Y514]	[P281, I819, Y820, V1516, E1517, A1567, T1757, S1844, M2749, S2751]
Q96G74	O14737	OTUD5	PDCD5	MEDLINE:25499082	[G35, V36, G37, V38, V90, A126, G128, V129, V130, V131]	[S51, A52, L56, S57, N58, M77, A78, V109, K110, D122]
Q96G74	Q13114	OTUD5	TRAF3	MEDLINE:28063927	[G39, V57, V90, A127, G128, V129, V130, V131, G138, G159]	[N245, Q246, Q247, H292, N293, Q294, Q342, N343, W344, M497]
Q96G74	P04637	OTUD5	TP53	MEDLINE:28801249	[G35, G46, A120, A121, A122, G123, V124, G125, A127, G128]	[P75, A76, P77, P85, A86, P87, A88, P89, L188, A189]
Q96JH7	Q9H040	VCPIP1	SPRTN	MEDLINE:33567341	[M1, E171, Y190, L431, M532, N782, T795, Y813, S1076, S1077]	[H165, W166, W167, N286, Q287, N288, H289, H324, Q325, N326]
Q96JH7	Q9NY99	VCPIP1	SNTG2	MEDLINE:27404360	[A30, A32, S63, P828, V923, H944, G1010, V1011, T1034, L1136]	[P97, I127, L141, N143, I150, T151, F244, F328, F401, V445]
Q96K76	Q9UGP5	USP47	POLL	MEDLINE:25121098	[Y174, S175, Y176, S177, T398, T399, Y546, T690, Y691, T954]	[G34, E35, E36, A37, G201, E202, E224, D427, V428, D429]
Q96K76	P35222	USP47	CTNNB1	MEDLINE:29080116	[Y174, S175, Y176, S177, T398, T399, Y546, T690, Y691, T954]	[L132, H134, L385, R386, N387, R469, H470, I514, R515, N516]
Q96K76	P12830	USP47	CDH1	MEDLINE:29080116	[S175, Y176, S177, S178, I179, I232, Y384, T419, L559, Y691]	[M1, V77, G78, V216, A299, L350, V398, A455, E512, A628]
Q96K76	O95863	USP47	SNAI1	MEDLINE:29162839	[Y174, S175, Y176, S177, T398, T399, Y546, S547, Y691, S955]	[K152, A153, F154, K187, A188, F189, E205, R215, A216, F217]
Q96K76	P06746	USP47	POLB	UNIPROT:UBP47_HUMAN	[S175, Y176, S177, T398, T399, Y546, S547, Y691, T954, S955]	[L100, T101, L194, L195, T196, Q217, L218, Q219, P242, S243]
Q96RU2	P15056	USP28	BRAF	MEDLINE:29880484	[Q182, S192, Y193, Q390, T489, S490, T516, S517, S718, T719]	[I77, L245, A246, I326, G327, P334, S335, G421, I644, L745]
Q96RU2	P40763	USP28	STAT3	MEDLINE:30881015	[F39, Y193, S194, L195, I421, L422, P653, I703, P704, T719]	[L90, L312, F313, L608, R609, T663, N664, I665, I677, P678]
Q96RU2	Q9HA47	USP28	UCK1	MEDLINE:31938050	[E74, P75, Q182, L183, P184, E258, Q390, I392, T719, I990]	[G27, S167, R168, R169, T202, K203, K204, Y248, K249, R250]
Q96RU2	P46531	USP28	NOTCH1	MEDLINE:32578360	[S56, S109, P360, F439, P440, L471, P472, L829, Y831, S962]	[G172, G347, G699, A929, G995, G1033, G1360, G1865, V1867, L2304]
Q96RU2	P24864	USP28	CCNE1	MEDLINE:26410034	[T73, L183, L264, D265, L441, P442, S727, L847, E848, L1034]	[G20, H132, F133, L134, H137, F173, I191, I274, L281, L370]
Q96RU2	P05412	USP28	JUN	MEDLINE:26410034	[S192, Y193, M226, L515, T516, S517, Y647, T719, T818, S819]	[A151, G185, G186, A192, A193, Q202, Q203, Q204, Q205, Q206]
Q96RU2	Q969H0	USP28	FBXW7	MEDLINE:26410034	[F39, H41, Q182, F388, Q390, I421, L422, I703, P704, I990]	[S86, V87, S92, G93, N94, Y458, S562, T578, G579, T602]
Q96RU2	P04637	USP28	TP53	MEDLINE:27371829	[E185, L263, L264, K651, P653, S863, L954, E955, L1033, L1034]	[L45, P75, A76, P77, P85, A86, P87, P89, L188, A189]
Q96RU2	Q9HAW4	USP28	CLSPN	MEDLINE:27775833	[M213, F214, F502, S503, P653, L771, S772, I862, S863, L1034]	[K179, E181, S744, E745, K930, D932, R1040, E1042, T1322, D1323]
Q96RU2	Q12888	USP28	TP53BP1	MEDLINE:27775833	[F39, L110, L111, L471, P472, F833, L846, L847, L963, F964]	[L422, L423, T820, P916, L925, T1012, V1167, P1539, G1566, G1706]
Q96RU2	P01106	USP28	MYC	MEDLINE:27775833	[L24, L40, F181, P317, I421, P440, S458, P704, Y831, I990]	[D17, Q33, Q34, Q35, Q36, Q37, H305, Q306, H307, N308]
Q96RU2	O96017	USP28	CHEK2	MEDLINE:27775833	[F39, Q182, L195, Q390, I421, L422, I703, P704, I990, I991]	[I38, L60, S61, I221, M222, F328, L355, S356, P388, T389]
Q96RU2	Q16665	USP28	HIF1A	MEDLINE:27775833	[T489, S490, S495, S565, T566, T710, S714, S718, T719, S720]	[Y111, V221, L222, L400, P402, S500, L562, A563, P564, S643]
Q96RU2	O60341	USP28	KDM1A	MEDLINE:29142505	[S192, Y193, M226, I392, L515, T516, S517, T818, S819, Y857]	[A9, A10, A11, A12, A13, A14, A15, A16, A178, A765]
Q96RU2	Q9HCX3	USP28	ZNF304	UNIPROT:UBP28_HUMAN	[P184, L263, L264, E366, L367, L441, P442, L1033, L1034, D1035]	[C312, C340, C396, C480, E504, E563, C564, E591, C592, C620]
Q9BXU7	O95863	USP26	SNAI1	MEDLINE:30763716	[F97, F285, F328, P329, P334, R344, L361, I713, I714, I728]	[K152, A153, F154, K187, A188, F189, E205, R215, A216, F217]
Q9BXU7	P10275	USP26	AR	MEDLINE:20501646	[T122, S186, F328, P329, L361, T682, I713, F760, P761, Y879]	[Q62, Q63, Q64, Q65, Q66, Q73, P376, P377, P378, P379]
Q9BXU7	P0C0S8	USP26	H2AC11	MEDLINE:28031783	[S48, T49, S88, S121, T122, S186, S187, M658, T659, Y660]	[G5, A11, R12, A13, K14, G45, A46, G47, K128, G129]
Q9BXU7	O15105	USP26	SMAD7	MEDLINE:28381482	[S312, L314, S315, I316, P317, F328, P329, L361, T682, S759]	[G30, G31, G32, H48, G49, A50, G86, Q113, A114, V115]
Q9BXU7	Q00987	USP26	MDM2	MEDLINE:28801249	[L40, L73, P247, I252, G253, V265, S477, P600, T659, G864]	[Q24, E25, T26, E114, S115, N309, N368, D369, Q389, S391]
Q9BXU7	O43663	USP26	PRC1	MEDLINE:29142505	[L73, S121, T166, L167, S185, S186, P247, L464, S465, T659]	[E24, I25, E75, L76, L103, L239, E245, L246, P537, R538]
Q9C040	O95863	TRIM2	SNAI1	MEDLINE:32536816	[L69, A111, P290, L291, E380, I381, F474, I547, I601, F602]	[K152, A153, F154, K187, A188, F189, E205, R215, A216, F217]
Q9H0E7	Q15910	USP44	EZH2	MEDLINE:30622230	[F131, L132, L139, L140, L388, F389, S401, F403, I468, P491]	[K7, P215, K217, P347, P489, R490, K491, K492, K493, F557]
Q9H0E7	P09467	USP44	FBP1	MEDLINE:31497353	[L132, P179, F180, L368, I369, I468, P491, F492, I597, L598]	[S132, V133, G134, K202, I203, V246, Y259, G260, K275, L276]
Q9H0E7	Q86WV6	USP44	STING1	MEDLINE:31968013	[Y130, F131, L132, L139, L140, L388, F389, F403, L446, I468]	[L58, L100, L101, F117, T118, L126, L134, L202, L325, L374]
Q9H0E7	O15169	USP44	AXIN1	MEDLINE:32285989	[S103, A104, F131, L139, P209, P210, I379, S380, S401, F403]	[R63, S64, D65, K203, S204, D205, R417, M418, E419, T764]
Q9H0E7	Q9BZS1	USP44	FOXP3	MEDLINE:32644293	[S103, A104, L275, G359, A360, I379, S380, I458, V624, S707]	[G52, G53, A54, V283, A284, A285, G286, G403, A404, V405]
Q9H0E7	Q16777	USP44	H2AC20	MEDLINE:23615962	[F131, L132, L368, F389, I468, F469, H470, L566, P567, Q568]	[G45, A46, G47, P81, R82, H83, R89, N90, G106, G107]
Q9H0E7	Q13257	USP44	MAD2L1	MEDLINE:25121098	[L120, G124, F162, F180, R211, T313, L368, I369, G443, F492]	[I31, Y33, Y38, I88, L144, L154, V163, P164, F174, I175]
Q9H0E7	Q01860	USP44	POU5F1	MEDLINE:27919796	[A104, G274, L275, L352, G359, I379, S380, I458, K459, V624]	[G17, G18, G50, G52, G81, V82, G83, G100, V101, G102]
Q9H0E7	P0C0S8	USP44	H2AC11	MEDLINE:28031783	[F131, L132, L368, F389, Q390, I468, F469, H470, P567, Q568]	[A11, A13, P81, R82, H83, N90, T121, E122, S123, G129]
Q9H0E7	Q12834	USP44	CDC20	MEDLINE:28188342	[F131, L132, F389, Q390, I468, F469, H470, L566, P567, Q568]	[G37, N121, V200, A201, D215, A248, E249, H291, G328, L371]
Q9H0E7	Q16778	USP44	H2BC21	UNIPROT:UBP44_HUMAN	[F131, L132, F389, Q390, I468, F469, H470, L566, P567, Q568]	[P4, A5, K6, I55, M60, G61, I62, L107, A108, K109]
Q9H3M9	Q13887	ATXN3L	KLF5	MEDLINE:26079537	[L22, Q63, H119, H129, W130, F131, K289, H290, Q296, Q297]	[F124, T125, S170, F193, P301, P305, P325, H455, Q456, N457]
Q9H9J4	P62807	USP42	H2BC4	MEDLINE:25336640	[S64, S65, S66, Y131, S479, S480, M481, S482, T571, M572]	[G61, E77, A78, S79, E114, G115, T116, T123, S124, S125]
Q9H9J4	P14780	USP42	MMP9	MEDLINE:28279784	[L54, F178, L315, I524, P705, S856, P857, S919, S936, P937]	[M1, L3, W4, I125, Q126, N127, S211, L395, L688, N689]
Q9H9J4	P04637	USP42	TP53	MEDLINE:28801249	[M1, P56, S65, L315, S480, M481, S482, I524, P857, P902]	[L45, P75, A76, P77, P85, A86, P87, A88, P89, A189]
Q9HBJ7	Q8N884	USP29	CGAS	MEDLINE:32457395	[L82, F83, I84, P324, F325, L465, P466, P548, L549, P550]	[A79, A118, G119, G161, A162, A183, G303, G304, A307, V308]
Q9HBJ7	Q16777	USP29	H2AC20	MEDLINE:23615962	[L82, F83, P324, F325, L465, P466, F476, P548, L549, P550]	[K16, S17, R18, A46, K76, T77, R78, K127, S128, K129]
Q9HBJ7	Q9HAW4	USP29	CLSPN	MEDLINE:24632611	[M1, I2, S3, L332, S455, L535, S536, L537, T578, P579]	[K179, E181, K743, K930, D932, R1040, E1042, K1321, T1322, D1323]
Q9HBJ7	P04637	USP29	TP53	MEDLINE:28801249	[M1, I2, S3, F134, Y135, T331, S536, L537, T578, P579]	[P75, A76, P77, P85, A86, P87, A88, P89, L188, A189]
Q9NQC7	Q15154	CYLD	PCM1	MEDLINE:31067453	[I20, F21, F110, A198, Y356, S422, L423, S439, G503, T951]	[N351, Q741, Q742, Q1068, Q1069, N1070, Q1086, N1087, Q1088, Q1164]
Q9NQC7	P59044	CYLD	NLRP6	MEDLINE:32424362	[F110, P229, F421, S422, L423, S439, L440, P771, T951, Y955]	[S30, Q31, L224, Y225, Q226, L735, H737, I873, T874, H875]
Q9NQC7	P42773	CYLD	CDKN2C	MEDLINE:33654169	[L296, L297, H298, L402, Q403, L686, N687, L689, I903, P904]	[T69, G70, F71, G81, F82, L83, G162, N166, L167, Q168]
Q9NQC7	Q9UHD2	CYLD	TBK1	MEDLINE:18636086	[L297, H298, L402, Q403, L648, L686, N687, L689, L700, I903]	[L434, I443, R444, W445, N474, I669, K670, H671, L723, R724]
Q9NQC7	Q02246	CYLD	CNTN2	MEDLINE:21824392	[L24, L186, F187, L296, P401, Q403, N687, L689, I903, P904]	[T290, I475, F542, T543, S627, S920, I930, F938, P959, I1025]
Q9NQC7	O43318	CYLD	MAP3K7	MEDLINE:22057290	[L212, L388, T389, L423, L440, Y566, L567, S568, L617, Y955]	[H86, P87, N88, S318, H479, P480, W481, Q506, L507, Q508]
Q9NQC7	P31749	CYLD	AKT1	MEDLINE:23300340	[L100, L101, P304, P405, P406, P459, L460, A461, P463, L840]	[L29, K30, N31, P141, K142, H143, F349, P388, K389, Q390]
Q9NQC7	Q9NZN5	CYLD	ARHGEF12	MEDLINE:23405219	[L24, L186, F187, L296, P401, Q403, N687, L689, I903, P904]	[L491, T492, L493, S599, S824, F1076, S1077, P1078, S1468, F1470]
Q9NQC7	O15105	CYLD	SMAD7	MEDLINE:24756567	[L23, L24, P228, P229, L296, K318, P401, L648, L699, L700]	[P150, R176, L177, C178, R200, L201, C202, P209, P210, I412]
Q9NQC7	Q96AX9	CYLD	MIB2	MEDLINE:25565632	[L186, F187, L297, L402, Q403, L686, N687, L689, I903, P904]	[E30, E178, G331, V438, L620, A719, D720, D762, A778, E779]
Q9NQC7	Q6Q0C0	CYLD	TRAF7	MEDLINE:26763122	[L100, L101, P228, P229, I303, P304, P405, P406, P459, L460]	[E31, T33, I376, L377, V463, W464, V491, L492, S564, I565]
Q9NQC7	P49116	CYLD	NR2C2	MEDLINE:26763122	[L100, L101, P228, P229, I303, P304, P405, P406, P459, L460]	[T2, P4, N247, I248, P329, P374, P376, T442, I472, W473]
Q9NQC7	Q14669	CYLD	TRIP12	MEDLINE:26763122	[L24, L296, P401, L402, Q403, L686, N687, F738, N740, I903]	[A404, L405, V1192, F1193, A1213, P1214, L1473, G1675, L1676, S1992]
Q9NQC7	Q9Y6K9	CYLD	IKBKG	MEDLINE:26763122	[I46, I433, A461, M462, P463, L548, Y566, L567, S839, V906]	[F82, Q132, Q133, Q134, Q192, Q193, Q194, H195, Q231, I412]
Q9NQC7	Q8NHQ1	CYLD	CEP70	MEDLINE:26763122	[F96, F113, K114, D178, S568, E569, L621, A672, F766, Y955]	[Q92, Q140, Q141, N142, N264, Q265, N338, Q339, Q340, Q341]
Q9NQC7	P20749	CYLD	BCL3	MEDLINE:26763122	[L297, L402, Q403, L548, L567, L648, N687, L700, L840, I903]	[G71, P72, F414, P426, P429, F431, P446, P449, A450, P451]
Q9NQC7	P53350	CYLD	PLK1	MEDLINE:26763122	[L24, L296, P401, Q403, N687, L689, F738, N740, I903, P904]	[P85, V126, F127, V161, L197, I218, A219, I327, A328, L511]
Q9NQC7	P06239	CYLD	LCK	MEDLINE:26763122	[F96, F110, D178, L388, S422, L423, S439, L440, L567, E569]	[I67, P74, S75, H76, I193, G427, I428, L469, Y470, Q471]
Q9NQC7	O43353	CYLD	RIPK2	MEDLINE:26834734	[L388, T389, S422, L423, S439, L440, L567, S568, T619, Y955]	[H48, L49, H50, I51, H52, Q350, L351, W439, I440, Q441]
Q9NQC7	O95786	CYLD	DDX58	MEDLINE:27279133	[L410, F421, S422, L423, S439, L440, P771, P950, T951, Y955]	[S362, L363, T367, L368, M369, I386, M387, I629, L904, Y905]
Q9NQC7	P04637	CYLD	TP53	MEDLINE:27561390	[D178, S422, L423, S439, S568, E569, T619, A672, G896, Y955]	[P75, A76, P77, P85, A86, P87, A88, P89, L188, A189]
Q9NQC7	Q9Y4K3	CYLD	TRAF6	MEDLINE:28335430	[M1, K40, F110, L388, S422, L423, S439, L440, A672, Y955]	[S48, S129, L130, H173, I174, N175, I176, H177, H394, L395]
Q9NQC7	P04629	CYLD	NTRK1	MEDLINE:28335430	[L186, F187, Q403, L648, N687, I688, L689, L886, I903, P904]	[W158, L247, L290, H291, F395, S396, L476, S477, P478, P494]
Q9NQC7	Q9NPH5	CYLD	NOX4	MEDLINE:28751569	[L101, P228, P229, P304, P404, P405, P406, I688, L689, F887]	[L52, G161, L173, F198, L204, S238, L239, Y458, F459, L498]
Q9NQC7	O14640	CYLD	DVL1	MEDLINE:28840581	[L24, L186, F187, L296, P401, Q403, N687, L689, I903, P904]	[E138, S139, T180, T241, D242, S243, L364, D414, M415, P539]
Q9NQC7	Q12933	CYLD	TRAF2	MEDLINE:28900035	[L23, L24, P228, P229, L296, P401, F421, L689, L700, P771]	[G18, F19, I328, G329, L330, A375, I376, P379, A380, F381]
Q9NQC7	Q13546	CYLD	RIPK1	MEDLINE:28900035	[P228, P229, L297, L402, P404, P405, I688, L689, L886, F887]	[H197, L198, N199, H365, P366, N428, F429, Q458, P459, Q460]
Q9NQC7	P78352	CYLD	DLG4	MEDLINE:28973854	[L100, L101, F163, L297, I303, P304, L402, P405, P406, P459]	[I96, L111, V113, G166, P167, K168, G169, G333, A435, P489]
Q9NQC7	P36897	CYLD	TGFBR1	MEDLINE:29235674	[L23, F96, F110, L112, S422, L423, S439, L440, S568, Y955]	[L121, I248, Y249, Q250, L492, S493, Q494, L495, S496, Q497]
Q9NQC7	Q04206	CYLD	RELA	MEDLINE:29394249	[F96, L212, L388, L423, S568, L617, T619, A672, S673, Y955]	[R158, L159, C160, P168, S169, K195, I196, C197, D259, M492]
Q9P275	Q15910	USP36	EZH2	MEDLINE:31434700	[M1, P2, S189, T325, L326, T527, I528, T760, L761, S793]	[P92, D136, T283, T487, K491, K492, K493, I645, I646, P746]
Q9P275	Q05195	USP36	MXD1	MEDLINE:33647641	[S612, S679, R846, K847, K848, K849, R915, K956, K957, K958]	[N8, I9, Q10, E25, Q121, L122, Q123, D163, D165, E167]
Q9P275	P04179	USP36	SOD2	MEDLINE:21268071	[L28, S189, P424, T556, L586, S612, S679, P769, S793, G870]	[A5, V6, C7, A57, G92, N108, G109, A162, A163, C164]
Q9P275	O95602	USP36	POLR1A	MEDLINE:22902402	[K845, R846, K847, K848, K849, K956, K957, K958, K959, K960]	[F145, T257, L351, L569, K677, I815, P961, F1347, K1348, R1720]
Q9P275	P01106	USP36	MYC	MEDLINE:27919796	[A99, P100, L326, G497, P539, A540, L689, A690, A744, P745]	[Q33, Q34, Q35, Q36, Q37, H305, Q306, H307, N308, K422]
Q9P275	Q9H6R0	USP36	DHX33	MEDLINE:29273634	[Y142, M355, S580, T581, S611, S612, S613, T680, M681, S764]	[G120, I121, V227, I228, Q259, V260, F261, N453, V454, L455]
Q9P275	Q9Y570	USP36	PPME1	MEDLINE:29577269	[K845, R846, K847, K848, K849, K956, K957, K958, K959, K960]	[V94, A98, I99, V108, A109, G159, A160, I161, G377, G378]
Q9P275	Q16778	USP36	H2BC21	UNIPROT:UBP36_HUMAN	[K845, R846, K847, K849, R915, R916, K956, K957, K958, K959]	[K29, R30, K31, I55, A59, M60, G61, I62, S125, K126]
Q9P2H5	P03372	USP35	ESR1	MEDLINE:34131114	[P552, P554, L596, S597, L657, I659, L808, P944, T945, L960]	[G40, V280, G420, V458, Y459, Q499, Q500, G572, G586, A588]
Q9P2H5	Q8NFZ5	USP35	TNIP2	MEDLINE:26348204	[P320, F428, P552, S553, L596, S597, L657, L808, P944, T945]	[A27, G28, A72, R73, G350, R351, W375, Q382, G390, Q397]
Q9P2H5	P21796	USP35	VDAC1	MEDLINE:26445063	[L33, L233, L278, P515, P554, L596, L808, P944, T945, L960]	[T70, L97, T98, F99, P105, P136, L257, T258, L259, L277]
Q9P2H5	Q96GD4	USP35	AURKB	MEDLINE:29764563	[L33, L64, L65, H239, L240, L278, H350, W486, L487, L960]	[L39, V40, L41, L140, Y141, N142, I180, L208, G209, L210]
Q9UGI0	Q9P2Y5	ZRANB1	UVRAG	MEDLINE:30686098	[F381, T382, L383, S497, L511, S512, L513, I614, T615, F616]	[N47, I48, A49, A50, R51, N52, I53, I433, H460, V669]
Q9UGI0	Q8NEB9	ZRANB1	PIK3C3	MEDLINE:33637724	[P218, L378, V379, T380, L424, A425, L513, I538, L579, L675]	[L21, W146, P147, H554, L555, Q620, L621, R768, N827, I828]
Q9UGI0	Q9ULT8	ZRANB1	HECTD1	MEDLINE:33853758	[F381, T382, L383, S497, L511, S512, L513, I614, T615, F616]	[S192, P350, S907, L1180, S1230, L1508, L1638, L1642, I1874, S2480]
Q9UGI0	Q15910	ZRANB1	EZH2	MEDLINE:29669287	[P218, A219, A345, T380, L513, I538, V539, Y540, L579, L675]	[I96, P215, T283, P347, P489, R490, K491, K492, K493, I626]
Q9UHP3	P46531	USP25	NOTCH1	MEDLINE:32578360	[F20, L187, F188, P324, L399, P682, Y810, L881, L898, L1045]	[G347, G995, G1033, G1360, P1442, P1443, P2217, L2218, P2412, P2413]
Q9UHP3	P05067	USP25	APP	MEDLINE:22590560	[I30, Y69, L110, F372, L456, L548, T775, I781, S1032, L1045]	[G120, E121, V182, E183, E227, V228, A235, P552, P639, V640]
Q9UHP3	P04234	USP25	CD3D	MEDLINE:22590560	[T68, Y69, Y70, L270, L271, T878, M879, Y1031, S1032, T1033]	[L16, S17, Q18, T42, W43, L117, A141, V148, Y149, Q150]
Q9UHP3	Q9Y4K3	USP25	TRAF6	MEDLINE:23042150	[L271, P447, P528, P529, P683, L898, F899, L966, P967, L968]	[I174, N175, I176, H261, L262, Q263, N294, F295, Q296, L395]
Q9UHP3	O00463	USP25	TRAF5	MEDLINE:23042150	[Y69, L270, L271, F303, L304, P447, P528, L716, L717, S1032]	[S71, Q336, R441, V465, M466, F478, T498, K500, Y537, I538]
Q9UHP3	Q13114	USP25	TRAF3	MEDLINE:23674823	[F20, L21, L187, F188, P324, L325, L662, I663, F811, I812]	[N245, Q246, Q247, H292, N293, Q294, Q342, N343, W344, S439]
Q9UHP3	Q8N4S9	USP25	MARVELD2	MEDLINE:25755282	[T68, Y69, L191, L366, L662, T878, M879, F1008, Y1031, S1032]	[P47, P48, P49, P50, S146, R147, K148, S390, K391, R392]
Q9UHP3	P50991	USP25	CCT4	MEDLINE:25755282	[L36, T68, Y69, N189, L662, F811, T878, M879, Y1031, S1032]	[G20, P54, K55, G56, L84, L182, I210, L298, L374, D456]
Q9UHP3	O95271	USP25	TNKS	MEDLINE:28619731	[Y69, L270, L271, P528, I820, I821, L1012, L1013, S1032, L1045]	[P31, P32, A273, A306, A459, A746, A774, A877, A878, A927]
Q9UK80	Q08050	USP21	FOXM1	MEDLINE:30865895	[S43, S93, T168, L169, F170, S335, P336, S401, L402, F492]	[I84, H85, N183, I184, Q185, W229, Q230, N231, I753, N754]
Q9UK80	P15407	USP21	FOSL1	MEDLINE:31947604	[L151, T168, L169, F170, P292, S335, P336, S401, L402, S488]	[Q33, K34, F35, E104, N115, K116, L117, H168, R169, P170]
Q9UK80	Q15910	USP21	EZH2	MEDLINE:33389794	[T168, L169, F170, P292, S293, P334, S335, P336, S401, L402]	[S21, I49, M121, D136, T236, A237, E341, V372, L498, V675]
Q9UK80	Q16777	USP21	H2AC20	MEDLINE:21179169	[L52, P53, P89, L100, P101, L102, P326, I327, P403, I404]	[A15, K16, S17, R18, A71, R78, G99, K127, S128, K129]
Q9UK80	O95760	USP21	IL33	MEDLINE:25197364	[P91, S93, T168, L169, F170, L207, S335, P336, S401, L402]	[P3, K4, M5, L47, R48, S49, L70, K71, T72, F96]
Q9UK80	Q13546	USP21	RIPK1	MEDLINE:25680095	[T168, L169, F170, S335, P336, L400, S401, L402, S488, L489]	[T189, L190, S262, R390, T516, T532, I533, Y534, S581, L582]
Q9UK80	P0C0S8	USP21	H2AC11	MEDLINE:27190257	[P28, F29, P53, L90, P91, L206, L207, I327, L328, L402]	[K16, T17, R18, G45, A46, G47, K76, T77, R78, K130]
Q9UK80	O95786	USP21	DDX58	MEDLINE:27341175	[S93, T168, L169, F170, S293, P334, S335, P336, S401, L402]	[Q498, I499, H623, L624, N625, I753, N754, H782, I783, Q784]
Q9UK80	Q9BZS1	USP21	FOXP3	MEDLINE:27857073	[S93, L151, T168, L169, F170, S335, P336, S401, L402, P403]	[G52, G53, A54, V283, A284, A285, G286, G403, A404, V405]
Q9UK80	Q86WV6	USP21	STING1	MEDLINE:28254948	[T168, L169, F170, P292, S335, P336, S401, L402, S488, L489]	[A28, C29, L30, L44, A87, C88, L89, G90, P92, L101]
Q9UK80	P23771	USP21	GATA3	MEDLINE:28279784	[M1, P53, P94, L102, L206, I327, P336, L402, P403, I404]	[S93, S126, V132, S147, V161, P244, P419, T420, L428, S429]
Q9UK80	Q9H9S0	USP21	NANOG	MEDLINE:28279784	[L52, P53, P101, L151, P167, P326, P336, L402, I404, P405]	[Q144, N156, N157, W201, N202, N203, W231, N232, N233, Q234]
Q9UK80	P51587	USP21	BRCA2	MEDLINE:28743957	[L126, L135, G161, P250, G251, I266, G267, A268, F409, A410]	[N852, Q1361, H1561, Q1562, W1563, H1932, N1933, Q1934, N2145, N2930]
Q9UK80	P36507	USP21	MAP2K2	MEDLINE:29706623	[L52, P53, P91, L102, L207, P326, I327, L402, P403, I404]	[V86, T87, G214, V215, V228, G229, T230, S312, N335, V337]
Q9UK80	Q9UIF9	USP21	BAZ2A	UNIPROT:UBP21_HUMAN	[T168, L169, F170, S293, F294, S335, P336, L400, S401, L402]	[M1, G128, S430, A457, A479, R1040, L1227, A1341, G1624, R1760]
Q9UMW8	Q15672	USP18	TWIST1	MEDLINE:32368392	[L69, I70, Q71, P100, F217, Q218, L248, P249, F275, P276]	[G48, G49, A55, A56, G57, V60, G61, G84, G89, G90]
Q9UMW8	O95863	USP18	SNAI1	MEDLINE:32742193	[L7, I82, L83, V88, P89, I170, L192, P205, L206, I261]	[K152, A153, F154, K187, A188, F189, E205, R215, A216, F217]
Q9UMW8	P46531	USP18	NOTCH1	MEDLINE:33051403	[L192, T193, L194, S197, L198, L252, I254, L273, Y274, F275]	[G172, G275, G699, A1125, V1268, G1865, V1867, D1868, D1953, D1972]
Q9UMW8	Q9C0B1	USP18	FTO	MEDLINE:33461172	[I70, L145, T193, L194, S197, L198, Y274, F275, P276, L365]	[Q40, Q41, W42, Q43, W230, H231, H232, H305, Q306, H307]
Q9UMW8	Q15750	USP18	TAB1	MEDLINE:23825189	[L69, I70, Q71, P100, F101, Q218, L248, P249, F275, P276]	[S163, T376, S378, T406, S408, T433, T440, S454, S455, Y488]
Q9UMW8	P49116	USP18	NR2C2	MEDLINE:26240016	[L69, I70, P100, Q102, F216, L248, P249, Q250, F275, P276]	[T13, G238, L239, T258, V259, L260, T564, G565, L566, L596]
Q9UMW8	O43318	USP18	MAP3K7	MEDLINE:26240016	[L69, I70, T193, L194, S197, L198, Y274, F275, P276, L365]	[H86, P87, N88, H479, P480, W481, Y500, Q506, L507, Q508]
Q9UMW8	Q9Y6K9	USP18	IKBKG	MEDLINE:26240016	[L69, I70, Q71, P100, F216, L248, P249, Q250, F275, P276]	[F82, Q83, V125, R214, M215, L230, Q231, S341, I412, H413]
Q9UMW8	P05161	USP18	ISG15	MEDLINE:28242811	[I70, Q71, P89, P100, T169, I170, S190, T361, A362, Y363]	[K8, M9, P136, L154, R155, G156, G157, G163, R164, S165]
Q9UMW8	P60484	USP18	PTEN	MEDLINE:29142505	[L69, I70, T193, L194, S197, L198, Y274, F275, P276, L365]	[D24, L25, T26, D153, F154, Y155, E353, P354, S355, S362]
Q9UPT9	P00533	USP22	EGFR	MEDLINE:29981430	[S226, L227, S335, T336, P337, T360, T435, P436, S482, F483]	[Q40, L122, S123, L269, Y270, F381, T382, N639, I664, T790]
Q9UPT9	Q9NZQ7	USP22	CD274	MEDLINE:31399419	[L227, F228, Q229, L244, L245, P323, W325, P337, F338, W339]	[L87, L88, P133, Y134, N135, I258, F259, S283, D284, T285]
Q9UPT9	Q16665	USP22	HIF1A	MEDLINE:31776228	[S226, L227, F228, T336, P337, F338, P436, L465, S482, F483]	[Y111, H197, I198, H199, P332, N447, Q493, S500, S643, H646]
Q9UPT9	Q92905	USP22	COPS5	MEDLINE:32665011	[V18, A19, L178, I179, L245, P323, F324, P337, F338, W339]	[N132, A133, Q265, V266, F267, H316, G317, L318, V322, I323]
Q9UPT9	Q15465	USP22	SHH	MEDLINE:33568633	[L178, N180, L227, F228, L244, L245, H246, P337, F338, W339]	[G21, L22, S291, G292, P293, Y345, A346, P347, A417, P418]
Q9UPT9	P46937	USP22	YAP1	MEDLINE:33777217	[L178, I179, N180, L227, F228, L245, H246, P337, F338, W339]	[Q221, Q302, Q303, Q304, L311, Q312, N439, R440, F441, L504]
Q9UPT9	O75461	USP22	E2F6	MEDLINE:34339800	[I179, L227, F228, L244, L245, P323, F324, P337, F338, W339]	[I106, T107, N108, L131, S132, N133, V199, I200, P213, A214]
Q9UPT9	P35354	USP22	PTGS2	MEDLINE:25817787	[S226, L227, F228, S334, T336, P337, F338, P343, S377, S482]	[P71, N72, F357, Q358, F367, T369, T547, I550, Q551, S552]
Q9UPT9	P0C0S8	USP22	H2AC11	MEDLINE:26880980	[L227, F228, Q229, L244, L245, F324, W325, P337, F338, W339]	[A11, A13, P81, R82, H83, Q113, T121, E122, S123, G129]
Q9UPT9	P14635	USP22	CCNB1	MEDLINE:27030811	[A17, V18, I103, S318, T319, S335, T359, T360, T361, T481]	[R4, V5, T6, V52, S53, D157, R308, A309, S310, D316]
Q9UPT9	Q14469	USP22	HES1	MEDLINE:27341175	[L178, I179, L227, L244, L245, P323, F324, P337, F338, W339]	[M1, P2, V14, A19, F114, A194, A195, P196, G200, A201]
Q9UPT9	P09467	USP22	FBP1	MEDLINE:27775833	[S318, T319, P323, F324, S334, S335, T359, T360, T424, S440]	[A61, S132, V133, G134, Y241, G242, V246, G247, Y259, G260]
Q9UPT9	P62807	USP22	H2BC4	MEDLINE:27775833	[L178, L227, F228, Q229, L244, L245, W325, P337, F338, W339]	[P4, A5, K6, I55, M60, G61, I62, L107, A108, K109]
Q9UPT9	Q13469	USP22	NFATC2	MEDLINE:27775833	[S226, L227, P332, T336, P337, T435, P436, L465, F466, S482]	[Q744, Q745, N746, N804, N817, Q818, Q819, Q865, Q866, Q867]
Q9UPT9	P54274	USP22	TERF1	MEDLINE:27775833	[M1, N180, L227, F228, L244, L245, H246, P337, F338, W339]	[G52, A53, A72, V73, A74, A75, A134, A260, A261, S360]
Q9UPT9	Q96EB6	USP22	SIRT1	MEDLINE:27919796	[L178, N180, L227, F228, L244, L245, H246, P337, F338, W339]	[A54, A55, A73, A74, A138, A354, G355, A449, L450, A715]
Q9UPT9	O60341	USP22	KDM1A	MEDLINE:27919796	[S226, L227, F228, L244, L245, S334, T336, P337, F338, S482]	[A9, A10, A11, A12, A13, A14, A15, A16, A178, A765]
Q9UPT9	P48431	USP22	SOX2	MEDLINE:28279784	[L178, L227, F228, L244, L245, P323, F324, P337, F338, W339]	[G21, R156, M157, D158, R199, Y200, D201, K245, S246, E247]
Q9UPT9	P14780	USP22	MMP9	MEDLINE:28279784	[S226, L227, F228, L245, S334, T336, P337, F338, F466, S482]	[L9, P69, S79, T155, F156, P196, T352, S510, P511, Y532]
Q9UPT9	P01106	USP22	MYC	MEDLINE:28279784	[V18, I103, L175, S318, T319, S335, T359, T360, T361, T481]	[Q33, Q34, Q35, Q36, Q37, H305, Q306, H307, N308, K422]
Q9UPT9	Q86WV6	USP22	STING1	MEDLINE:29732405	[L199, S226, L227, F228, L244, L245, T336, P337, F338, S482]	[L23, L58, L101, I103, L126, L134, G135, L136, I200, L325]
Q9UPT9	P35226	USP22	BMI1	MEDLINE:29788550	[L227, F228, Q229, L244, L245, F324, W325, P337, F338, W339]	[N13, P14, H15, S132, T205, L206, S276, H283, P284, Q285]
Q9UPT9	Q16778	USP22	H2BC21	UNIPROT:UBP22_HUMAN	[L178, L227, F228, L244, L245, P323, F324, P337, F338, W339]	[P4, A5, K6, I55, M60, G61, I62, L107, A108, K109]
Q9UPT9	Q16777	USP22	H2AC20	UNIPROT:UBP22_HUMAN	[L178, I179, L227, F228, L244, L245, F324, P337, F338, W339]	[G45, A46, G47, P81, R82, H83, R89, N90, G106, G107]
Q9UPU5	O75385	USP24	ULK1	MEDLINE:30957634	[P62, L442, L534, P887, T888, I936, L1211, P1253, L1413, L2143]	[Y89, A280, G604, L703, G735, P739, G762, P814, L844, L909]
Q9UPU5	Q92466	USP24	DDB2	MEDLINE:27316462	[L314, I315, Q316, I659, F825, H1020, P2445, L2455, L2456, L2572]	[P19, R20, N21, E33, A34, L272, R273, Q274, A423, R424]
Q9UPU5	P04637	USP24	TP53	MEDLINE:28801249	[P99, S360, L379, M831, I1406, L1414, L1443, P1534, L2145, S2147]	[L45, P75, A76, P77, A86, P87, A88, P89, L188, A189]
Q9Y2K6	P35222	USP20	CTNNB1	MEDLINE:29867130	[S408, P409, L454, S476, L477, P478, S706, L707, L708, I802]	[I237, L285, G422, G512, L513, I514, A532, I533, V658, L659]
Q9Y2K6	O75385	USP20	ULK1	MEDLINE:30126257	[P222, P367, P419, Y421, S455, L456, S476, L477, S706, L707]	[P241, V290, V292, V434, G472, G676, G734, A804, L902, L953]
Q9Y2K6	Q13546	USP20	RIPK1	MEDLINE:30354204	[S408, P409, L454, S476, L477, P606, S706, L707, L708, I802]	[I118, K208, S209, D210, F214, L374, R390, M391, D392, L522]
Q9Y2K6	Q13501	USP20	SQSTM1	MEDLINE:32354117	[P367, L454, S455, L456, S476, L477, S706, L707, G815, V816]	[M1, L74, N125, V126, P134, V135, T221, T304, G351, P374]
Q9Y2K6	O43623	USP20	SNAI2	MEDLINE:32943575	[L92, L213, S372, S373, L423, M594, Y595, S596, P842, I843]	[E126, K127, K192, A193, F194, E210, K211, R220, A221, F222]
Q9Y2K6	Q92813	USP20	DIO2	MEDLINE:22967761	[S103, S408, P409, P410, L423, S452, M594, L707, L708, I802]	[P16, V17, F18, L25, L27, P141, F143, P206, Q207, C208]
Q9Y2K6	Q16665	USP20	HIF1A	MEDLINE:23750477	[P113, S408, P409, S476, L477, P478, F605, P606, S706, L707]	[Y111, V221, L222, L400, P402, S500, L562, A563, P564, S643]
Q9Y2K6	O75943	USP20	RAD17	MEDLINE:24923443	[S103, S104, G295, S408, S476, M594, Y595, Y627, S706, L707]	[E111, E112, V113, E436, E437, V438, F473, D615, E616, A617]
Q9Y2K6	Q9HAW4	USP20	CLSPN	MEDLINE:25355518	[S212, L213, S373, S407, P500, Y595, S596, L752, I886, I888]	[K179, E181, K743, S744, K930, D932, R1040, E1042, T1322, D1323]
Q9Y2K6	P14618	USP20	PKM	MEDLINE:25708858	[S372, S373, S407, S408, P409, S476, Y595, S596, S706, L707]	[L140, K141, K230, F231, L297, G298, P340, D476, V478, V530]
Q9Y2K6	P07550	USP20	ADRB2	MEDLINE:26445063	[L23, L24, L312, I313, P409, P478, I479, P606, S821, M822]	[H18, L45, F49, N51, V52, L53, V54, F101, F282, H296]
Q9Y2K6	Q9Y4K3	USP20	TRAF6	MEDLINE:26839314	[L92, L213, S407, L423, P579, G727, L752, P842, I843, A887]	[R88, F89, C90, S129, N175, H177, K388, L389, C390, Q396]
Q9Y2K6	Q86WV6	USP20	STING1	MEDLINE:27801882	[P367, S408, P409, L454, S455, L456, S476, L477, S706, L707]	[A28, L30, A87, C88, L89, G90, P92, L101, I103, L346]
Q9Y2K6	Q16659	USP20	MAPK6	MEDLINE:28167606	[G37, A418, P419, Y421, V444, I445, A491, I492, S631, L707]	[P25, L26, I68, G85, L136, L278, Q280, L282, G284, A532]
Q9Y4E8	Q04206	USP15	RELA	MEDLINE:30459344	[T18, I171, T237, L238, F317, L318, T465, L466, L588, L749]	[I130, L179, P381, P393, P395, P409, P411, L413, P415, P515]
Q9Y4E8	P55212	USP15	CASP6	MEDLINE:31952546	[A17, T18, L19, P62, F123, V131, T358, V478, Y479, L480]	[T20, E21, T22, D110, A111, D112, F158, E191, V192, D193]
Q9Y4E8	Q9UHD2	USP15	TBK1	MEDLINE:32814047	[T18, S170, I171, T237, P243, F317, L318, T465, L466, L588]	[T216, R405, Y406, D407, L434, I443, E463, I669, L723, R724]
Q9Y4E8	Q9NVV4	USP15	MTPAP	MEDLINE:32839293	[T18, L20, P190, L238, F317, L318, L332, F438, F534, L749]	[L79, A141, I142, L190, N191, Y341, I385, L474, L495, Q496]
Q9Y4E8	Q6N021	USP15	TET2	MEDLINE:32948596	[T18, F169, S170, I171, P243, T465, L466, F712, S910, S911]	[L18, G210, A362, P410, P411, P413, I518, G523, L896, I1230]
Q9Y4E8	Q9H257	USP15	CARD9	MEDLINE:33093067	[T18, L19, S170, I171, T237, L238, T465, L466, S587, L588]	[K58, T116, Q117, L118, V261, Q262, L308, H368, A369, P461]
Q9Y4E8	Q13451	USP15	FKBP5	MEDLINE:33135363	[G69, L70, P243, I515, Y550, A894, F895, Y926, T939, T955]	[T246, L247, Y278, F279, K280, Y327, L328, M412, F413, K414]
Q9Y4E8	P35659	USP15	DEK	MEDLINE:34280614	[L24, T105, L106, T269, I543, S579, Y580, G585, S586, P781]	[K191, S231, E242, S243, D286, S287, S306, T369, V370, K371]
Q9Y4E8	P60842	USP15	EIF4A1	MEDLINE:34422211	[T18, L19, F123, V131, V357, T358, V456, T457, L480, Y580]	[V72, E150, A151, D219, V220, L221, I246, R247, Q248, D312]
Q9Y4E8	Q16778	USP15	H2BC21	MEDLINE:24526689	[L19, S267, Y268, Y356, V357, T358, V456, T457, S839, Y840]	[K29, R30, K31, A59, M60, G61, I62, S124, S125, K126]
Q9Y4E8	P84022	USP15	SMAD3	MEDLINE:25317929	[L20, G69, L70, F317, L318, I515, F895, V927, F941, I957]	[L97, H98, S99, F113, N114, M115, P172, Q173, S174, I299]
Q9Y4E8	O95786	USP15	DDX58	MEDLINE:26061460	[F169, S170, S242, P243, I405, L464, T465, L466, F712, F714]	[S362, T367, Q498, I499, Q500, H623, L624, N754, I783, Q784]
Q9Y4E8	Q9HAU4	USP15	SMURF2	MEDLINE:26435193	[T18, L91, S170, I171, L238, F317, L318, T465, L466, P467]	[K71, S72, D73, P198, Q349, Q374, L376, V397, R589, F590]
Q9Y4E8	P21796	USP15	VDAC1	MEDLINE:26445063	[T18, L19, L20, V131, V357, T358, V456, T457, L480, Y580]	[T70, F71, F99, F103, S104, P105, P136, T258, L259, L277]
Q9Y4E8	Q14494	USP15	NFE2L1	MEDLINE:27416755	[T18, L19, L20, L91, P172, L238, P239, F317, L318, P467]	[S285, E286, T304, M321, E322, L416, F418, S477, S530, L749]
Q9Y4E8	Q16656	USP15	NRF1	MEDLINE:27416755	[T18, L91, L332, G333, P467, F534, A535, L749, L827, P828]	[Q22, A82, A83, A84, Q128, V390, Q398, G399, A438, V439]
Q9Y4E8	P51449	USP15	RORC	MEDLINE:27430721	[T18, P64, I171, P172, L238, F317, L318, F534, L749, P781]	[Q70, Q71, N72, Q126, Q127, Q128, Q129, H451, H452, H453]
Q9Y4E8	Q14145	USP15	KEAP1	MEDLINE:27775833	[L91, L92, P467, L468, L610, L611, F864, I866, F942, P943]	[A159, V160, G186, G333, G429, G430, G523, G570, A607, V608]
Q9Y4E8	P42574	USP15	CASP3	MEDLINE:27775833	[T18, L19, L20, F123, I171, P172, T237, F317, L318, L480]	[S24, E25, S26, M27, S29, M39, D40, Y41, T174, D175]
Q9Y4E8	Q14258	USP15	TRIM25	MEDLINE:27775833	[L20, I84, K167, L318, L332, F442, F534, P781, K783, F785]	[P47, Y48, Q132, T276, I277, T359, P360, S361, L624, S625]
Q9Y4E8	Q7Z569	USP15	BRAP	MEDLINE:27775833	[N98, K99, L100, N192, I399, H528, R529, F530, R532, I533]	[R376, L377, Q419, R420, I421, K426, I427, N506, L508, I546]
Q9Y4E8	P36894	USP15	BMPR1A	MEDLINE:27775833	[T18, L19, F123, V131, S170, I171, L318, T465, L466, L480]	[F16, I17, P57, F58, P140, P201, P223, L224, L383, S389]
Q9Y4E8	P25054	USP15	APC	MEDLINE:27775833	[I171, T237, I433, I434, T465, L588, F589, F748, L749, P828]	[V198, L707, G859, T1220, S1505, K2189, G2190, G2273, P2309, S2350]
Q9Y4E8	P62877	USP15	RBX1	MEDLINE:27775833	[L24, P64, I65, L70, L71, D85, L388, Y580, P781, P958]	[D6, V7, D8, V30, A43, I44, C45, R46, W72, G73]
Q9Y4E8	O43541	USP15	SMAD6	MEDLINE:27775833	[F169, S170, I171, L238, F317, L318, T465, L466, S587, L588]	[G30, G31, G99, R268, L269, C270, P278, Y279, I481, T482]
Q9Y4E8	Q15020	USP15	SART3	MEDLINE:27775833	[S170, I171, I241, S242, P243, Y404, I405, T465, L466, F714]	[G224, L337, E513, V695, F745, K790, K841, G842, R918, A919]
Q9Y4E8	P62807	USP15	H2BC4	MEDLINE:27775833	[A17, T18, L19, F123, V131, V357, T358, V456, T457, Y580]	[S7, A8, P9, G54, I55, A59, M60, G61, I62, K126]
Q9Y4E8	P36897	USP15	TGFBR1	MEDLINE:27775833	[T18, P64, F169, S170, I171, F317, L318, T465, F534, F712]	[L121, I248, Y249, Q250, L492, S493, Q494, L495, S496, Q497]
Q9Y4E8	O15111	USP15	CHUK	MEDLINE:27775833	[T18, L20, S170, I171, F317, L318, L332, T465, L466, L749]	[H224, L225, Q226, Q260, P261, N262, L276, Q277, L714, N715]
Q9Y4E8	Q8WWY3	USP15	PRPF31	MEDLINE:28132030	[T18, L19, L91, S170, I171, F317, L318, T465, L466, P467]	[M81, G82, P83, M193, A194, L195, S260, S266, V267, L268]
Q9Y4E8	Q15797	USP15	SMAD1	MEDLINE:28245560	[T18, Y316, F317, L318, F438, F534, L749, P855, I856, L865]	[M218, Q261, A262, V263, R308, F309, C310, W420, G421, A422]
Q9Y4E8	Q15796	USP15	SMAD2	MEDLINE:28245560	[A17, T18, L19, F123, V131, V478, Y479, L480, G629, S630]	[W85, G86, L87, P90, V126, L137, H138, P212, Q213, N443]
Q9Y4E8	Q13127	USP15	REST	MEDLINE:28279784	[T18, P172, L238, F317, L318, M334, F534, Y580, F895, S922]	[N343, I441, T442, N443, P479, S480, N481, P720, M721, Q722]
Q9Y4E8	Q00987	USP15	MDM2	MEDLINE:28801249	[G63, P64, T105, P243, S244, S245, L246, A386, S542, L831]	[Q24, E25, T26, E114, S115, E310, N368, D369, Q389, S391]
Q9Y4E8	P35222	USP15	CTNNB1	MEDLINE:29080116	[T18, L91, L318, L332, T465, L466, P467, F534, L749, P828]	[I237, L285, G422, G512, L513, I514, A532, I533, V658, L659]
Q9Y4E8	O95140	USP15	MFN2	UNIPROT:UBP15_HUMAN	[T18, L91, S170, I171, F317, L318, T465, L466, P467, L749]	[V12, V33, V179, K215, F216, C217, S305, K532, L533, C534]
Q9Y4E8	Q13501	USP15	SQSTM1	UNIPROT:UBP15_HUMAN	[F169, S170, I171, I241, S242, P243, L464, T465, L466, F712]	[A76, P134, V135, A167, G219, T221, T304, G351, P364, P374]
Q9Y4E8	P25963	USP15	NFKBIA	UNIPROT:UBP15_HUMAN	[T18, L91, S170, I171, F317, L318, T465, L466, P467, L749]	[L80, A81, I82, A102, F103, L196, G197, I198, T316, L317]
Q9Y5E6	P19838	PCDHB3	NFKB1	MEDLINE:29537081	[L208, L210, T211, L212, L347, T348, I421, T422, L562, P564]	[G68, G291, P302, A428, G429, A763, Q889, A890, A891, T939]
Q9Y5K5	Q6P4R8	UCHL5	NFRKB	MEDLINE:32351584	[T19, I197, S198, A199, L220, M221, A222, L257, S258, A259]	[S411, T499, P500, P728, S765, S766, T774, M775, S895, S1150]
Q9Y5K5	P25963	UCHL5	NFKBIA	MEDLINE:20634424	[E159, E160, D161, I223, E244, E245, E246, E272, E273, E274]	[N105, Q107, N109, L172, L196, G197, S252, P253, Y254, L277]
Q9Y5K5	P35228	UCHL5	NOS2	MEDLINE:20634424	[I93, E159, E160, D161, E244, E245, E246, E272, E273, E274]	[I472, T473, P474, T654, P655, S745, P877, T878, V957, P958]
Q9Y5K5	Q9UMS4	UCHL5	PRPF19	MEDLINE:23220010	[E159, E160, D161, I223, E244, E245, E246, E272, E273, E274]	[S89, F90, T91, H105, A106, A331, F332, I459, F471, T472]
Q9Y5K5	P36897	UCHL5	TGFBR1	MEDLINE:24756567	[V96, E159, E160, D161, E244, E245, E246, E272, E273, E274]	[L111, M142, M144, Q275, L276, W277, H315, L316, H317, I367]
Q9Y5K5	Q01094	UCHL5	E2F1	MEDLINE:26396186	[E159, E160, D161, I223, E244, E245, E246, E272, E273, E274]	[L143, S144, H145, I170, N172, L206, T207, M224, P346, L402]
Q9Y5K5	Q99835	UCHL5	SMO	MEDLINE:28992318	[E159, E160, D161, I223, E244, E245, E246, E272, E273, E274]	[A68, P69, G152, G242, L243, C244, G388, I389, C390, A716]
Q9Y5T5	P62979	USP16	RPS27A	MEDLINE:32129764	[F207, N208, L223, L224, L303, L304, I594, L595, I781, P782]	[K6, T7, K11, T12, T55, Q62, R74, G75, R80, K81]
Q9Y5T5	P01106	USP16	MYC	MEDLINE:33546726	[G202, A260, L265, Y306, S479, E480, P601, G602, L816, L817]	[D17, Q33, Q34, Q35, Q36, Q37, H305, Q306, H307, N308]
Q9Y5T5	Q16778	USP16	H2BC21	MEDLINE:20730552	[F207, N208, F264, L265, N266, I594, L595, N596, P782, Q783]	[S7, A8, P9, T53, G54, I55, M60, G61, I62, K126]
Q9Y5T5	Q9H9S0	USP16	NANOG	MEDLINE:27919796	[T97, T145, P352, M366, I367, S552, F716, P717, I822, L823]	[Q144, N145, W158, W201, N202, N203, W231, N232, N233, Q234]
Q9Y5T5	P53350	USP16	PLK1	MEDLINE:28188342	[L107, L259, S353, S386, L387, P388, I686, L688, L693, L816]	[P85, F127, L197, I218, A219, F325, S326, I327, A328, L511]
Q9Y5T5	P0C0S8	USP16	H2AC11	MEDLINE:28778421	[F207, N208, F264, L265, N266, I594, L595, N596, I781, P782]	[A11, R12, A13, K14, G45, A46, G47, K128, G129, K130]
Q9Y5T5	Q16777	USP16	H2AC20	UNIPROT:UBP16_HUMAN	[G231, T232, T364, S365, S376, S551, I594, L595, I781, P782]	[R12, K16, S17, R18, G45, A46, G47, K127, S128, K129]
Q9Y6I4	Q15022	USP3	SUZ12	MEDLINE:31234902	[S90, Y91, S92, T93, S152, T153, T154, F237, P251, S341]	[G9, G10, G11, V31, A32, A62, A63, A64, G65, A66]
Q9Y6I4	O95863	USP3	SNAI1	MEDLINE:31266817	[F19, P20, S90, Y91, S92, T93, L136, L137, L147, P404]	[K152, A153, F154, K187, A188, F189, E205, R215, A216, F217]
Q9Y6I4	Q13887	USP3	KLF5	MEDLINE:31624151	[F19, P20, S90, Y91, S92, T93, L136, L137, Q175, D339]	[S170, I192, F193, P301, S303, P305, P325, H455, Q456, N457]
Q9Y6I4	Q9HAW4	USP3	CLSPN	MEDLINE:31900278	[P24, S25, S178, L274, T294, L295, S296, T417, T491, T493]	[K179, K743, S744, K930, D932, R1040, E1042, K1321, T1322, D1323]
Q9Y6I4	P30304	USP3	CDC25A	MEDLINE:32415280	[S90, Y91, S92, T93, L136, L137, L146, L147, L403, P404]	[L3, G90, P91, A118, L119, Q174, I382, I417, P488, M489]
Q9Y6I4	P04198	USP3	MYCN	MEDLINE:33767157	[F19, P20, S90, Y91, S92, T93, T417, A418, Y419, Y475]	[H327, Q328, Q329, H330, N385, H386, N387, Q451, Q452, Q453]
Q9Y6I4	Q01860	USP3	POU5F1	MEDLINE:34070420	[P14, S90, Y91, S92, T93, L137, L147, T294, L403, P404]	[G17, G18, G50, G52, G81, V82, G83, G100, V101, G102]
Q9Y6I4	Q16778	USP3	H2BC21	MEDLINE:17980597	[S7, S8, F19, P20, S90, Y91, S92, T93, T153, I317]	[P9, T53, I55, M60, G61, I62, A78, S79, G115, T116]
Q9Y6I4	P62807	USP3	H2BC4	MEDLINE:17980597	[F19, P20, P24, Y91, S92, L382, A418, Y419, V490, T491]	[V40, Y41, V42, A59, M60, G61, I62, S124, S125, K126]
Q9Y6I4	Q16777	USP3	H2AC20	MEDLINE:24196443	[S8, F19, P20, S90, Y91, S92, T93, L136, L137, P404]	[K16, S17, R18, A71, K76, T77, R78, K127, S128, K129]
Q9Y6I4	O95786	USP3	DDX58	MEDLINE:24366338	[S241, L242, F243, Y267, L268, Y440, L441, Y504, I505, L506]	[Q498, I499, H623, L624, N625, I753, N754, H782, I783, Q784]
Q9Y6I4	Q96RL1	USP3	UIMC1	MEDLINE:25121098	[P24, F101, S238, P239, F314, G315, G316, L340, S341, L342]	[E95, A96, R97, K265, A541, K542, E605, E622, G623, R624]
Q9Y6I4	Q9H9S0	USP3	NANOG	MEDLINE:27919796	[S90, Y91, S92, T93, L136, L137, L147, D270, L403, P404]	[Q144, N145, Q146, W201, N202, N203, W231, N232, N233, Q234]
Q9Y6I4	P16104	USP3	H2AX	MEDLINE:28031783	[F19, P20, S90, Y91, S92, T93, I173, I288, L289, I317]	[A11, R12, A13, K14, K16, S17, R18, G45, A46, G47]
Q9Y6I4	P0C0S8	USP3	H2AC11	MEDLINE:28778421	[S7, S8, F19, P20, S90, Y91, S92, T93, T153, I317]	[R12, A13, K14, K16, G45, A46, G47, K128, G129, K130]
Q9Y6I4	P04637	USP3	TP53	MEDLINE:28807825	[S25, L136, L137, L146, L147, P251, T294, L295, L403, P404]	[P75, A76, P77, P85, A86, P87, A88, P89, L188, A189]
Q9Y6I4	O14757	USP3	CHEK1	MEDLINE:29735693	[F19, P20, Y91, S92, P239, L269, I317, L340, S341, L441]	[I124, G125, I126, G150, L151, I196, V197, L241, F344, S345]
