# Supplementary material for: A protein sequence-based deep transfer learning framework for identifying human proteome-wide deubiquitinase-substrate interactions
Source: Nat Commun. 2024 May 28;15:4519. doi: 10.1038/s41467-024-48446-3 (PMC11133436; doi:10.1038/s41467-024-48446-3)
Supplement: Supplementary file 4 — Supplementary Dataset [file 41467_2024_48446_MOESM4_ESM.zip › Supplementary Data 7.xlsx]

## Sheet: Supplementary Data 7
Supplementary Data 7. Experimentally validated DSI binding sites reported in the literature.
This table provides information on experimentally validated binding sites of DUBs and their substrates, including substrate binding domains and their locations, DUB recognition motifs and their locations, literature references, and whether these binding sites have been identified by TransDSI.
DUB				Substrate				泛素化位点和结合位点的关联						Source
Entrez Gene Symbol (DUB)	Substrate binding domain	Position	Identified by DeepDSI	Entrez Gene Symbol (SUB)	DUB recognition motif	Position	Identified by DeepDSI	窗口=10		窗口=20		窗口=50
USP7	MATH domain	68-195	Yes	MDM4	P/AxxS	8-12	No	0.15834	no significant difference	0.00750257	lesser	3.8911e-07	lesser	MEDLINE:20713061
USP7	MATH domain	68-195	Yes	MDM4	P/AxxS	398-402	No	0.319748	no significant difference	0.000703758	lesser	1.76232e-37	greater	MEDLINE:20713061
USP7	MATH domain	68-195	Yes	TP53	P/AxxS	359-363	No	1.22177e-274	greater	6.09614e-15	greater	0.00269464	greater	MEDLINE:16402859
USP7	MATH domain	68-195	Yes	TP53	P/AxxS	364-368	No	3.65079e-204	greater	4.85893e-24	greater	0.0254603	greater	MEDLINE:16474402
USP7	MATH domain	68-195	Yes	MDM2	P/AxxS	226-230	No	2.34866e-110	lesser	5.53174e-15	lesser	5.81523e-27	lesser	MEDLINE:16402859
USP7	MATH domain	68-195	Yes	MDM2	P/AxxS	147-151	No	7.4822e-88	greater	1.62146e-11	greater	0.000151003	greater	MEDLINE:16474402
USP7	MATH domain	68-195	Yes	MDM2	P/AxxS	397-401	No	2.66316e-110	lesser	7.27213e-15	lesser	7.33494e-20	lesser	MEDLINE:20713061
USP7	ICP0-binding domain	622-801	No	DNMT1	KxxxKxK	1111-1115	Yes	3.36707e-09	greater	0.148271	no significant difference	0.330492	no significant difference	MEDLINE:25960197
USP7	ICP0-binding domain	622-801	No	UHRF1	KxxxKxK	646-650	Yes	4.24575e-72	lesser	0.228314	no significant difference	6.52573e-20	greater	MEDLINE:26046769
USP7	ICP0-binding domain	622-801	N	GMPS	KxxxKxK	321-325	N	2.59335e-43	lesser	4.76826e-09	lesser	2.35576e-16	lesser	MEDLINE:26046769
