# Supplementary material for: A protein sequence-based deep transfer learning framework for identifying human proteome-wide deubiquitinase-substrate interactions
Source: Nat Commun. 2024 May 28;15:4519. doi: 10.1038/s41467-024-48446-3 (PMC11133436; doi:10.1038/s41467-024-48446-3)
Supplement: Supplementary file 4 — Supplementary Dataset [file 41467_2024_48446_MOESM4_ESM.zip › Supplementary Data 8.xlsx]

## Sheet: Supplementary Data 8
Supplementary Data 8. Relationship between amino acids and CT classes.
This table presents the relationship between amino acids and CT classes. The clustering of 20 types of amino acids into 7 classes was based on the dipoles and volumes of their side chains. Within each class, amino acids were considered to be equivalent. The conjoint triad method analyzed the properties of a single amino acid and its vicinal counterparts, treating any sequence of three consecutive…
CT Class	Amino Acid
C1	Ala, Gly, Val
C2	Ile, Leu, Phe, Pro
C3	Tyr, Met, Thr, Ser
C4	His, Asn, Gln, Trp
C5	Arg, Lys
C6	Asp, Glu
C7	Cys
