# Supplementary material for: A protein sequence-based deep transfer learning framework for identifying human proteome-wide deubiquitinase-substrate interactions
Source: Nat Commun. 2024 May 28;15:4519. doi: 10.1038/s41467-024-48446-3 (PMC11133436; doi:10.1038/s41467-024-48446-3)
Supplement: Supplementary file 6 — Source data [file 41467_2024_48446_MOESM6_ESM.zip › Source data.xlsx]

## Sheet: Fig. 2a,c
DUB	Substrate	label	Ubibrowser2	Ubibrowser2_domain_motif	TransDSI	RF	XGBoost	SVM	KNN	LR
Q5D1E8	O43474	1	3.71	1	0.952006	0.491721	0.500758	0.56405	0.388249	0.695083
Q5D1E8	Q12933	1	17.48	1	0.984597	0.674654	0.535898	0.655241	0.685924	0.881985
Q5D1E8	Q13546	1	13.356	1	0.929777	0.677007	0.508281	0.563473	0.633306	0.685553
Q5D1E8	Q9Y4K3	1	16.74	1	0.969478	0.752478	0.530724	0.729726	0.751599	0.933579
P45974	O75444	1	126.444	10.24	0.992087	0.414427	0.461085	0.335816	0.530609	0.543644
P45974	O95180	1	3.4272	2.52	0.60229	0.51673	0.482519	0.465989	0.525797	0.00244627
P45974	P04637	1	2572.5	193.421	0.993297	0.839624	0.533235	0.578877	0.372454	0.852524
P45974	Q08050	1	10.3785	10.3785	0.944324	0.570633	0.507887	0.488184	0.524308	0.856213
Q9UPT9	O60341	1	13.764	2.48	0.888586	0.511332	0.498999	0.669876	0.302528	0.941197
Q9UPT9	P01106	1	68.3488	12.3151	0.860432	0.540283	0.528261	0.517866	0.462073	0.901732
Q9UPT9	P09467	1	3.09	1.5	0.00513932	0.438265	0.53242	0.428195	0.51015	0.697783
Q9UPT9	P0C0S8	1	30.7341	14.7053	0.976315	0.797161	0.52924	0.63737	0.70653	0.70204
Q9UPT9	P14780	1	38.4762	17.8959	0.959741	0.571654	0.50631	0.49406	0.374759	0.938887
Q9UPT9	P35354	1	2.37	1	0.858682	0.481411	0.499089	0.362931	0.376145	0.0103088
Q9UPT9	P48431	1	9.513	3.15	0.864211	0.530752	0.488444	0.550152	0.604892	0.776331
Q9UPT9	P54274	1	3.9775	1.85	0.0179773	0.417172	0.496851	0.5	0.608627	0.989899
Q9UPT9	P62807	1	209.136	45.4644	0.991166	0.78398	0.533212	0.624846	0.671901	0.799453
Q9UPT9	Q13469	1	13.764	2.48	0.752709	0.550118	0.506195	0.722092	0.451925	0.567155
Q9UPT9	Q14469	1	7.67824	3.6738	0.944736	0.555868	0.518317	0.5	0.537212	0.339304
Q9UPT9	Q96EB6	1	31.8886	7.9128	0.769733	0.427919	0.482575	0.510315	0.620032	0.687053
Q96K76	O95863	1	1.71	1	0.48191	0.438204	0.490944	0.176015	0.266982	0.330448
Q96K76	P12830	1	7.1424	2.48	0.804603	0.545221	0.504452	0.436272	0.376566	0.58083
Q96K76	P35222	1	104.017	22.2735	0.906292	0.575565	0.525481	0.638876	0.460904	0.923801
Q96K76	Q9UGP5	1	5.3865	3.15	0.410005	0.499671	0.512034	0.353616	0.353649	0.222858
Q92905	Q9NZQ7	1	3.9597	1.97	0.213564	0.41262	0.482071	0.348767	0.708372	0.618109
Q0WX57	O95760	1	3.5938	2.38	0.0164133	0.434581	0.491266	0.382908	0.530045	0.0662603
Q0WX57	P51449	1	35.1921	22.2735	0.879564	0.578648	0.51688	0.691263	0.386167	0.98876
Q0WX57	Q92769	1	3.9184	2.48	0.796436	0.522967	0.508681	0.405198	0.536203	0.104005
Q0WX57	Q9H7L9	1	3.034	1.85	0.976591	0.451325	0.511803	0.708011	0.508735	0.678316
Q0WX57	Q9Y256	1	3.315	1.5	0.999987	0.546235	0.501372	0.643532	0.665163	0.52361
Q9P2H5	P21796	1	1	1	0.977254	0.485914	0.532254	0.664164	0.54497	0.840746
Q9P2H5	Q8NFZ5	1	23.1682	8.5808	0.00190068	0.321837	0.496332	0.222699	0.493404	0.00866701
Q9Y5T5	P0C0S8	1	49.5366	32.5899	0.940044	0.772656	0.530447	0.619625	0.643044	0.908781
Q9Y5T5	P53350	1	9.198	2.52	0.729027	0.485576	0.502956	0.283504	0.509608	0.156051
Q9Y5T5	Q9H9S0	1	28.4218	13.797	0.941029	0.555304	0.528952	0.586115	0.554155	0.678914
O94966	O60337	1	6.069	2.38	0.931831	0.553546	0.512463	0.299974	0.449864	0.774682
O94966	O75581	1	5.6406	2.38	0.0251257	0.589296	0.489435	0.601925	0.604948	0.919822
O94966	Q13114	1	17.6733	6.57	0.932764	0.656432	0.51976	0.561569	0.385382	0.714258
O94966	Q13547	1	90.192	38.709	0.809987	0.462726	0.460021	0.578995	0.524472	0.815135
O94966	Q14457	1	2.1411	1.17	0.994666	0.637826	0.512654	0.531555	0.498251	0.723475
O94966	Q5XPI4	1	23.4844	11.4002	0.960651	0.539463	0.510417	0.484358	0.608641	0.00410089
O94966	Q86TM6	1	17.0415	3.15	0.652902	0.556726	0.523977	0.522458	0.5329	0.786924
O94966	Q92769	1	4.9848	2.48	0.699279	0.457783	0.494575	0.587315	0.507079	0.276926
O94966	Q92828	1	11.4002	11.4002	0.384066	0.57923	0.519471	0.581327	0.385055	0.632825
Q70CQ1	P62807	1	49.8506	7.9128	0.996219	0.779056	0.52924	0.680849	0.884493	0.967096
Q70CQ1	Q13451	1	1.5	1.5	0.4714	0.400975	0.458874	0.589045	0.716568	0.0862169
Q9Y4E8	O15111	1	9.0228	4.38	0.938299	0.563525	0.512276	0.549642	0.691987	0.842995
Q9Y4E8	O43541	1	4.6	1	0.986364	0.536933	0.481219	0.543932	0.533819	0.160264
Q9Y4E8	P21796	1	2.21	1	0.994184	0.452762	0.518107	0.54419	0.306584	0.690925
Q9Y4E8	P25054	1	14.9026	5.54	0.109807	0.394696	0.52839	0.432283	0.624206	0.998987
Q9Y4E8	P35222	1	66.8529	14.2848	0.941978	0.555343	0.525481	0.672079	0.602466	0.847421
Q9Y4E8	P36894	1	23.3376	4.29	0.891747	0.546114	0.508376	0.585691	0.771231	0.586485
Q9Y4E8	P36897	1	21.8214	4.49	0.962234	0.601443	0.515146	0.741107	0.613061	0.907765
Q9Y4E8	P42574	1	6.069	2.38	0.769801	0.43657	0.513897	0.445058	0.534589	0.610688
Q9Y4E8	P51449	1	15.6372	3.14	0.983515	0.616107	0.514399	0.70276	0.540556	0.995558
Q9Y4E8	P62807	1	17.723	4.79	0.992306	0.672432	0.536217	0.6327	0.265645	0.870899
Q9Y4E8	P62877	1	5.41	1	0.808992	0.394739	0.46072	0.461674	0.432522	0.678198
Q9Y4E8	P84022	1	4.86	1	0.900335	0.588364	0.512315	0.6406	0.574352	0.783591
Q9Y4E8	Q00987	1	36.3079	9.7865	0.995399	0.591994	0.527857	0.769557	0.767543	0.979842
Q9Y4E8	Q13127	1	3.6	1	0.962231	0.467409	0.475385	0.51582	0.456007	0.7481
Q9Y4E8	Q14145	1	2.33	1	0.161848	0.516402	0.487313	0.57106	0.553482	0.69426
Q9Y4E8	Q14258	1	14.9026	5.54	0.0543088	0.418863	0.476165	0.388859	0.461024	0.762579
Q9Y4E8	Q14494	1	9.9484	2.38	0.893806	0.552084	0.51456	0.618723	0.53028	0.823725
Q9Y4E8	Q15020	1	9.0228	4.38	0.0489906	0.416051	0.467297	0.422651	0.440861	0.00355155
Q9Y4E8	Q7Z569	1	6.069	2.38	0.2278	0.40846	0.457706	0.509275	0.609697	0.995675
Q9Y4E8	Q8WWY3	1	4.9028	2.38	0.0901827	0.444533	0.479146	0.377517	0.695503	0.326615
Q9Y4E8	Q9HAU4	1	18.177	4.38	0.733686	0.500028	0.508031	0.216552	0.460405	0.00653556
Q9UK80	O95760	1	5.6406	2.38	0.0281838	0.450489	0.489303	0.478768	0.494192	0.429767
Q9UK80	O95786	1	24.941	14.5854	0.986315	0.654623	0.513311	0.653137	0.629573	0.979487
Q9UK80	P0C0S8	1	76.773	47.1	0.915431	0.782679	0.530447	0.651156	0.733312	0.866843
Q9UK80	P23771	1	5.6406	2.38	0.782185	0.579622	0.502498	0.709635	0.629568	0.986419
Q9UK80	P36507	1	5.2668	2.52	0.763583	0.404785	0.469708	0.349374	0.525219	0.0697235
Q9UK80	P51587	1	5.3865	3.15	0.00135617	0.502327	0.50745	0.569475	0.594189	0.999991
Q9UK80	Q13546	1	38.4562	7.9128	0.527882	0.540176	0.493425	0.529613	0.478668	0.752772
Q9UK80	Q86WV6	1	20.9714	13.797	0.943951	0.629316	0.507972	0.677922	0.609285	0.702482
Q9UK80	Q9BZS1	1	27.4317	13.1252	0.984112	0.625683	0.519997	0.564432	0.556029	0.552945
Q9UK80	Q9H9S0	1	16.5378	7.9128	0.946327	0.587985	0.523228	0.658066	0.688438	0.629317
P09936	P09936	1	8.5995	1.17	0.0161679	0.391937	0.460673	0.160235	0.444927	0.126031
P09936	Q16620	1	6.3	1	0.831642	0.537105	0.516624	0.598553	0.691386	0.99388
P09936	Q16665	1	12.775	1	0.985631	0.605505	0.50762	0.641826	0.609403	0.904947
P09936	Q92905	1	6.8856	1	0.0233808	0.457159	0.530822	0.397903	0.533131	0.110091
P09936	Q9NPH5	1	4.7151	1.17	0.991308	0.573005	0.507633	0.668192	0.622069	0.978336
Q8NB14	Q9UHD2	1	3.1126	1.97	0.925498	0.506979	0.505243	0.56137	0.609673	0.194633
O94782	O60346	1	22.205	14.7053	0.998351	0.64343	0.527828	0.72638	0.742888	0.993992
O94782	P12004	1	4.3105	1.85	0.528569	0.388566	0.467758	0.603502	0.507721	0.747819
O94782	P41134	1	18.0123	11.4002	0.892246	0.418173	0.458173	0.578767	0.712189	0.179266
O94782	Q02363	1	4.2705	1.17	0.76821	0.409226	0.517422	0.51378	0.541635	0.0193423
O94782	Q02535	1	11.3523	4.79	0.83027	0.369223	0.505405	0.628224	0.707335	0.810174
O94782	Q9BXW9	1	15.0469	1.97	0.374837	0.55265	0.467297	0.545357	0.560131	0.962025
O94782	Q9NVI1	1	6.069	2.38	0.0365675	0.490725	0.483122	0.315717	0.626211	0.875236
P35125	P05412	1	12.3453	3.19	0.918403	0.489051	0.50678	0.439085	0.26747	0.000735395
P35125	P14780	1	10.7696	6.8162	0.983202	0.592881	0.50631	0.458485	0.515698	0.0628315
Q92995	O75030	1	38.4762	17.8959	0.73392	0.554092	0.523632	0.596231	0.396959	0.0205441
Q92995	Q07820	1	8.55855	1.17	0.971097	0.422898	0.525517	0.483212	0.306219	0.988352
Q92995	Q14457	1	2.4453	1.17	0.996092	0.653053	0.523778	0.760352	0.534606	0.797766
Q92995	Q86WV6	1	83.5211	38.847	0.948292	0.595581	0.525736	0.677269	0.398447	0.797904
Q92995	Q96RL1	1	4.035	1.5	0.607682	0.469448	0.510006	0.314051	0.69353	0.0157298
Q9Y6I4	O95786	1	11.4002	11.4002	0.950258	0.651897	0.503959	0.593832	0.647941	0.92532
Q9Y6I4	P04637	1	82.5662	33.4276	0.990125	0.806939	0.533235	0.604932	0.603058	0.944034
Q9Y6I4	P0C0S8	1	176.311	32.5899	0.976952	0.795506	0.52924	0.624846	0.802883	0.803845
Q9Y6I4	P16104	1	36.3221	14.7053	0.979545	0.860773	0.534311	0.689511	0.879898	0.808263
Q9Y6I4	P62807	1	39.4057	7.9128	0.988354	0.799347	0.533212	0.618481	0.864764	0.711377
Q9Y6I4	Q96RL1	1	3.1126	1.97	0.415013	0.438742	0.480422	0.191058	0.462482	0.00118847
Q9Y6I4	Q9H9S0	1	78.3482	14.1168	0.931247	0.58765	0.530184	0.576763	0.6087	0.521139
P51784	O14920	1	9.9864	6.57	0.644176	0.487487	0.490261	0.452358	0.544986	0.553593
P51784	O15111	1	20.9714	13.797	0.820843	0.53915	0.474011	0.574321	0.47366	0.774488
P51784	O43663	1	4.9742	2.38	0.999249	0.5635	0.528864	0.596545	0.464971	0.98206
P51784	P04637	1	1052.69	56.7296	0.963293	0.790524	0.525481	0.645862	0.464669	0.845679
P51784	P16104	1	29.1406	9.6492	0.952046	0.640476	0.52753	0.562428	0.305534	0.552498
P51784	P25963	1	5.4963	1.97	0.535633	0.504789	0.532254	0.62593	0.545693	0.795521
P51784	P29590	1	6.0228	2.52	0.926083	0.536771	0.511199	0.517008	0.445443	0.494617
P51784	P35226	1	101.143	7.8741	0.827143	0.550638	0.519102	0.582155	0.38906	0.724089
P51784	P36897	1	48.7792	6.435	0.944721	0.625142	0.508256	0.539561	0.462726	0.669981
P51784	P37173	1	18.4037	6.8162	0.586563	0.528712	0.514593	0.641182	0.53891	0.377991
P51784	P51587	1	4.9742	2.38	0.995037	0.461622	0.498836	0.595091	0.461718	0.835148
P51784	P98170	1	2.04	1.5	0.895005	0.517365	0.455879	0.5	0.551533	0.996473
P51784	Q01831	1	14.3583	6.27	0.999987	0.529892	0.523305	0.556833	0.464588	0.443036
P51784	Q14135	1	2.04	1.5	0.0453775	0.522504	0.466702	0.622994	0.547113	0.361763
P51784	Q92633	1	16.8492	11.085	0.82695	0.544985	0.509326	0.47329	0.616264	0.227437
P51784	Q96S59	1	169.408	18.3736	0.791519	0.55254	0.469708	0.398705	0.52995	0.174559
P21580	O43353	1	430.821	45.4644	0.667583	0.586303	0.530724	0.536529	0.547921	0.172334
P21580	P04637	1	22.523	1.97	0.979587	0.840695	0.515798	0.698918	0.601169	0.926205
P21580	P19838	1	79.2234	33.4276	0.987213	0.589323	0.516624	0.552547	0.619678	0.626736
P21580	Q12933	1	285.548	77.175	0.916739	0.586223	0.514884	0.627863	0.605074	0.802538
P21580	Q13137	1	4.469	1	0.604078	0.486305	0.458157	0.372057	0.545981	0.170575
P21580	Q13546	1	33.2003	7.085	0.930514	0.702166	0.515335	0.604584	0.765906	0.832565
P21580	Q14457	1	2.88	1	0.99863	0.64237	0.523778	0.650571	0.620474	0.699629
P21580	Q14790	1	14.226	1.17	0.223038	0.491209	0.498548	0.427812	0.469516	0.961909
P21580	Q92985	1	11.433	1	0.794002	0.47822	0.511724	0.597752	0.604863	0.353207
P21580	Q9Y4K3	1	179.601	31.9121	0.958837	0.763686	0.533574	0.593036	0.550955	0.903661
P21580	Q9Y6K9	1	14.4522	2.48	0.676578	0.57771	0.514355	0.618708	0.525809	0.45972
Q86UV5	P08151	1	3.19	3.19	0.990847	0.579249	0.518059	0.433805	0.473544	0.95264
Q86UV5	Q12933	1	23.1682	8.5808	0.839461	0.621184	0.532893	0.523069	0.506075	0.591567
Q9BXU7	O43663	1	3.7604	2.38	0.99933	0.579047	0.522573	0.521278	0.581154	0.958644
Q9BXU7	P0C0S8	1	23.2344	14.7053	0.915456	0.764754	0.530447	0.507472	0.450214	0.283305
Q9BXU7	P10275	1	35.3966	19.3424	0.771665	0.541126	0.522328	0.430529	0.548628	0.190461
Q9BXU7	Q00987	1	13.7006	6.8162	0.995035	0.635454	0.524095	0.586855	0.580165	0.835387
Q9UHP3	O95271	1	3.1126	1.97	0.990691	0.488794	0.485787	0.506834	0.603947	0.950791
Q9UHP3	P50991	1	10.3994	3.19	0.723456	0.502757	0.509098	0.563293	0.459984	0.11808
Q9UHP3	Q13114	1	13.5342	6.57	0.906253	0.577305	0.506569	0.620985	0.569204	0.957913
Q13107	O15530	1	47.7411	10.3785	0.849019	0.475644	0.521275	0.443615	0.610695	0.0192487
Q13107	O75365	1	9.0228	4.38	0.845372	0.326349	0.473207	0.289153	0.0857251	0.132124
Q13107	O95786	1	66.6305	17.9597	0.96728	0.626795	0.526441	0.66952	0.766774	0.919368
Q13107	P04637	1	1188.87	123.694	0.984594	0.846522	0.534649	0.684082	0.306498	0.911795
Q13107	P06400	1	198.549	19.5866	0.998676	0.646829	0.517833	0.692376	0.700416	0.988915
Q13107	P15884	1	595.263	57.4656	0.576905	0.479218	0.476783	0.69899	0.697595	0.0190325
Q13107	P19474	1	5.8653	1	0.0650472	0.447823	0.491901	0.267895	0.45379	0.0117371
Q13107	P28749	1	494.886	18.3736	0.995516	0.492611	0.496011	0.463209	0.624421	0.827398
Q13107	P35222	1	358.43	19.3158	0.994336	0.651985	0.532396	0.645511	0.621407	0.809061
Q13107	P36897	1	53.8647	4.033	0.951895	0.630064	0.508256	0.558001	0.540555	0.823363
Q13107	P49116	1	56.2569	28.9984	0.955247	0.622015	0.4999	0.665604	0.539559	0.660846
Q13107	P51449	1	16.5378	7.9128	0.972861	0.626033	0.520685	0.676228	0.545649	0.972169
Q13107	P62937	1	5.44	1	0.259834	0.373191	0.515022	0.5	0.0836566	0.916387
Q13107	Q02556	1	6.8585	3.19	0.822011	0.503508	0.518606	0.69202	0.394108	0.99979
Q13107	Q08999	1	78.7496	11.3472	0.998162	0.516377	0.490655	0.610113	0.557566	0.135212
Q13107	Q12933	1	317.474	18.3736	0.971531	0.677996	0.514116	0.592735	0.385214	0.704168
Q13107	Q13107	1	16.4228	3.15	0.0443769	0.459557	0.485206	0.424224	0.595688	0.193011
Q13107	Q13546	1	68.6738	14.7053	0.898233	0.658277	0.526551	0.550219	0.691893	0.618279
Q13107	Q15287	1	2.2464	1.17	0.0262785	0.411033	0.526687	0.538655	0.305348	0.664359
Q13107	Q15306	1	8.6025	1.85	0.878648	0.529455	0.519997	0.550266	0.473131	0.972681
Q13107	Q9Y4K3	1	35.7408	6.57	0.938892	0.711598	0.509521	0.483574	0.536652	0.790777
P54252	O60260	1	12.7596	1	0.0838015	0.51155	0.494763	0.626844	0.457532	0.968281
P54252	P04637	1	8.0878	1	0.974832	0.842285	0.534649	0.78249	0.469069	0.979916
P54252	P55072	1	7.9709	1	0.230074	0.45775	0.506997	0.438823	0.617795	0.834683
P54252	Q07812	1	4.76	1	0.983587	0.437928	0.489402	0.526674	0.404261	0.849785
P54252	Q92934	1	5.44	1	0.0594464	0.395701	0.457706	0.568073	0.56006	0.626393
P54252	Q9UNE7	1	49.77	1	0.0713386	0.396512	0.46583	0.274069	0.543177	0.275329
Q9UPU5	P04637	1	82.5662	33.4276	0.864048	0.783175	0.530724	0.561439	0.365465	0.901231
Q9UPU5	Q92466	1	10.7696	6.8162	0.401601	0.496365	0.498384	0.461297	0.476647	0.351362
Q5VVQ6	P17661	1	3.1126	1.97	0.0562351	0.364079	0.474119	0.294041	0.292587	0.0219489
Q5VVQ6	P55072	1	5.8266	1.17	0.998886	0.451209	0.507099	0.650382	0.637924	0.995239
Q5VVQ6	Q96J02	1	35.2928	13.12	0.980532	0.528586	0.508376	0.323274	0.789437	0.943683
P40818	O15554	1	5.4963	1.97	0.681634	0.411395	0.49495	0.332254	0.375649	0.0232458
P40818	O60260	1	10.9335	1.97	0.121034	0.498963	0.494763	0.533403	0.30623	0.924634
P40818	O94979	1	4.53	1.5	0.0211944	0.521131	0.505495	0.572331	0.772756	0.0103084
P40818	P00533	1	168.856	16.8751	0.850881	0.538247	0.487506	0.644766	0.779085	0.25948
P40818	P04626	1	166.647	17.9577	0.856867	0.641733	0.518013	0.814396	0.77874	0.722738
P40818	P04629	1	82.6146	17.9597	0.496184	0.454676	0.488213	0.57565	0.617178	0.108773
P40818	P08581	1	593.025	41.0256	0.732947	0.540091	0.507988	0.655566	0.69876	0.341775
P40818	P17302	1	35.8344	2.52	0.181447	0.413057	0.503741	0.29094	0.151772	0.0917313
P40818	P21860	1	740.964	23.2785	0.970224	0.652003	0.526101	0.729511	0.8476	0.970895
P40818	P37088	1	5.9292	2.43	0.927388	0.627899	0.527073	0.711202	0.613576	0.80936
P40818	P42261	1	20.5168	6.8162	0.952474	0.564566	0.521576	0.640358	0.695669	0.0530642
P40818	P55085	1	256.021	13.797	0.997531	0.517792	0.486725	0.550638	0.301162	0.826733
P40818	P56817	1	8.4915	1.85	0.950208	0.517474	0.504672	0.354629	0.458173	0.0868264
P40818	Q16665	1	11.34	3.15	0.976157	0.66058	0.527182	0.69001	0.462053	0.773873
P40818	Q6FHJ7	1	7.0056	2.52	0.54281	0.437274	0.495925	0.365792	0.146758	0.162209
P40818	Q96J02	1	101.64	7.9128	0.865983	0.553207	0.517594	0.620577	0.606094	0.623396
P40818	Q96JA1	1	19.6307	6.8162	0.976055	0.654011	0.518074	0.786649	0.776673	0.99996
P40818	Q99835	1	70.9792	13.12	0.996221	0.600215	0.503618	0.684191	0.684691	0.805645
P40818	Q9H4P4	1	4.74201	1.17	0.499739	0.466489	0.457508	0.564387	0.14932	0.991471
Q9NQC7	O14640	1	47.232	13.12	0.97487	0.498905	0.509864	0.47006	0.466919	0.159124
Q9NQC7	O15105	1	105.112	11.4002	0.994094	0.548657	0.514889	0.6325	0.374907	0.969148
Q9NQC7	O43353	1	147.694	14.7053	0.832047	0.616651	0.521602	0.632169	0.777472	0.196264
Q9NQC7	O95786	1	98.0771	11.4002	0.969273	0.619028	0.526441	0.755746	0.533627	0.938794
Q9NQC7	P04629	1	37.4985	14.7053	0.453399	0.462048	0.506018	0.517537	0.768408	0.213213
Q9NQC7	P06239	1	122.236	10.4155	0.738487	0.515168	0.490792	0.747766	0.627079	0.997614
Q9NQC7	P20749	1	19.5138	1.85	0.823115	0.543593	0.517365	0.437597	0.533633	0.979423
Q9NQC7	P31749	1	41.2332	3.07	0.869468	0.416883	0.485814	0.205144	0.458646	0.269214
Q9NQC7	P49116	1	22.8356	4.38	0.866215	0.592389	0.512663	0.686138	0.850377	0.780216
Q9NQC7	P53350	1	10.1556	2.52	0.936846	0.577349	0.526979	0.596952	0.619637	0.0320365
Q9NQC7	P78352	1	11.718	3.15	0.594436	0.377654	0.478398	0.415245	0.615434	0.0010388
Q9NQC7	Q12933	1	91.5375	17.8959	0.957482	0.598557	0.514884	0.576251	0.316911	0.818561
Q9NQC7	Q13546	1	120.087	12.6728	0.805043	0.551523	0.500958	0.603503	0.846013	0.71282
Q9NQC7	Q14669	1	30.2929	14.7053	0.95926	0.461803	0.510743	0.487991	0.538546	0.996693
Q9NQC7	Q6Q0C0	1	40.4392	6.8162	0.838691	0.556664	0.507703	0.392252	0.689008	0.258559
Q9NQC7	Q8NHQ1	1	11.3704	1.5	0.0019793	0.506376	0.510979	0.222015	0.692899	0.029406
Q9NQC7	Q9NPH5	1	2.21	1	0.991826	0.532546	0.502589	0.540205	0.698363	0.544658
Q9NQC7	Q9NZN5	1	5.292	2.52	0.955127	0.475905	0.46829	0.738592	0.527626	0.997896
Q9NQC7	Q9Y4K3	1	84.6257	22.8718	0.964168	0.706705	0.509521	0.578744	0.406323	0.835644
Q9NQC7	Q9Y6K9	1	1195.94	96.9568	0.943058	0.580472	0.527125	0.552487	0.361549	0.621962
Q9P275	P01106	1	69.9214	29.5027	0.862714	0.581458	0.528261	0.54745	0.619748	0.952446
Q9P275	Q9H6R0	1	7.2329	4.79	0.573346	0.556414	0.502829	0.638604	0.520923	0.997559
P15374	O15315	1	4.5507	1.97	0.570682	0.475208	0.480978	0.372225	0.532421	0.000781797
Q96G74	O00463	1	471.82	35.4752	0.829383	0.535119	0.495505	0.68529	0.528864	0.284326
Q96G74	O14737	1	2.7	1	0.00144093	0.337078	0.457508	0.545909	0.60901	0.151403
Q96G74	P04637	1	35.0345	1.97	0.977266	0.885472	0.534649	0.72566	0.525606	0.967906
Q96G74	Q12933	1	1142.07	65.5234	0.962757	0.632618	0.532893	0.593094	0.67601	0.894903
Q96G74	Q13114	1	264.302	65.5234	0.984784	0.735188	0.519439	0.6545	0.664577	0.987625
Q96G74	Q9Y4K3	1	564.601	42.4512	0.970368	0.731418	0.530724	0.635583	0.606654	0.98521
A6NNY8	O43521	1	1.58	1	0.0486921	0.530244	0.473117	0.45561	0.559409	0.382905
A6NNY8	P62807	1	18.0123	11.4002	0.989344	0.790687	0.542307	0.759125	0.780745	0.735851
A6NNY8	Q14469	1	22.3138	10.3785	0.88239	0.503933	0.50515	0.662316	0.636016	0.0762787
Q6R6M4	P16104	1	19.4472	4.38	0.882348	0.792031	0.52753	0.624989	0.496875	0.52094
Q96FW1	O95863	1	1.9071	1.17	0.935372	0.638182	0.528261	0.622323	0.533296	0.60682
Q96FW1	P04637	1	132.499	11.29	0.995703	0.81715	0.533235	0.648734	0.615832	0.974923
Q96FW1	P10636	1	24.885	10.5	0.00625663	0.461209	0.510139	0.45117	0.458254	0.139869
Q96FW1	P27694	1	2.565	1.5	0.011472	0.513914	0.526997	0.57682	0.62388	0.368761
Q96FW1	P61088	1	2.7	1	0.236431	0.34417	0.469989	0.211349	0.359164	0.833133
Q96FW1	Q08050	1	3.9597	1.97	0.960865	0.544522	0.511258	0.713732	0.777733	0.926568
Q96FW1	Q13114	1	148.579	42.4512	0.946089	0.650709	0.512729	0.693179	0.633152	0.714474
Q96FW1	Q13490	1	7.5725	3.25	0.841083	0.440588	0.502134	0.281018	0.701429	0.43968
Q96FW1	Q15796	1	21.5597	1.97	0.808253	0.539495	0.509098	0.307012	0.45938	0.248197
Q96FW1	Q8TB45	1	2.21	1	0.985817	0.437055	0.494876	0.297391	0.454267	0.602433
Q96FW1	Q9Y4K3	1	108.759	26.9873	0.988592	0.823877	0.528261	0.681524	0.558319	0.985334
Q5VV17	O15105	1	1.58	1	0.95396	0.532739	0.527125	0.46349	0.401802	0.989244
Q5VV17	P04637	1	3.8218	1.97	0.992567	0.804815	0.533235	0.536615	0.528346	0.470526
Q9Y5K5	P25963	1	2.15	1	0.715188	0.489843	0.502544	0.491907	0.377661	0.48884
Q9Y5K5	P35228	1	2.06	1	0.911317	0.539286	0.504951	0.529099	0.377557	0.648543
Q9Y5K5	P36897	1	5.55	1	0.977414	0.626366	0.504615	0.742949	0.473569	0.742243
Q9Y5K5	Q01094	1	2.15	1	0.798	0.547674	0.499892	0.543881	0.620896	0.730064
Q70EL2	P07992	1	5.4	1.5	0.0215402	0.373776	0.49203	0.413426	0.538792	6.04119e-05
P54578	O14641	1	6.0452	2.38	0.957122	0.561964	0.509098	0.733896	0.778221	0.653148
P54578	O14920	1	3.315	1.5	0.964564	0.575807	0.526922	0.587636	0.685116	0.789563
P54578	P10275	1	37.6896	15.9028	0.922545	0.602553	0.514918	0.730409	0.521081	0.443861
P54578	P35222	1	161.804	35.1747	0.903156	0.518138	0.523172	0.451689	0.597594	0.617522
P54578	P61073	1	27.0185	11.4002	0.457203	0.555476	0.498079	0.312645	0.518504	0.0975322
P54578	Q14457	1	2.7963	1.17	0.98999	0.599493	0.535898	0.521358	0.441202	0.502154
P54578	Q86WI3	1	27.4317	13.1252	0.488927	0.473754	0.491557	0.725764	0.625727	0.995315
P54578	Q96GD4	1	2.457	1.17	0.894939	0.593886	0.506048	0.554137	0.409391	0.945264
P54578	Q9NYJ8	1	5.292	2.52	0.249798	0.601032	0.493754	0.587801	0.469172	0.261803
P54578	Q9UBS5	1	29.04	7.9128	0.955725	0.502578	0.467297	0.686323	0.702546	0.982387
O75604	O15151	1	143.754	6.8162	0.995883	0.50905	0.500436	0.466589	0.621765	0.852613
O75604	O15534	1	5.6406	2.38	0.760057	0.521697	0.518339	0.409252	0.526407	0.999553
O75604	P08253	1	16.5378	7.9128	0.956182	0.505138	0.502122	0.674182	0.602797	0.988893
O75604	P24385	1	18.522	2.52	0.915765	0.446537	0.502174	0.447779	0.521514	0.116423
O75604	P25445	1	9.0228	4.38	0.0390997	0.454406	0.499407	0.449194	0.460594	0.0212565
O75604	P37088	1	5.4963	1.97	0.840149	0.617659	0.521869	0.406349	0.535126	0.594499
O75604	Q00987	1	61.545	7.9128	0.995945	0.594121	0.527857	0.667674	0.621336	0.982304
O75604	Q03431	1	3.315	1.5	0.892736	0.427866	0.504843	0.5	0.692295	0.580411
O75604	Q96EB6	1	239.018	17.8959	0.929707	0.51371	0.484767	0.515541	0.468355	0.805561
P12956	Q07820	1	8.388	1	0.616516	0.391041	0.515263	0.311546	0.304221	0.395993
Q9H9J4	P04637	1	82.5662	33.4276	0.951797	0.798898	0.525481	0.611747	0.481508	0.395332
Q9H9J4	P14780	1	29.3493	17.8959	0.884132	0.550935	0.509098	0.387795	0.442897	0.612227
Q9H9J4	P62807	1	71.8338	45.4644	0.990721	0.670362	0.530309	0.515483	0.201107	0.15775
Q53GS9	Q96GD4	1	6.489	3.15	0.929495	0.606616	0.528278	0.667729	0.46692	0.919872
Q8TEY7	O43303	1	3.5938	2.38	0.00704076	0.531827	0.499197	0.33225	0.614662	0.651936
Q8TEY7	P07550	1	81.0744	16.28	0.993132	0.551957	0.519813	0.554502	0.579069	0.0730449
Q8TEY7	P11234	1	2.55	1	0.0362252	0.365884	0.499773	0.668623	0.554339	0.858773
Q8TEY7	P49407	1	8.115	1.5	0.949503	0.397839	0.517213	0.489045	0.437895	0.222309
Q8TEY7	Q92813	1	18.522	1.5	0.941575	0.54144	0.494763	0.631177	0.479588	0.669256
Q504Q3	Q9Y294	1	1.85	1.85	0.040012	0.399574	0.501922	0.517546	0.353759	0.00602236
O00487	O95863	1	3.9597	1.97	0.860264	0.602229	0.528803	0.77833	0.573931	0.4295
O00487	P04626	1	10.9335	1.97	0.931054	0.597064	0.509664	0.54497	0.598215	0.817848
O00487	Q01860	1	6.489	3.15	0.712316	0.433012	0.474119	0.414146	0.619363	0.855277
Q6GQQ9	P00533	1	102.198	11.8792	0.389782	0.503183	0.511199	0.429722	0.520637	0.310741
Q6GQQ9	P43403	1	136.813	15.9028	0.693566	0.474567	0.508297	0.463434	0.359047	0.523756
Q6GQQ9	Q13114	1	832.076	59.7241	0.860398	0.638629	0.527588	0.5	0.373667	0.63571
Q6GQQ9	Q13546	1	217.56	14.2857	0.387653	0.538274	0.502713	0.482381	0.326418	0.417783
Q6GQQ9	Q9Y4K3	1	218.922	18.0049	0.981964	0.805296	0.528261	0.649296	0.823097	0.959419
Q14694	P04637	1	142.827	38.4978	0.965989	0.869424	0.534649	0.735976	0.611133	0.955161
Q14694	P0C0S5	1	18.4037	6.8162	0.852817	0.45078	0.457508	0.543186	0.658248	0.234072
Q14694	P13569	1	4.2365	1.85	0.996154	0.493896	0.488772	0.270474	0.453988	0.120414
Q14694	P43246	1	15.876	2.52	0.571833	0.456162	0.507922	0.47903	0.527546	0.84409
Q14694	P54646	1	9.198	2.52	0.782993	0.514402	0.502589	0.593283	0.569272	0.767419
Q14694	P60484	1	9.198	2.52	0.894825	0.632998	0.509276	0.694559	0.693459	0.828006
Q14694	P62807	1	12.8979	7.9128	0.989695	0.741554	0.536217	0.664874	0.553324	0.901801
Q14694	Q03518	1	3.1126	1.97	0.988369	0.513307	0.488479	0.489844	0.460426	0.798612
Q14694	Q14457	1	70.334	12.6728	0.99033	0.636033	0.535898	0.572944	0.55017	0.684472
Q14694	Q8N6T7	1	13.2234	6.8162	0.417766	0.397048	0.497218	0.394323	0.546739	0.0885542
Q14694	Q9UL17	1	2.565	1.5	0.414999	0.410889	0.477216	0.352229	0.60785	0.0236769
Q14694	Q9Y4K3	1	108.87	22.8718	0.897938	0.736506	0.511913	0.541343	0.687738	0.870389
Q14694	Q9Y6K9	1	24.1819	10.3785	0.955442	0.599072	0.52018	0.682812	0.619151	0.863032
Q93008	A5PKW4	1	25.5936	2.48	0.244145	0.517971	0.509321	0.525258	0.543592	0.266467
Q93008	O00327	1	14.8054	3.6738	0.760638	0.506483	0.514316	0.535793	0.462429	0.374966
Q93008	O60285	1	6.94	1	0.785372	0.536166	0.505759	0.670317	0.69229	0.362959
Q93008	P04637	1	1160.22	123.694	0.965272	0.759984	0.533804	0.572742	0.23793	0.925021
Q93008	P12830	1	8.6025	1.85	0.968711	0.588825	0.50784	0.65044	0.607569	0.138887
Q93008	P23588	1	3.4272	2.52	0.0219176	0.431942	0.465264	0.423581	0.377435	0.0527942
Q93008	P33981	1	13.986	3.15	0.264267	0.526879	0.523442	0.39189	0.541208	0.000512458
Q93008	P35222	1	163.829	19.3158	0.989651	0.592024	0.532396	0.463769	0.467633	0.83464
Q93008	P37840	1	4.6	1	0.46305	0.330593	0.521231	0.484802	0.229755	0.511933
Q93008	P42345	1	16.6374	1.17	0.0883873	0.38934	0.486577	0.37483	0.449019	5.92646e-06
Q93008	P42566	1	22.5329	1.97	0.609856	0.56236	0.512289	0.644838	0.464512	0.767931
Q93008	P46937	1	28.8817	7.9128	0.856208	0.621109	0.519471	0.719746	0.692262	0.967553
Q93008	P48431	1	16.077	6.9	0.744858	0.512002	0.497933	0.635733	0.301983	0.967132
Q93008	P50542	1	30.409	10.3785	0.345838	0.464063	0.497104	0.369835	0.387712	0.0282911
Q93008	Q07820	1	11.3841	1.17	0.994043	0.433653	0.51288	0.436152	0.15293	0.893568
Q93008	Q12809	1	4.2365	1.85	0.869283	0.488417	0.50531	0.407443	0.47076	0.012147
Q93008	Q13485	1	11.4802	1.97	0.920207	0.618857	0.513215	0.623897	0.614164	0.700517
Q93008	Q15051	1	8.778	4.18	0.00115242	0.468728	0.507074	0.5	0.607854	0.000542074
Q93008	Q15154	1	9.198	2.52	0.997818	0.538619	0.492295	0.306246	0.456455	0.971969
Q93008	Q15797	1	11.2453	1.17	0.528717	0.587814	0.527631	0.432643	0.447693	0.600753
Q93008	Q53EZ4	1	2.7963	1.17	0.231381	0.414632	0.460021	0.5	0.308115	0.173476
Q93008	Q86YR5	1	5.292	2.52	0.718095	0.454919	0.51208	0.510552	0.460269	0.972997
Q93008	Q86YT6	1	5.319	1.97	0.486201	0.472862	0.496728	0.508485	0.546015	0.527719
Q93008	Q96J02	1	23.8567	6.8162	0.711307	0.586012	0.506687	0.565355	0.614251	0.545664
Q93008	Q96L34	1	2.457	1.17	0.588966	0.500339	0.474892	0.5408	0.471221	0.985086
Q93008	Q96RU7	1	2.457	1.17	0.738466	0.40418	0.466927	0.40762	0.312124	0.681711
Q93008	Q99683	1	31.74	6.9	0.877186	0.483907	0.498139	0.58789	0.391107	0.999914
Q93008	Q9H992	1	37.8299	6.8162	0.603707	0.616213	0.525034	0.613933	0.696186	0.72683
Q93008	Q9HCE7	1	114.38	7.9128	0.754125	0.487481	0.502589	0.545566	0.622725	0.0128486
Q93008	Q9NRM7	1	5.6736	1.97	0.767915	0.512057	0.486577	0.365064	0.229855	0.00746889
Q9H0E7	P0C0S8	1	76.773	47.1	0.945422	0.825877	0.542307	0.819495	0.868611	0.984644
Q9H0E7	Q01860	1	10.4155	10.4155	0.983291	0.471552	0.523172	0.642115	0.611432	0.967534
Q9H0E7	Q12834	1	23.4844	11.4002	0.174731	0.385545	0.489263	0.416979	0.604895	0.0264919
Q9H0E7	Q13257	1	2.06	1	0.0726942	0.392547	0.470949	0.449046	0.586302	0.492137
Q96BN8	Q9Y6K9	1	11.454	3.32	0.965939	0.569052	0.52018	0.716155	0.544276	0.813339
Q9Y5E6	P19838	1	1.58	1	0.905776	0.526469	0.531451	0.514634	0.620016	0.0286937
Q9UMW8	P49116	1	6.6576	4.38	0.950226	0.670136	0.506352	0.505109	0.770269	0.80841
Q9UMW8	P60484	1	18.4037	6.8162	0.952452	0.690984	0.51791	0.648154	0.479863	0.925755
Q9UMW8	Q9Y6K9	1	260.814	96.9568	0.967934	0.615665	0.536122	0.639869	0.411856	0.774889
Q70EK9	P37275	1	3.7604	2.38	0.844792	0.469858	0.479375	0.460012	0.303878	0.414345
Q70EK9	P62807	1	16.6169	7.9128	0.986459	0.758748	0.530309	0.634681	0.610655	0.544615
Q9HBJ7	P04637	1	676.973	193.421	0.974598	0.843943	0.525481	0.587374	0.671698	0.856771
Q9HBJ7	Q9HAW4	1	10.0408	6.16	0.999953	0.516474	0.509835	0.401387	0.528179	0.364199
Q92560	O15294	1	4.08	4.08	0.0288462	0.532937	0.502123	0.493218	0.388757	0.584617
Q92560	P0C0S8	1	1.52	1	0.961588	0.774688	0.52924	0.62919	0.741842	0.661805
Q92560	P16104	1	7.74	1	0.9773	0.741364	0.542307	0.675518	0.684383	0.842711
Q92560	P25490	1	7.315	1	0.980844	0.441182	0.497156	0.626007	0.524279	0.993964
Q92560	P38398	1	18.5518	1.85	0.991871	0.506319	0.488174	0.54446	0.467082	0.739167
Q92560	P51610	1	2.4453	1.17	0.559083	0.517385	0.488323	0.415782	0.762742	0.999946
Q92560	Q13887	1	8.3349	2.43	0.916836	0.615769	0.522208	0.784576	0.529368	0.993125
Q92560	Q96CW5	1	1	1	0.544328	0.431164	0.469607	0.256739	0.306478	0.000191277
Q86T82	P01106	1	57.8821	7.9128	0.850833	0.615602	0.53292	0.692132	0.487874	0.989378
Q86T82	P0C0S8	1	22.3045	14.1168	0.965812	0.756327	0.525832	0.643552	0.409199	0.979161
Q86T82	P20248	1	6.489	3.15	0.899904	0.426941	0.457706	0.548034	0.492053	0.361127
Q86T82	P46527	1	3.034	1.85	0.996293	0.385832	0.5	0.383032	0.521633	0.0141343
Q9Y2K6	O75943	1	2.28	1.5	0.0208189	0.520966	0.513943	0.362811	0.476088	0.0144033
Q9Y2K6	P07550	1	48.4321	10.4155	0.940222	0.551703	0.528667	0.478025	0.536931	0.0679951
Q9Y2K6	Q16665	1	8.4735	3.15	0.860068	0.665576	0.525464	0.82548	0.562318	0.978547
Q9Y2K6	Q86WV6	1	23.2344	14.7053	0.998778	0.690134	0.519662	0.746776	0.580834	0.920767
Q9Y2K6	Q92813	1	18.522	1.5	0.938948	0.455634	0.511644	0.573771	0.458617	0.721472
Q9Y2K6	Q9HAW4	1	6.3242	3.07	0.999868	0.506393	0.493931	0.579016	0.672306	0.933975
Q9Y2K6	Q9Y4K3	1	81.1264	6.57	0.980721	0.739811	0.532742	0.694872	0.585738	0.978437
Q70CQ3	O94826	1	7.686	3.15	0.162005	0.461435	0.50507	0.553201	0.45792	0.175191
Q70CQ3	O95140	1	23.265	1.5	0.996092	0.490959	0.496169	0.438138	0.713779	0.715159
Q70CQ3	P21796	1	22.3693	4.79	0.983174	0.480987	0.536125	0.607125	0.449648	0.889632
Q70CQ3	Q15388	1	4.26	1	0.200246	0.430848	0.52254	0.333113	0.475746	0.108703
Q70CQ3	Q8IWA4	1	8.51	1.85	0.996799	0.46887	0.479307	0.59801	0.635386	0.835722
P46736	O95271	1	4.5507	1.97	0.604057	0.505182	0.492523	0.522605	0.463113	0.960881
P46736	P0C0S8	1	13.4828	3.6738	0.950448	0.838762	0.533144	0.691394	0.75953	0.834947
P46736	P16104	1	194.822	23.2785	0.927954	0.782987	0.542307	0.66565	0.735828	0.530759
P46736	Q14980	1	2.457	1.17	0.012487	0.297691	0.479081	0.204947	0.221847	6.79208e-09
Q70EL3	P30291	1	4.284	3.15	0.625751	0.488921	0.51054	0.382096	0.464152	0.00466037
Q70EL3	Q9ULZ3	1	2.93	1	0.455799	0.388818	0.455879	0.362905	0.464292	0.192786
Q96RU2	O60341	1	7.1424	2.48	0.728544	0.529587	0.506165	0.538507	0.532606	0.876343
Q96RU2	O96017	1	18.522	1.5	0.799048	0.495006	0.517833	0.314516	0.545881	0.204947
Q96RU2	P01106	1	101.086	7.9128	0.736329	0.632766	0.542307	0.639749	0.494241	0.937119
Q96RU2	P05412	1	24.5196	2.52	0.409683	0.551906	0.511104	0.423563	0.459769	0.291157
Q96RU2	P24864	1	2.79	1	0.813983	0.440786	0.518832	0.41661	0.406375	0.90673
Q96RU2	Q12888	1	77.957	13.14	0.999568	0.542125	0.530877	0.585587	0.785921	0.884906
Q96RU2	Q16665	1	98.0771	11.4002	0.686648	0.581921	0.527116	0.610746	0.463361	0.5955
Q96RU2	Q969H0	1	38.4762	17.8959	0.807328	0.525346	0.536966	0.596831	0.488914	0.783726
Q96RU2	Q9HAW4	1	18.9422	2.48	0.998217	0.535708	0.513501	0.643036	0.520882	0.308765
Q96DC9	Q13114	1	148.579	42.4512	0.739208	0.61084	0.502543	0.452184	0.633489	0.666738
Q96DC9	Q9Y4K3	1	237.659	43.9296	0.944868	0.715417	0.511913	0.480211	0.633394	0.500173
Q93009	O14773	1	8.4735	3.15	0.780806	0.591575	0.526417	0.532713	0.461393	0.278415
Q93009	O14965	1	51.8189	3.6738	0.810989	0.460898	0.508694	0.471656	0.524796	0.896853
Q93009	O15151	1	23.3376	4.29	0.9927	0.491184	0.50486	0.265394	0.387038	0.713454
Q93009	O43524	1	185.899	18.7682	0.80503	0.536365	0.525647	0.689663	0.621498	0.664489
Q93009	O43663	1	21.6896	3.15	0.998052	0.590897	0.523473	0.653717	0.387386	0.992925
Q93009	O43684	1	19.0964	10.3785	0.296428	0.491531	0.499141	0.529796	0.539278	0.886226
Q93009	O60341	1	103.357	23.2785	0.702753	0.546434	0.509133	0.420197	0.457966	0.858507
Q93009	P04198	1	178.061	38.709	0.506801	0.448693	0.527498	0.487867	0.311514	0.971875
Q93009	P04637	1	950.47	193.421	0.963865	0.772944	0.525481	0.647322	0.463451	0.908568
Q93009	P06400	1	179.46	17.8959	0.993698	0.62782	0.500804	0.597796	0.762684	0.996956
Q93009	P08151	1	21.8688	4.08	0.981632	0.645081	0.518306	0.668818	0.544379	0.988144
Q93009	P12004	1	18.522	1.5	0.994128	0.367576	0.51059	0.485252	0.543435	0.593018
Q93009	P14373	1	269.657	19.1178	0.392073	0.526773	0.509266	0.618087	0.541134	0.997519
Q93009	P19838	1	68.056	6.57	0.900165	0.569645	0.525124	0.595782	0.69041	0.724127
Q93009	P26358	1	58.2528	13.12	0.782246	0.494178	0.500741	0.582262	0.611388	0.00351479
Q93009	P29590	1	133.751	18.3736	0.958373	0.589067	0.524385	0.550435	0.527384	0.904928
Q93009	P35222	1	360.545	35.898	0.897119	0.623778	0.522684	0.47136	0.462724	0.800004
Q93009	P35226	1	80.3855	6.51	0.870372	0.539231	0.511503	0.60604	0.463604	0.435862
Q93009	P35568	1	4.9848	2.48	0.99171	0.544703	0.502829	0.480686	0.548894	0.00451363
Q93009	P37231	1	60.4808	3.46	0.433663	0.475953	0.52297	0.394873	0.388671	0.461022
Q93009	P51965	1	7.38	1	0.440435	0.448408	0.47524	0.555098	0.618783	0.960644
Q93009	P60484	1	9.198	2.52	0.898481	0.637119	0.52828	0.733519	0.465144	0.606093
Q93009	P62807	1	527.445	96.9568	0.994496	0.725241	0.52924	0.617313	0.535736	0.78719
Q93009	P98177	1	226.486	13.671	0.812703	0.484516	0.473472	0.584846	0.540203	0.375144
Q93009	Q00987	1	67.9823	18.3736	0.9927	0.613652	0.524006	0.693617	0.548123	0.985239
Q93009	Q01831	1	10.0566	3.33	0.997257	0.453376	0.499009	0.5488	0.380135	0.853676
Q93009	Q01860	1	80.3296	10.3785	0.640876	0.382042	0.474119	0.4536	0.469023	0.563373
Q93009	Q03468	1	210.117	13.797	0.71687	0.533583	0.466348	0.672107	0.543459	0.00618104
Q93009	Q04206	1	19.6003	2.52	0.787242	0.533364	0.524402	0.337214	0.381126	0.934669
Q93009	Q12778	1	308.809	17.6664	0.71739	0.589433	0.480097	0.639197	0.483402	0.314902
Q93009	Q12888	1	41.1235	2.38	0.999969	0.633965	0.502207	0.810323	0.794657	0.961832
Q93009	Q13127	1	11.8349	3.19	0.972137	0.482282	0.491441	0.376943	0.539869	0.346612
Q93009	Q13546	1	98.1043	8.5808	0.885913	0.677791	0.519471	0.561574	0.451639	0.873838
Q93009	Q14527	1	24.1819	10.3785	0.574333	0.498959	0.473902	0.294847	0.457019	0.382598
Q93009	Q14669	1	24.8248	6.16	0.821874	0.523178	0.504866	0.661601	0.701495	0.996338
Q93009	Q16526	1	23.5005	2.48	0.300321	0.518942	0.49829	0.415041	0.239786	0.873674
Q93009	Q49AN0	1	6.8635	1.85	0.300321	0.420515	0.501274	0.436595	0.382158	0.939551
Q93009	Q8IXJ9	1	23.184	6.9	0.862803	0.498042	0.490817	0.644988	0.762614	0.750254
Q93009	Q8IYW5	1	41.5473	1.97	0.547008	0.525533	0.521423	0.461315	0.541749	0.948211
Q93009	Q92993	1	8.24207	1.17	0.987787	0.468647	0.514785	0.614303	0.461847	0.463257
Q93009	Q96EP1	1	8.5995	1.17	0.631403	0.531158	0.505982	0.303903	0.384067	0.325162
Q93009	Q96T88	1	10.3994	3.19	0.5929	0.412136	0.490708	0.57452	0.076516	0.804607
Q93009	Q99496	1	198.349	11.3472	0.941158	0.460274	0.505405	0.706614	0.466427	0.994601
Q93009	Q9BZS1	1	9.39689	4.033	0.913467	0.588149	0.5129	0.535504	0.379153	0.569801
Q93009	Q9H992	1	5.8786	2.38	0.639971	0.588667	0.514611	0.733862	0.769647	0.592463
Q93009	Q9HAW4	1	52.3032	2.48	0.999967	0.552252	0.517611	0.733118	0.654992	0.630251
Q93009	Q9NRC8	1	60.1302	17.8959	0.173222	0.339993	0.505838	0.375192	0.445721	0.0151502
Q93009	Q9UER7	1	5.88487	1.17	0.928293	0.488308	0.509098	0.571949	0.313956	0.447227
Q93009	Q9UPP1	1	12.5496	2.52	0.755592	0.495366	0.507887	0.468281	0.461988	0.973598
Q93009	Q9Y4H2	1	26.4114	13.14	0.997094	0.553129	0.48477	0.590779	0.708834	0.00306989
Q93009	Q9Y6K9	1	66.2916	10.3785	0.959596	0.558112	0.504585	0.432012	0.302072	0.763443
O75317	O60346	1	3.15	3.15	0.995218	0.561148	0.511893	0.779361	0.808007	0.932547
O75317	P0C0S8	1	23.2344	14.7053	0.972489	0.749625	0.52924	0.647415	0.597901	0.610852
O75317	P10275	1	203.562	75.6736	0.780779	0.576732	0.513481	0.48931	0.644687	0.669707
O75317	P62807	1	18.0123	11.4002	0.996045	0.786199	0.52924	0.61739	0.739788	0.544309
Q70CQ2	Q8IYW5	1	2.28	1.5	0.740689	0.504023	0.522451	0.440654	0.372502	0.57561
O95630	P17302	1	8.6025	1.85	0.0595343	0.521986	0.503741	0.42929	0.533828	0.0833029
O95630	P55085	1	16.5028	1.17	0.961173	0.598635	0.511614	0.573939	0.469404	0.949275
Q5T2D3	P60484	1	1.84	1	0.963529	0.620454	0.527302	0.600989	0.697347	0.943478
P62068	O60346	1	3.15	3.15	0.998799	0.570104	0.516624	0.773006	0.854097	0.999402
P62068	P42261	1	53.2389	11.4002	0.879983	0.510661	0.499975	0.164659	0.313771	0.164001
Q5VVJ2	P0C0S8	1	20.2341	10.0667	0.752908	0.758531	0.52924	0.405288	0.890014	0.0106803
Q5D1E8	Q9Y297	0	2.37	1	0.484944	0.558833	0.522347	0.34441	0.475473	0.002582
Q9UPT9	O75478	0	6.696	2.48	0.0149279	0.448627	0.501765	0.553866	0.456771	0.933263
Q9UPT9	P49848	0	5.6406	2.38	0.395382	0.545926	0.509098	0.542555	0.543446	0.0697487
Q9UPT9	Q12962	0	5.319	1.97	0.122573	0.357223	0.457508	0.481728	0.610555	0.475067
Q9UPT9	Q96GX2	0	2.15	1	0.0338168	0.35088	0.46072	0.43809	0.613765	0.720747
Q92905	P47710	0	1.36	1	0.00333377	0.400181	0.526509	0.571388	0.5577	0.859075
Q92905	Q16584	0	16.077	6.9	0.203394	0.458562	0.501209	0.335537	0.545431	0.00494855
Q92905	Q5VUJ6	0	1.17	1.17	0.271556	0.499882	0.523858	0.506164	0.460794	0.854768
Q92905	P43354	0	6.489	3.15	0.969997	0.643434	0.518344	0.637389	0.925253	0.76724
Q0WX57	P0C7H9	0	16.0867	10.3785	0.0034013	0.547069	0.471705	0.850245	0.46901	0.990539
Q9Y5T5	P11182	0	4.9028	2.38	0.0312329	0.517097	0.465405	0.488858	0.59344	0.260569
O94966	P19474	0	23.4844	11.4002	0.764614	0.536066	0.515808	0.558123	0.468482	0.725954
O94966	Q6ISU1	0	1.17	1.17	0.0251563	0.505435	0.494153	0.408639	0.430454	0.388871
O94966	Q9H2V7	0	6.5395	3.19	0.99575	0.573435	0.512834	0.385886	0.54448	0.329241
Q70CQ1	O75170	0	3.7604	2.38	0.0732791	0.486002	0.484137	0.296084	0.382452	0.0731727
Q70CQ1	P08709	0	3.9775	1.85	0.846445	0.454928	0.50678	0.63387	0.703587	0.177522
Q70CQ1	Q9H0E7	0	2.48	2.48	0.504357	0.536794	0.505742	0.582208	0.624399	0.900031
Q9Y4E8	O75150	0	4.76	1	0.126221	0.427375	0.474579	0.285975	0.302364	0.0292013
Q9Y4E8	O76011	0	1.85	1.85	0.0239775	0.47221	0.526551	0.178251	0.43105	0.0217062
Q9Y4E8	Q14525	0	2.38	2.38	0.0177755	0.414248	0.5	0.454173	0.494494	0.245024
Q9Y4E8	Q14533	0	1	1	0.0182394	0.485319	0.503428	0.494757	0.383499	0.748775
Q9UK80	Q5T5X7	0	2.52	2.52	0.0329987	0.485531	0.495508	0.434069	0.520789	0.0716152
Q9UK80	Q8IUH3	0	10.7696	6.8162	0.0177915	0.417535	0.482077	0.418494	0.613246	0.20777
Q9UK80	Q9BZI7	0	1.85	1.85	0.00749943	0.359494	0.483344	0.0450582	0.530032	0.0026958
Q9UK80	Q9Y2K6	0	3.7604	2.38	0.0979103	0.517571	0.500932	0.391521	0.542161	0.00745015
Q9UK80	Q9Y5S9	0	4.79	4.79	0.0335204	0.283399	0.458844	0.377783	0.574374	0.106106
P09936	P19013	0	1.51	1	0.0100228	0.460027	0.472984	0.649778	0.697766	0.681302
P09936	P23508	0	3.02	1	0.145074	0.460536	0.500345	0.174552	0.752674	3.40959e-05
Q8NB14	A6NHT5	0	11.4002	11.4002	0.17911	0.399757	0.515478	0.530229	0.543336	0.668661
O94782	P19013	0	16.8454	4.18	0.0097468	0.440452	0.516214	0.426317	0.395934	0.564589
O94782	P20930	0	3.19	3.19	0.0552216	0.432958	0.517738	0.309394	0.617057	1
O94782	P27482	0	2.38	2.38	0.0959151	0.364616	0.457706	0.455673	0.647876	0.223374
O94782	Q13835	0	47.1	47.1	0.78566	0.564964	0.503079	0.508209	0.451847	0.971009
P35125	Q14CW9	0	22.0305	2.38	0.018776	0.397924	0.457087	0.604404	0.303338	0.998725
P35125	Q99750	0	1.58	1	0.458994	0.485519	0.489978	0.640462	0.442964	0.999938
Q92995	Q9BYV6	0	7.93444	2.38	0.025834	0.415192	0.469645	0.455612	0.542336	0.372142
Q9Y6I4	Q9H496	0	1	1	0.520469	0.409929	0.47766	0.396219	0.765141	0.69173
P51784	O95931	0	8.4915	1.85	0.0184039	0.327879	0.460673	0.222936	0.491797	0.119156
P51784	P37231	0	73.7828	24.4314	0.4608	0.494082	0.492522	0.46935	0.694289	0.535882
P51784	P48059	0	1	1	0.816374	0.44584	0.483849	0.599866	0.529981	0.896478
P51784	Q9BXW4	0	1	1	0.024257	0.369124	0.467941	0.376806	0.547552	0.312287
P51784	Q9H0Y0	0	2.01	1	0.614098	0.436298	0.515486	0.42656	0.540112	0.135227
P51784	Q9HC52	0	23.1336	2.38	0.0193935	0.345463	0.455879	0.393048	0.536324	0.1485
P51784	Q9NR20	0	18.7639	13.797	0.572694	0.526305	0.485055	0.508696	0.615152	0.983072
P51784	Q9NRC8	0	40.9816	17.8959	0.485778	0.443685	0.506804	0.517333	0.550216	0.116064
P51784	Q9Y463	0	16.0867	10.3785	0.655374	0.557868	0.532592	0.52518	0.537259	0.714221
P21580	Q13158	0	61.0087	5.54	0.738425	0.428778	0.47152	0.36446	0.607538	0.300561
Q9UHP3	P19013	0	4.18	4.18	0.00581727	0.454646	0.455879	0.567115	0.554502	0.274893
Q9UHP3	Q14315	0	6.3242	3.07	0.00441852	0.489075	0.486846	0.36056	0.52581	1.38679e-06
Q9UHP3	Q96DA0	0	1.34	1	0.361234	0.401335	0.494671	0.467401	0.505748	0.538237
Q13107	Q15118	0	5.292	2.52	0.21075	0.39178	0.506503	0.385651	0.39049	0.20149
P54252	P29466	0	5.0794	1	0.659826	0.491756	0.462383	0.529503	0.548532	0.268555
P54252	Q9BSU1	0	3.379	1	0.299556	0.534514	0.512118	0.563351	0.541265	0.373962
Q9UPU5	P49407	0	2.28	1.5	0.988746	0.503089	0.520509	0.525547	0.505496	0.415988
P40818	P78386	0	5.4205	1.85	0.0231145	0.486893	0.486846	0.601697	0.30115	0.863162
P40818	Q14493	0	3.5752	1	0.10988	0.345186	0.457508	0.341421	0.136013	0.300496
P40818	Q15323	0	5.6736	1.97	0.0179835	0.376853	0.472984	0.306958	0.224662	0.1691
P40818	Q96FZ7	0	3.66	1.5	0.275083	0.346949	0.497156	0.357438	0.0714005	0.932345
Q9NQC7	O75762	0	5.6406	2.38	0.86831	0.549424	0.495525	0.574938	0.675777	0.913805
Q9NQC7	Q9UM82	0	24.6906	3.19	0.218565	0.481558	0.525405	0.447338	0.476413	0.0100212
Q9P275	Q6ZN17	0	2.6398	1.97	0.00271653	0.414388	0.474119	0.409939	0.446278	0.130999
Q6R6M4	Q0WX57	0	8.6955	5.61	0.00276028	0.566628	0.519699	0.64631	0.522693	0.828097
Q9Y5K5	Q53TQ3	0	1	1	0.0056071	0.49721	0.514906	0.401549	0.768196	0.00241969
Q70EL2	Q8N5C6	0	3.19	3.19	0.962524	0.48843	0.47975	0.619726	0.541168	0.99167
O75604	P14555	0	3.15	3.15	0.187302	0.439576	0.492568	0.440478	0.587295	0.117947
O75604	P19438	0	84.3408	14.7053	0.465576	0.62417	0.489645	0.605106	0.762657	0.0522355
O75604	P36776	0	6.4464	4.08	0.203893	0.422062	0.497397	0.404213	0.521475	0.109596
P12956	P09086	0	1.659	1	0.753519	0.600456	0.526163	0.813757	0.477558	0.951665
Q01804	Q15323	0	1.5	1.5	0.0128275	0.389267	0.500266	0.317183	0.302733	0.0225171
Q9H9J4	Q9BYN8	0	1.85	1.85	0.00386629	0.307419	0.459389	0.423255	0.499122	0.337997
Q9H9J4	Q8N1G4	0	1.5	1.5	0.0584481	0.449036	0.506362	0.286268	0.456063	0.0448913
Q9H9J4	Q9H6W3	0	4.9028	2.38	0.481532	0.530587	0.494568	0.557677	0.590154	0.998268
Q53GS9	O95400	0	2.28	1.5	0.0380781	0.463781	0.457461	0.528766	0.463676	0.350453
Q8TEY7	Q13228	0	10.4076	2.52	0.00323478	0.504849	0.502609	0.51012	0.574045	0.904585
Q504Q3	P21695	0	1.97	1.97	0.800858	0.461713	0.488907	0.609013	0.367241	0.996291
O00487	Q8NBP7	0	6.489	3.15	0.0194692	0.491151	0.511913	0.410933	0.468787	0.00861321
O00487	Q96JH8	0	7.2759	3.07	0.768523	0.533255	0.491658	0.528619	0.536356	0.977896
Q6GQQ9	Q8NFZ5	0	21.09	1	0.0011498	0.326494	0.514856	0.135327	0.562846	0.00372013
Q93008	O15169	0	36.1127	2.38	0.922278	0.530382	0.482989	0.588098	0.461958	0.991558
Q9H0E7	Q13428	0	3.9184	2.48	0.839808	0.414366	0.47988	0.48773	0.460282	0.99898
Q9UGI0	Q9NVK5	0	1.58	1	0.193617	0.353536	0.458844	0.403593	0.30529	0.391535
Q92560	O60516	0	2.52	2.52	0.111465	0.353684	0.469685	0.40066	0.599992	0.00933623
Q92560	P52739	0	1.97	1.97	0.943724	0.489404	0.521832	0.399636	0.452751	0.137828
Q86T82	P02768	0	1.71	1	0.00849452	0.460118	0.492939	0.401892	0.559242	0.0365589
Q9Y2K6	O15049	0	1.85	1.85	0.0607921	0.408153	0.489135	0.40892	0.479669	0.00160563
Q9Y2K6	Q5T9A4	0	4.9742	2.38	0.249567	0.438139	0.520754	0.487545	0.517431	0.236835
Q70CQ3	Q8N594	0	5.2456	3.32	0.418648	0.50186	0.501701	0.482338	0.483567	0.21597
P46736	O75971	0	18.0563	2.38	0.141043	0.44903	0.512555	0.399774	0.619925	0.780898
Q70EL3	P11717	0	135.353	14.5854	0.974569	0.506673	0.510417	0.610045	0.605555	1
Q70EL3	Q9NQ29	0	2.38	2.38	0.0390448	0.350794	0.494464	0.336547	0.541545	0.555913
Q70EL3	P11310	0	3.2526	1.17	0.0229753	0.43472	0.470366	0.606898	0.466386	0.517075
Q93009	O00463	0	17.6733	6.57	0.857044	0.509637	0.495505	0.617345	0.461627	0.125668
Q93009	P54253	0	5.77111	1.97	0.791828	0.500862	0.526207	0.55985	0.542411	0.837585
Q93009	Q15170	0	2.37	1	0.080493	0.412444	0.466202	0.450247	0.478939	0.916539
Q93009	Q68CJ9	0	9.28998	2.52	0.515193	0.397747	0.515509	0.403959	0.39717	0.687827
Q93009	Q92611	0	19.9424	13.12	0.248822	0.508662	0.475001	0.617995	0.460655	0.913734
Q93009	Q9BZR9	0	4.6	1	0.182913	0.468741	0.493597	0.5	0.463814	0.0981123
Q93009	Q9HBZ2	0	90.5533	17.8959	0.355029	0.500694	0.490479	0.425906	0.472393	0.00125655
Q93009	Q9Y496	0	5.7288	2.48	0.817513	0.406151	0.488714	0.174858	0.458696	0.000777022
O75317	Q53GS9	0	1	1	0.0130147	0.491737	0.503218	0.634082	0.370153	0.908425
O75317	Q8TBZ3	0	11.4002	11.4002	0.387166	0.501126	0.516188	0.570948	0.446389	0.984658
O95630	P11498	0	39.6224	13.12	0.0669251	0.463549	0.495525	0.253024	0.616047	0.137546
O95630	Q15796	0	11.8575	4.65	0.874628	0.65619	0.526973	0.557968	0.786704	0.179574
P62068	Q9BS26	0	2.8675	1.85	0.0620672	0.374944	0.478839	0.29337	0.516034	0.104271
P62068	Q9P0U4	0	9.9864	6.57	0.415327	0.420854	0.508403	0.140963	0.377801	0.00396549
Q5VVJ2	Q9BQA1	0	6.4464	4.08	0.245753	0.505704	0.484506	0.567118	0.7153	0.640539

## Sheet: Fig. 2b,d
DUB	Substrate	label	Ubibrowser2	Ubibrowser2_domain_motif	TransDSI	RF	XGBoost	SVM	KNN	LR
Q14694	O43623	1	5.4264	1.36	0.973216	0.578164	0.538197	0.451261	0.591991	0.637838
P62068	P10275	1	127.351	52.6242	0.970138	0.648975	0.512443	0.724853	0.729506	0.804343
Q93009	P51955	1	21.2256	9.648	0.936914	0.418694	0.511543	0.591454	0.388247	0.210345
Q9Y2K6	P35222	1	98.4685	44.7584	0.943916	0.617045	0.512184	0.493739	0.54084	0.890955
Q96RU2	P15056	1	2.76	2.76	0.965394	0.589908	0.509969	0.566635	0.622275	0.902144
Q5VV17	P46937	1	2.1488	1.36	0.725722	0.604806	0.523907	0.429623	0.527931	0.242301
Q93009	P01106	1	369.584	43.8993	0.955296	0.717457	0.527639	0.707466	0.53753	0.942449
O94966	P04150	1	23.5401	4.2568	0.713821	0.559984	0.508531	0.692822	0.63169	0.324698
P40818	Q7LBR1	1	27.0475	1.32	0.0467825	0.35115	0.481416	0.179051	0.0663888	0.034587
P09936	P10636	1	147.041	2.76	0.526977	0.478534	0.500979	0.55408	0.427401	0.747994
Q6GQQ9	Q13042	1	1.73	1	0.110394	0.500781	0.497756	0.388755	0.426581	0.164616
Q9UPT9	P00533	1	16.1771	6.8547	0.599168	0.515439	0.508559	0.44412	0.507739	0.572217
Q93008	Q9NZQ7	1	3.02	1	0.711231	0.379619	0.474529	0.400283	0.229291	0.414438
Q6R6M4	O60885	1	1.58	1	0.0191966	0.394558	0.490218	0.217213	0.538822	0.0845833
P40818	P29466	1	4.3776	2.28	0.182844	0.403517	0.468376	0.355117	0.150411	0.0825563
Q96DX7	Q16665	1	1.48	1	0.974088	0.631436	0.538989	0.829977	0.853725	0.988411
Q5VV17	Q14653	1	7.66	7.66	0.818664	0.461178	0.509969	0.43352	0.416701	0.0835377
Q93008	Q14457	1	35.5069	15.0453	0.998085	0.676845	0.514698	0.427533	0.311549	0.724724
P09936	P37840	1	15.594	2.76	0.995951	0.357057	0.486786	0.480634	0.463337	0.600039
Q9Y2K6	O75385	1	11.8586	6.8547	0.964304	0.557635	0.503594	0.270947	0.466075	0.980336
P40818	P37840	1	14.4072	2.76	0.962111	0.318264	0.455289	0.291858	0.0668343	0.527155
Q92560	Q6FI13	1	43.0381	14.204	0.987099	0.852072	0.533128	0.647602	0.840594	0.742626
Q93009	P46531	1	79.7867	14.204	0.909576	0.63581	0.506502	0.481454	0.851414	0.996679
Q96DC9	P10070	1	1.9536	1.32	0.992177	0.584042	0.502254	0.670929	0.618553	0.994679
Q70CQ1	P28562	1	8.34333	4.2568	0.872323	0.526355	0.51592	0.671955	0.684542	0.567866
Q14694	P04049	1	6.3384	2.28	0.912462	0.531322	0.519184	0.332058	0.76757	0.088881
Q96FW1	P51965	1	7.71419	1.36	0.876517	0.445578	0.534136	0.633059	0.451282	0.861368
P09936	P19838	1	9.8808	2.76	0.940539	0.571566	0.502643	0.576093	0.553089	0.851386
P09936	P10145	1	2.42	1	0.77714	0.372503	0.534465	0.623397	0.444935	0.233739
P09936	P05231	1	11.0124	2.76	0.287904	0.45737	0.503554	0.659423	0.472929	0.845179
Q8TEY7	P35813	1	8.36352	3.8016	0.476369	0.40712	0.513676	0.620259	0.557835	0.688714
O00487	P01584	1	3.6432	1.32	0.859613	0.448386	0.494332	0.635698	0.562996	0.389702
Q92995	P53396	1	2.6656	1.36	0.151745	0.435888	0.500297	0.290859	0.3054	0.449127
Q93008	Q9UPN4	1	31.414	5.56	0.000538237	0.394692	0.457851	0.618243	0.539295	0.0175976
P54578	P08670	1	3.2096	1.36	0.0654597	0.428502	0.494332	0.358659	0.372209	0.010712
Q14694	P36888	1	3.2912	1.36	0.806505	0.562071	0.510812	0.447104	0.53243	0.904812
Q93008	O95835	1	6.392	1.36	0.927238	0.480773	0.513054	0.5	0.455665	0.879953
Q92995	Q02218	1	10.8976	5.56	0.752533	0.494034	0.510526	0.580495	0.51716	0.971433
O94782	O75385	1	7.8752	4.28	0.960282	0.556392	0.503594	0.25705	0.547615	0.984626
Q93008	Q9Y4H2	1	14.4461	6.5664	0.98066	0.580775	0.509714	0.584982	0.54709	0.325746
A6NNY8	O95863	1	1.9536	1.32	0.972604	0.659393	0.523907	0.626223	0.710599	0.505767
Q9Y2K6	Q13546	1	24.5398	6.8547	0.843032	0.724905	0.509764	0.604118	0.610663	0.883628
Q6GQQ9	P48431	1	1.73	1	0.809913	0.490745	0.537891	0.617954	0.545433	0.786452
Q01804	Q7Z434	1	4.8688	1.36	0.0432908	0.487086	0.502031	0.368828	0.450811	0.261723
P54578	Q9H5J4	1	4.3143	2.19	0.98087	0.573763	0.523907	0.674775	0.375424	0.804474
Q9Y4E8	Q04206	1	21.9064	7.88	0.989264	0.592578	0.502031	0.578155	0.624302	0.961094
P54578	O95786	1	37.8047	17.3416	0.995975	0.708623	0.504506	0.761827	0.797473	0.928357
Q14694	P37198	1	2.6268	1.32	0.418581	0.568508	0.485274	0.450793	0.604428	0.351727
Q8NB14	O60341	1	44.3131	24.0832	0.978426	0.519663	0.501238	0.611318	0.55975	0.453563
Q13107	Q15382	1	3.9864	1.32	0.362289	0.306318	0.4592	0.516639	0.162348	0.56196
P45974	P35222	1	278.561	24.0832	0.969363	0.610635	0.512184	0.446976	0.618579	0.667433
P51784	O95863	1	1.9536	1.32	0.960458	0.607041	0.523907	0.401739	0.534717	0.51537
Q70CQ2	Q9UKV5	1	6.0532	4.09	0.368213	0.475681	0.462115	0.450443	0.457844	0.0885193
Q14694	Q96DH6	1	4.28	4.28	0.0593101	0.431126	0.492766	0.573399	0.545825	0.240298
Q9H0E7	Q15910	1	3.3744	2.28	0.857385	0.506871	0.462449	0.575537	0.468976	0.56321
Q86UV5	Q04206	1	22.6161	11.7792	0.98871	0.572873	0.502031	0.523188	0.536048	0.934858
Q93009	P46937	1	18.2546	6.5664	0.806718	0.620271	0.523907	0.733279	0.393231	0.71745
Q9UGI0	Q9P2Y5	1	3.6696	1.32	0.309998	0.489399	0.498763	0.540133	0.395592	0.917058
Q93008	Q9Y4L5	1	2.6268	1.32	0.491717	0.448783	0.456241	0.384178	0.15491	0.0960734
O94966	Q01844	1	8.36352	3.8016	0.0446375	0.485568	0.517413	0.5	0.623454	0.273533
Q96FW1	Q9UPY5	1	9.3304	4.28	0.99494	0.489799	0.501766	0.519428	0.604893	0.297357
P46736	O60674	1	19.2113	2.28	0.867845	0.436319	0.487075	0.164317	0.370603	0.200761
Q9BXU7	O95863	1	1.9536	1.32	0.973967	0.62377	0.523907	0.443174	0.431483	0.294156
Q53GS9	O96017	1	7.74835	6.5664	0.853997	0.473888	0.499999	0.435337	0.538072	0.519858
P45974	O43623	1	1.9536	1.32	0.940052	0.563159	0.509219	0.48209	0.333999	0.36287
Q9UK80	Q08050	1	23.4406	11.7792	0.987328	0.555905	0.512184	0.565109	0.542267	0.923505
Q96RU2	P40763	1	11.7894	2.28	0.271197	0.533344	0.502831	0.800406	0.548867	0.998999
Q96FW1	P22736	1	2.6268	1.32	0.975895	0.542699	0.498763	0.61543	0.544364	0.490148
P40818	Q9HCE0	1	10.117	3.35	0.932798	0.633224	0.511282	0.556063	0.768789	0.999898
Q70CQ1	Q86WV6	1	48.7344	22.152	0.955691	0.662607	0.51592	0.716959	0.696909	0.924228
Q9UPU5	O75385	1	7.8752	4.28	0.963238	0.547701	0.503594	0.647555	0.540811	0.936196
Q93008	P47895	1	2.6268	1.32	0.121481	0.415849	0.494906	0.37042	0.390127	0.161016
Q96G74	P13010	1	3.58	1	0.00263301	0.369893	0.497756	0.346718	0.496806	0.805731
Q70CQ1	P60484	1	66.9513	24.0832	0.987679	0.683865	0.519008	0.732308	0.580861	0.953937
Q15040	Q07820	1	1.48	1	0.996756	0.509185	0.506702	0.588074	0.46407	0.977303
Q14694	Q13309	1	3.3744	2.28	0.375061	0.461537	0.508326	0.438224	0.687347	0.307499
Q9NQC7	Q15154	1	12.9256	4.28	0.999901	0.547834	0.535678	0.625691	0.839844	0.828748
Q93008	O00512	1	8.998	4.09	0.913558	0.567679	0.504313	0.477213	0.532088	0.0959977
Q93008	Q8WTU0	1	2.28	2.28	0.567263	0.465571	0.523907	0.40843	0.454304	0.0957486
Q9Y6I4	Q15022	1	4.3776	2.28	0.575841	0.431597	0.509764	0.142875	0.378386	0.00542788
P40818	P48431	1	23.4406	11.7792	0.786273	0.452133	0.537891	0.602743	0.0727378	0.756372
P54252	Q13635	1	2.18	1	0.978059	0.52678	0.487553	0.664756	0.531041	0.292716
Q9Y6I4	O95863	1	1.9536	1.32	0.979329	0.649209	0.523907	0.550386	0.696728	0.584312
P45974	P49411	1	8.2176	4.28	0.0596026	0.418648	0.486395	0.347138	0.38818	0.474452
Q93008	O14684	1	2.8776	1.32	0.148067	0.379331	0.503554	0.424694	0.234897	0.432046
O94782	P10914	1	4.5372	2.28	0.963737	0.555259	0.518436	0.70071	0.629393	0.96933
Q93008	O14641	1	37.2257	12.3264	0.9208	0.556121	0.504506	0.571195	0.697757	0.825738
Q70CQ1	Q9HC16	1	1.32	1.32	0.134107	0.475486	0.494323	0.602785	0.568007	0.995388
Q9UPT9	Q9NZQ7	1	1.92	1	0.599052	0.403289	0.474529	0.550541	0.538078	0.362996
Q8TEY7	O60260	1	14.8467	4.09	0.951804	0.554151	0.503554	0.68353	0.54376	0.973253
Q9P275	Q15910	1	3.3744	2.28	0.922581	0.53063	0.462449	0.48875	0.517678	0.480368
Q93009	Q16204	1	13.6604	9.23	0.293097	0.436408	0.509764	0.469589	0.537751	0.547807
Q5VV17	Q07820	1	1.9536	1.32	0.996712	0.505844	0.506702	0.491838	0.426799	0.535745
P54578	P14635	1	4.9704	2.28	0.948177	0.492927	0.486395	0.565901	0.383489	0.2248
Q9H0E7	P09467	1	1.9536	1.32	0.985849	0.510312	0.497469	0.645176	0.670748	0.743079
Q92560	P46531	1	40.4772	3.8016	0.93652	0.599492	0.506502	0.466776	0.615612	0.993394
Q93008	P38398	1	71.449	6.5664	0.993068	0.589319	0.535678	0.422705	0.471876	0.933416
Q93009	P11474	1	39.203	14.204	0.926181	0.38974	0.486395	0.490661	0.395282	0.453834
Q93009	O15169	1	55.3285	6.5664	0.820402	0.461163	0.534812	0.491991	0.225086	0.574773
P51784	P62136	1	2.5344	1.32	0.106092	0.455976	0.491271	0.419064	0.530761	0.232212
P54252	O43474	1	11.5666	1	0.99271	0.59426	0.519184	0.694695	0.383039	0.94293
P15374	Q08050	1	1.9536	1.32	0.992259	0.55817	0.512184	0.710415	0.647343	0.918624
Q9Y6I4	Q13887	1	3.3744	2.28	0.994257	0.610627	0.523907	0.733674	0.609849	0.958358
P54252	Q9BXW4	1	1.99	1	0.181407	0.327813	0.472668	0.434801	0.614485	0.472066
P54252	O95166	1	3.63	1	0.0573303	0.304897	0.473097	0.384037	0.492283	0.16491
O00487	P62993	1	1.99	1	0.637624	0.368443	0.503554	0.423118	0.474919	0.237336
O00487	Q04771	1	7.722	1.32	0.950386	0.606699	0.509969	0.752747	0.783167	0.935494
Q93009	O15524	1	54.8262	9.23	0.662676	0.474937	0.503554	0.549048	0.479862	0.117352
Q14694	Q13485	1	14.4461	6.5664	0.952136	0.670019	0.535351	0.534399	0.612999	0.673655
P45974	Q92769	1	14.279	9.648	0.752302	0.488034	0.504313	0.378731	0.440161	0.221615
Q93009	P53350	1	73.3674	26.5824	0.892657	0.529374	0.514698	0.566234	0.533605	0.351568
P54578	P12956	1	4.5372	2.28	0.997204	0.464273	0.502031	0.584786	0.405923	0.732574
Q14694	O43474	1	8.998	4.09	0.98988	0.648892	0.519184	0.759177	0.618536	0.906413
Q9UPT9	Q16665	1	35.5732	11.7792	0.949721	0.638245	0.538989	0.739129	0.467628	0.915436
Q93009	Q8NHW3	1	18.3677	9.23	0.997138	0.429874	0.503361	0.474145	0.236422	0.685579
Q93009	O75444	1	34.1639	9.23	0.998891	0.446242	0.509708	0.638103	0.388393	0.905281
P35125	Q05586	1	8.28749	3.8016	0.985153	0.561277	0.510526	0.5	0.556977	0.0276679
P45974	P19544	1	4.958	3.35	0.868303	0.474476	0.509571	0.582082	0.458707	0.41442
P09936	P36897	1	19.2113	2.28	0.989474	0.683206	0.514698	0.603311	0.563476	0.764065
P09936	P36897	1	19.2113	2.28	0.989474	0.683206	0.514698	0.603311	0.563476	0.764065
Q8TEY7	P28562	1	32.5532	16.3584	0.913138	0.550488	0.51592	0.640068	0.553268	0.362615
Q9Y6I4	Q9HAW4	1	7.8752	4.28	0.998741	0.432393	0.489603	0.334672	0.65387	0.738539
P51784	O14497	1	6.3344	4.28	0.998305	0.5096	0.503344	0.518219	0.761354	0.996256
Q96RU2	Q9HA47	1	1.32	1.32	0.743909	0.410541	0.491755	0.602042	0.423596	0.326471
Q9UK80	P15407	1	1.9536	1.32	0.899357	0.471974	0.481416	0.620026	0.629203	0.967832
Q9Y4E8	P55212	1	1.99	1	0.822936	0.383642	0.455862	0.420547	0.545732	0.634908
Q9H0E7	Q86WV6	1	48.7344	22.152	0.951297	0.679816	0.51592	0.703739	0.616182	0.821987
Q86T82	O95863	1	1.9536	1.32	0.963341	0.651819	0.523907	0.5	0.613736	0.781173
Q14694	P43405	1	6.2928	2.28	0.733678	0.458076	0.498596	0.684244	0.538619	0.51785
A6NNY8	O95786	1	34.5098	17.3416	0.993506	0.695565	0.504506	0.678284	0.716837	0.928643
Q92995	Q8NEB9	1	3.6432	1.32	0.950617	0.467402	0.502031	0.422314	0.601953	0.0214559
Q93009	P23759	1	26.8214	9.648	0.435478	0.534053	0.515753	0.629935	0.459686	0.81881
Q9Y5T5	P62979	1	1.48	1	0.746226	0.358877	0.466943	0.467485	0.577184	0.577526
P45974	Q9Y4K3	1	256.423	24.0832	0.975063	0.803614	0.522137	0.52745	0.518478	0.827784
Q9H0E7	O15169	1	13.0671	6.5664	0.87166	0.41311	0.5342	0.641777	0.383477	0.729853
Q9Y2K6	Q13501	1	11.0212	1.32	0.739387	0.426408	0.495983	0.449762	0.389938	0.216741
Q9UMW8	Q15672	1	39.342	26.5824	0.969023	0.471902	0.486786	0.66909	0.77417	0.72853
P09936	Q15796	1	31.6986	2.28	0.888517	0.558577	0.509969	0.640718	0.776175	0.385386
P09936	P84022	1	31.6986	2.28	0.907161	0.542345	0.510068	0.656969	0.647933	0.616138
Q9Y6I4	P30304	1	2.4288	1.32	0.931037	0.552687	0.522471	0.580217	0.531961	0.576221
Q9NQC7	P59044	1	8.5172	4.28	0.908196	0.498834	0.508531	0.478086	0.545118	0.235193
Q93009	Q15910	1	51.8705	2.28	0.90745	0.554776	0.462449	0.507551	0.379322	0.39214
Q9HBJ7	Q8N884	1	2.6268	1.32	0.838894	0.425475	0.500759	0.227438	0.475852	0.000877211
Q86T82	Q99814	1	12.0822	6.5664	0.877344	0.530324	0.509232	0.417804	0.451202	0.284096
Q96BN8	O75143	1	1.48	1	0.950576	0.535598	0.514698	0.630242	0.609889	0.855568
Q13107	Q15672	1	280.997	26.5824	0.924941	0.402274	0.455289	0.528109	0.148522	0.727719
Q5T2D3	P04637	1	97.6482	16.692	0.996073	0.8882	0.523907	0.736455	0.795325	0.977124
Q9UHP3	P46531	1	24.6346	3.35	0.940071	0.618268	0.506502	0.458543	0.696953	0.996461
Q96RU2	P46531	1	38.7481	3.35	0.935658	0.620832	0.506502	0.432476	0.695889	0.994365
Q9H0E7	Q9BZS1	1	23.4406	11.7792	0.988272	0.627402	0.509764	0.653218	0.618672	0.756329
Q9UPT9	Q92905	1	4.5372	2.28	0.713842	0.502831	0.481416	0.480704	0.527513	0.457104
P62068	P06733	1	2.5344	1.32	0.91638	0.364709	0.486395	0.544174	0.372473	0.467922
Q9UMW8	O95863	1	1.9536	1.32	0.97825	0.670653	0.523907	0.703754	0.71595	0.629525
Q93009	Q07820	1	32.0323	3.8016	0.995947	0.497428	0.506702	0.5	0.459821	0.901604
Q9Y4E8	Q9UHD2	1	8.36352	3.8016	0.961981	0.593645	0.505324	0.533849	0.614438	0.991699
P40818	Q4U2R8	1	6.8856	2.28	0.967796	0.552819	0.51592	0.582675	0.554903	0.0503101
Q92560	Q15831	1	2.6268	1.32	0.968571	0.476825	0.502031	0.469397	0.46197	0.497099
Q96G74	Q14258	1	12.1605	3.35	0.630194	0.475175	0.500759	0.458036	0.599643	0.865828
Q9Y4E8	Q9NVV4	1	2.2	1	0.491638	0.547517	0.509764	0.609111	0.691302	0.73803
Q93009	P30304	1	2.904	1.32	0.917356	0.551393	0.522471	0.568948	0.384217	0.613921
O15372	O95863	1	5.62637	3.8016	0.964696	0.694161	0.523907	0.665371	0.649964	0.819152
Q93009	Q16778	1	228.941	39.1352	0.996956	0.734903	0.533128	0.651152	0.748268	0.791955
Q93009	Q9H8V3	1	4.5372	2.28	0.481883	0.474064	0.459935	0.407536	0.607785	0.0828383
Q9Y2K6	O43623	1	2.4288	1.32	0.978724	0.534692	0.537197	0.531477	0.400467	0.698676
Q9Y4E8	Q6N021	1	2.4288	1.32	0.722687	0.472544	0.535678	0.32958	0.618354	0.917962
Q9UMW8	P46531	1	4.958	3.35	0.876856	0.579456	0.506502	0.45213	0.686448	0.996787
Q7L8S5	O00429	1	6.6665	3.35	0.336762	0.428003	0.500592	0.541751	0.537186	0.850669
Q5VVJ2	Q86WV6	1	2.904	1.32	0.966197	0.663193	0.51592	0.465542	0.683738	0.452052
Q9Y4E8	Q9H257	1	1.99	1	0.0502885	0.384917	0.464526	0.206875	0.606997	0.00313909
Q14694	P48764	1	8.2764	2.28	0.336006	0.444175	0.502031	0.549658	0.483986	0.811389
Q93009	P48764	1	4.1952	2.28	0.27674	0.426443	0.502031	0.52313	0.529127	0.771549
Q504Q3	Q99708	1	4.3776	2.28	0.931192	0.502735	0.530813	0.364006	0.684423	0.0106176
O94782	Q9BZK7	1	5.62637	3.8016	0.500964	0.442612	0.501838	0.416339	0.522388	0.141217
Q93009	Q96PU5	1	138.313	18.1472	0.938469	0.532787	0.511005	0.550184	0.467833	0.618294
O94782	Q16635	1	2.28	2.28	0.0226705	0.313974	0.480322	0.515154	0.637099	0.273027
O94782	P03372	1	50.0471	6.5664	0.835021	0.485365	0.506284	0.322859	0.440692	0.069003
Q53GS9	P42224	1	16.0676	2.28	0.283985	0.495767	0.517492	0.67207	0.619618	0.986595
Q9Y4E8	Q13451	1	5.2992	2.88	0.910182	0.456304	0.492593	0.383728	0.524631	0.0941856
Q4G0A6	Q08050	1	1.48	1	0.984872	0.58763	0.512184	0.616833	0.480267	0.820874
P54252	Q15382	1	2.18	1	0.43631	0.405293	0.465758	0.612334	0.552714	0.730307
Q14694	P24385	1	7.8408	1.32	0.972797	0.457296	0.532696	0.622877	0.546715	0.57789
Q92995	Q96P20	1	6.99494	3.8016	0.468406	0.489476	0.460153	0.339287	0.675468	0.143783
P40818	Q16620	1	54.4382	17.9664	0.985443	0.554966	0.511005	0.71718	0.615191	0.988388
Q96FW1	Q9NZQ7	1	2.8776	1.32	0.65599	0.405126	0.474529	0.631834	0.474778	0.450783
Q5VV17	Q9HCE7	1	4.3608	2.76	0.894181	0.500942	0.511005	0.244229	0.45666	0.150637
P51784	Q15233	1	22.6755	10.4016	0.3942	0.416675	0.503554	0.610132	0.542139	0.388663
Q93008	Q6R327	1	6.3384	2.28	0.872738	0.564532	0.535678	0.551473	0.541464	0.907207
Q9UK80	Q15910	1	4.5372	2.28	0.846261	0.484198	0.462449	0.455778	0.531501	0.489124
Q70EL4	P37275	1	6.3344	4.28	0.760627	0.500474	0.462449	0.577408	0.387194	0.907428
Q6GQQ9	P08069	1	89.7775	11.7792	0.920498	0.520135	0.511282	0.783238	0.458459	0.986802
Q9UMW8	Q9C0B1	1	1.9536	1.32	0.0108714	0.496371	0.505491	0.610168	0.75983	0.625452
P51784	Q16236	1	6.432	3.35	0.961277	0.409036	0.516549	0.560205	0.677833	0.288198
Q93009	Q96C12	1	10.8914	9.23	0.0353057	0.521478	0.509711	0.422577	0.467836	0.1166
Q9Y5T5	P01106	1	254.579	24.0832	0.972094	0.700801	0.527639	0.525522	0.525396	0.972385
Q93008	Q9H3R0	1	11.2884	4.09	0.741035	0.54379	0.498836	0.447705	0.528587	0.967923
Q96JH7	Q9H040	1	1.9536	1.32	0.00337917	0.5083	0.501838	0.445258	0.537615	0.64269
P51784	Q9H040	1	2.4288	1.32	0.0044808	0.466564	0.501838	0.318176	0.468019	0.065352
Q9UPT9	Q15465	1	3.9996	1.32	0.000375149	0.386574	0.49101	0.345261	0.529882	0.208442
Q14694	Q9GZQ8	1	3.6432	1.32	0.104931	0.364001	0.508915	0.366396	0.565766	0.529597
Q92995	Q92547	1	2.5344	1.32	0.868281	0.575334	0.508808	0.463803	0.455655	0.934338
P51784	O00425	1	19.1389	10.4016	0.176309	0.455162	0.502473	0.48151	0.467079	0.562499
Q6GQQ9	P35222	1	2.2	1	0.942649	0.63469	0.512184	0.507379	0.541631	0.799772
Q9UGI0	Q8NEB9	1	3.6432	1.32	0.922268	0.483591	0.502031	0.486734	0.621735	0.0231873
Q96FW1	P43246	1	3.6696	1.32	0.951099	0.517127	0.501293	0.364669	0.616084	0.960157
Q9P275	Q05195	1	5.62637	3.8016	0.214226	0.331544	0.455289	0.456138	0.390679	0.571488
Q53GS9	P37275	1	6.3344	4.28	0.898454	0.432735	0.462449	0.298254	0.330226	0.499356
Q9NQC7	P42773	1	1.99	1	0.910179	0.396175	0.461404	0.365323	0.200177	0.514965
Q7L8S5	O14965	1	1.48	1	0.844601	0.46592	0.489396	0.490513	0.381913	0.885219
Q8TEY7	P01106	1	52.983	24.0832	0.975307	0.723069	0.527639	0.701624	0.672077	0.97398
P54578	Q9UPN3	1	8.2176	4.28	0.061007	0.44308	0.464685	0.315513	0.386901	0.191552
P54578	Q96RJ0	1	13.7998	3.8016	0.997148	0.586572	0.523907	0.656715	0.451962	0.792465
P54578	P25963	1	6.2928	2.28	0.814963	0.556745	0.535351	0.490682	0.303103	0.498447
Q9Y6I4	P04198	1	36.1129	18.1472	0.904079	0.499002	0.51592	0.452396	0.460816	0.974307
Q9UPT9	P46937	1	13.0671	6.5664	0.785802	0.613891	0.523907	0.578572	0.535553	0.687345
Q14694	Q8WX94	1	4.1952	2.28	0.846643	0.496416	0.51101	0.645312	0.611189	0.598894
Q9UGI0	Q9ULT8	1	5.62637	3.8016	0.905793	0.429318	0.469292	0.567395	0.46315	6.13697e-05
Q86UV5	Q8N6T7	1	14.279	9.648	0.335805	0.382866	0.489396	0.371912	0.547673	0.139567
O94782	O95863	1	2.6268	1.32	0.978771	0.643318	0.523907	0.631371	0.707405	0.779797
Q93009	Q16656	1	9.0115	3.35	0.995364	0.455653	0.536483	0.486584	0.227477	0.419384
Q93009	P00519	1	72.5482	6.5664	0.750591	0.514773	0.502031	0.392703	0.467091	0.0177153
Q70EK8	P25963	1	2.28	2.28	0.878366	0.568329	0.535351	0.584426	0.465866	0.608013
O94966	Q8IVP5	1	2.8776	1.32	0.00866718	0.393982	0.476618	0.345621	0.36535	0.270782
P62068	P26927	1	8.2176	4.28	0.0199419	0.46912	0.500257	0.47519	0.089695	0.136734
Q6GQQ9	O60341	1	2.904	1.32	0.91929	0.546893	0.501238	0.534394	0.600757	0.856566
Q9Y6I4	Q01860	1	50.4492	18.1472	0.985247	0.569631	0.502031	0.471037	0.622131	0.784276
Q92560	P60484	1	2.904	1.32	0.991583	0.666701	0.519008	0.644734	0.518734	0.662761
Q8NB14	P01106	1	35.6431	24.0832	0.978573	0.681113	0.527639	0.702937	0.626695	0.651084
O95630	P00533	1	56.0154	5.148	0.388589	0.527206	0.508559	0.354499	0.45226	0.443851
O95630	P00533	1	56.0154	5.148	0.388589	0.527206	0.508559	0.354499	0.45226	0.443851
Q93008	Q9H6Z9	1	5.94	1	0.0333016	0.372353	0.484634	0.444063	0.242007	0.528404
Q9P2H5	P03372	1	9.71827	6.5664	0.787344	0.484923	0.506284	0.271133	0.647045	0.0675576
O94966	Q9Y6Q9	1	25.9142	11.7792	0.517303	0.532773	0.510526	0.544832	0.616666	0.951046
O94782	P62249	1	1.32	1.32	0.0362063	0.4573	0.503554	0.681659	0.722993	0.846486
Q96BN8	P37023	1	10.5684	3.8016	0.972629	0.497867	0.509571	0.603555	0.537571	0.991645
Q70EK9	Q8WYQ5	1	4.3776	2.28	0.0784148	0.412176	0.512263	0.481472	0.289548	0.0546301
Q9Y4E8	P35659	1	2.6268	1.32	0.25237	0.436992	0.491047	0.507666	0.539033	0.963174
P09936	P25963	1	8.36352	3.8016	0.8972	0.561953	0.535351	0.617265	0.551653	0.598577
Q8N5J2	P46937	1	1.48	1	0.890636	0.591817	0.523907	0.612335	0.53808	0.749682
Q9UPT9	O75461	1	2.6268	1.32	0.656216	0.426128	0.523907	0.294359	0.535544	0.281848
Q14694	P15880	1	1.9536	1.32	8.82871e-05	0.435832	0.519554	0.280242	0.551052	0.00571173
Q6R6M4	Q16236	1	2.6268	1.32	0.666204	0.419275	0.509488	0.436897	0.456005	0.296597
Q9Y4E8	P60842	1	9.328	4.24	0.750411	0.486382	0.503554	0.445174	0.615691	0.656641
O94782	P55060	0	2.28	2.28	0.951189	0.514911	0.508976	0.243535	0.472137	0.552257
O94782	Q13107	0	8.1391	4.09	0.457658	0.550967	0.506397	0.269345	0.230067	0.738377
O94782	Q9H3U1	0	3.8016	3.8016	0.67755	0.491319	0.49856	0.254477	0.076579	0.482515
O94782	O14544	0	1.32	1.32	0.616978	0.541908	0.498763	0.384818	0.458036	0.454791
O94782	Q8IZ83	0	1.32	1.32	0.265654	0.473036	0.487382	0.320869	0.45674	0.79895
O94782	O15131	0	17.3416	17.3416	0.00770928	0.43851	0.517747	0.29746	0.48254	0.187303
O94782	Q5VXU3	0	2.28	2.28	0.0620595	0.482162	0.473449	0.630242	0.493339	0.966876
P35125	Q8N8A2	0	7.8621	2.19	0.040548	0.48534	0.481417	0.451102	0.468629	0.000332814
Q6R6M4	P0C7H9	0	1.27	1	0.00404007	0.430885	0.456238	0.292425	0.314139	0.441757
Q6R6M4	Q14145	0	10.4512	5.68	0.199343	0.549047	0.506284	0.339554	0.458709	0.500172
Q9UPT9	Q96ES7	0	5.4264	1.36	0.258301	0.390766	0.486395	0.511869	0.537712	0.339002
Q9UPT9	O15511	0	3.9864	1.32	0.894653	0.290039	0.455289	0.363087	0.603466	0.252345
Q9UPT9	P41252	0	4.3776	2.28	0.031649	0.467483	0.503344	0.183441	0.308368	8.85018e-07
Q9UPT9	Q6UWR7	0	2.5344	1.32	0.74149	0.453918	0.486508	0.591878	0.548163	0.0362247
Q9UPT9	Q15393	0	2.5344	1.32	0.0719452	0.439549	0.508753	0.434763	0.473724	0.365704
Q9UPT9	P61160	0	3.6696	1.32	0.759039	0.445418	0.502031	0.448932	0.450989	0.502698
Q9UPT9	P29016	0	6.9084	2.28	0.827033	0.49037	0.494347	0.5	0.543474	0.379972
Q92995	Q15038	0	19.2113	2.28	0.00583879	0.378786	0.455862	0.541869	0.513881	0.477503
Q92995	Q9BUL9	0	1.9536	1.32	0.727946	0.385601	0.502031	0.630802	0.50485	0.524097
Q92995	P55072	0	8.2764	2.28	0.721666	0.505617	0.508531	0.44305	0.522998	0.694703
Q92995	P36957	0	25.6594	9.23	0.0506411	0.400387	0.501772	0.440676	0.468477	0.4136
Q92995	Q13571	0	2.4552	1.32	0.577655	0.44745	0.467737	0.665671	0.608752	0.658328
P45974	Q9BZF1	0	5.62637	3.8016	0.877668	0.458141	0.511967	0.382453	0.459698	0.573722
P45974	Q9BYV2	0	1.9536	1.32	0.02756	0.390395	0.46184	0.305074	0.32661	0.114544
P45974	Q9NYL9	0	1.32	1.32	0.0469293	0.384467	0.511011	0.338534	0.32438	0.318903
P45974	P62140	0	2.5344	1.32	0.065588	0.45317	0.480542	0.3558	0.328412	0.0391146
P45974	Q96C12	0	9.23	9.23	0.0435482	0.506402	0.509711	0.466299	0.385099	0.0515651
P45974	O00488	0	2.6268	1.32	0.834875	0.366204	0.455289	0.521748	0.31736	0.867846
P51784	Q14781	0	24.8571	6.39	0.0549153	0.490336	0.519184	0.580437	0.545496	0.249753
P51784	Q96DT6	0	1.36	1.36	0.0961208	0.481613	0.505033	0.393347	0.619734	0.223785
P51784	P31689	0	1.9536	1.32	0.24766	0.424009	0.509969	0.663067	0.539832	0.86444
P51784	Q6PIJ6	0	4.8262	4.09	0.0186118	0.43864	0.460508	0.319469	0.457231	0.0257834
P51784	P0CG48	0	5.6684	1	0.0856027	0.205874	0.468038	0.319181	0.30018	0.0614152
P51784	Q9UIA9	0	2.6904	2.28	0.746973	0.529757	0.515143	0.595159	0.610181	0.248353
P51784	Q03060	0	1.5576	1.32	0.48707	0.383332	0.508498	0.605609	0.541889	0.643794
Q9Y6I4	Q8N5D0	0	30.0995	16.3584	0.863394	0.460761	0.49834	0.356029	0.442644	0.462678
Q9Y6I4	Q6FIF0	0	2.4288	1.32	0.668481	0.392678	0.534465	0.354027	0.713062	0.290114
Q9Y6I4	Q15717	0	8.2764	2.28	0.0422119	0.327179	0.467758	0.244021	0.62271	0.0293104
Q9Y6I4	P55884	0	1.32	1.32	0.645745	0.421933	0.499387	0.288031	0.45677	0.745236
Q9Y6I4	Q92731	0	6.99494	3.8016	0.712832	0.561684	0.523907	0.5	0.531755	0.0875819
Q9Y6I4	Q5T2W1	0	14.279	9.648	0.191959	0.398767	0.503296	0.169748	0.595577	0.000776311
Q9Y6I4	P0CG48	0	2.18	1	0.0849979	0.241774	0.494015	0.352196	0.276593	0.0796059
P21580	Q9H4A3	0	8.7381	2.19	0.811885	0.466854	0.535678	0.4131	0.384489	0.463469
Q70EK9	A6NNY8	0	1.5576	1.32	0.0816911	0.511516	0.501766	0.411145	0.456927	0.0806978
Q86UV5	P38159	0	1.9536	1.32	0.468212	0.32066	0.477426	0.406282	0.536889	0.245379
Q86UV5	Q5XPI4	0	14.5452	12.3264	0.918755	0.505732	0.511282	0.460008	0.544148	0.244228
Q9HBJ7	Q7Z434	0	18.2431	12.3264	0.053294	0.446493	0.502031	0.242569	0.529792	0.117795
Q96FW1	P31944	0	1.97	1	0.818925	0.392545	0.455289	0.487923	0.384531	0.790551
Q96FW1	Q8WZ73	0	2.8776	1.32	0.764642	0.452914	0.470887	0.467946	0.388476	0.917904
Q96FW1	Q9UNH7	0	8.9162	4.09	0.09983	0.420015	0.486395	0.554539	0.453474	0.645507
Q96FW1	Q8TA86	0	1.18	1	0.0176774	0.417547	0.528145	0.461538	0.444647	0.45704
Q96FW1	O75460	0	2.8776	1.32	0.83252	0.413101	0.500333	0.463014	0.568521	0.476453
Q9UGI0	Q15560	0	5.0556	1.32	0.441797	0.426812	0.456238	0.566887	0.290846	0.784951
Q9UGI0	Q9Y508	0	3.3744	2.28	0.615038	0.349489	0.455289	0.440238	0.216102	0.336048
Q5VV17	Q14315	0	1.36	1.36	0.0372284	0.397692	0.49961	0.334777	0.419049	0.00262669
Q5VV17	P21333	0	6.0532	4.09	0.0210818	0.407502	0.508976	0.346346	0.432188	0.00259507
Q5VV17	Q92985	0	17.3416	17.3416	0.89052	0.527148	0.506702	0.5	0.612439	0.200638
Q5VV17	O14965	0	1.48	1	0.694176	0.462359	0.489396	0.384509	0.406601	0.291201
Q9BXU7	Q9BXU7	0	8.5172	4.28	0.0166049	0.515035	0.460508	0.140257	0.394257	0.000504705
Q92560	O75179	0	2.7813	2.19	0.840478	0.443589	0.498717	0.525956	0.540529	0.0439343
Q92560	Q9NQV6	0	75.6552	18.9612	0.380687	0.554063	0.51406	0.315585	0.401168	0.00477769
Q92560	A6NK58	0	2.4288	1.32	0.00994489	0.34668	0.51188	0.35868	0.53109	0.125552
Q92560	Q5T200	0	3.35	3.35	0.0171869	0.321216	0.457851	0.322228	0.0725104	4.05698e-08
Q9UHP3	P04406	0	2.4288	1.32	0.0192251	0.433057	0.480645	0.411752	0.509723	0.396773
Q9Y2K6	P15374	0	1.9536	1.32	0.639538	0.375149	0.486395	0.398423	0.459986	0.527234
Q9Y2K6	P55201	0	6.3344	4.28	0.854206	0.548008	0.503004	0.666266	0.547889	0.970037
Q9Y2K6	Q96RY5	0	3.3744	2.28	0.231979	0.501343	0.535678	0.383523	0.311445	0.975429
Q9Y2K6	P59942	0	1.5576	1.32	0.0252722	0.360939	0.461404	0.5	0.445652	0.511445
Q9Y2K6	O00231	0	2.904	1.32	0.0165321	0.421513	0.494692	0.598678	0.468195	0.151682
Q13107	P19438	0	63.4874	3.13	0.377036	0.538659	0.503296	0.408093	0.538612	0.030306
Q13107	Q92556	0	3.6696	1.32	0.939616	0.543933	0.498862	0.322715	0.608179	0.144465
Q86T82	Q5UIP0	0	4.3776	2.28	0.622196	0.476293	0.535678	0.537629	0.774219	0.743876
Q86T82	Q96EB6	0	24.5295	12.3264	0.976777	0.539129	0.498505	0.523261	0.545595	0.876903
Q9Y5T5	Q86UY6	0	6.6665	3.35	0.00861979	0.349214	0.455289	0.437874	0.566354	0.211019
Q9Y5T5	Q96JN8	0	2.28	2.28	0.0972076	0.459068	0.508275	0.419393	0.612116	0.191463
Q70EK8	Q13867	0	1.32	1.32	0.396844	0.486932	0.523714	0.488098	0.614765	0.571379
Q96BN8	Q9UDY8	0	14.0546	1.32	0.429461	0.481715	0.508338	0.335466	0.752234	0.0787463
P54578	Q12769	0	3.9864	1.32	0.917816	0.582677	0.501293	0.584355	0.542856	0.693066
P54578	P12268	0	2.8776	1.32	0.093482	0.480886	0.467615	0.36938	0.236685	0.408758
P54578	P62701	0	4.9704	2.28	0.00596235	0.410525	0.467325	0.515605	0.419071	0.192236
P54578	Q15645	0	2.6268	1.32	0.414788	0.502101	0.509969	0.351462	0.377325	0.0703305
P54578	Q9BVJ6	0	1.5576	1.32	0.0306654	0.325915	0.495411	0.179097	0.456896	0.0050996
P54578	Q92905	0	4.9704	2.28	0.653498	0.511103	0.481416	0.45131	0.355503	0.37609
P54578	O00479	0	1.5576	1.32	0.0359227	0.32388	0.455289	0.291906	0.46412	0.135139
P54578	P07948	0	4.9704	2.28	0.780971	0.406066	0.51444	0.332086	0.439336	0.619153
O94966	P49327	0	6.164	3.35	0.387882	0.538431	0.533383	0.518667	0.533147	0.308298
O94966	Q13107	0	7.5256	4.09	0.435336	0.570274	0.506397	0.608066	0.619438	0.587872
O94966	P13473	0	5.016	2.28	0.296721	0.543763	0.523714	0.463705	0.446604	0.431926
O94966	Q9BUN8	0	3.02	1	0.0474604	0.421477	0.461404	0.391327	0.404973	0.471789
Q9H0E7	P48431	0	32.7462	11.7792	0.961865	0.516658	0.50958	0.633255	0.612657	0.899787
Q9H0E7	P62195	0	3.6696	1.32	0.219606	0.388815	0.486395	0.551816	0.605614	0.723258
Q9H0E7	P61964	0	7.56518	3.8016	0.356372	0.410686	0.455289	0.483323	0.603545	0.749523
Q9H0E7	O95997	0	2.6268	1.32	0.893306	0.467895	0.51592	0.675752	0.65345	0.94238
Q9H0E7	P62191	0	9.313	3.35	0.179836	0.427024	0.460924	0.490177	0.602813	0.570872
P46736	O96015	0	1.32	1.32	0.168063	0.367683	0.455289	0.407749	0.407095	0.590061
P46736	O75150	0	5.016	2.28	0.0265726	0.324972	0.458428	0.337119	0.38649	0.0206276
P54252	Q14CB8	0	2.6797	1	0.791422	0.459175	0.505324	0.5	0.544119	0.509527
P54252	Q9BUB5	0	1.58	1	0.553613	0.389501	0.469116	0.254678	0.462088	0.262718
P54252	Q9P2J5	0	3.02	1	0.529005	0.36244	0.500231	0.49302	0.471264	0.120083
P54252	P11182	0	3.03	1	0.0541721	0.485774	0.471287	0.519158	0.454216	0.0929923
P54252	Q02978	0	2.18	1	0.105025	0.455436	0.486395	0.427915	0.381382	0.593041
Q4G0A6	O43164	0	1.84	1	0.149	0.506034	0.510722	0.279375	0.538206	0.000618436
Q9UPU5	Q9NZN8	0	2.28	2.28	0.886346	0.51405	0.502031	0.614757	0.651529	0.101749
P40818	O75791	0	7.5538	1	0.164294	0.387625	0.498763	0.448286	0	0.855499
P40818	Q69YN4	0	8.1391	4.09	0.910696	0.614989	0.535678	0.668199	0.926343	0.407662
P40818	O43633	0	7.062	1.32	0.0611866	0.271714	0.455289	0.27863	0.0674715	0.549032
P40818	P42765	0	2.5344	1.32	0.109639	0.391012	0.481416	0.401349	0.311875	0.715103
P40818	P13164	0	4.5372	2.28	0.032016	0.2813	0.459002	0.304685	0.0562629	0.721724
P40818	P42858	0	12.3927	4.09	0.997611	0.581389	0.511282	0.484791	0.608477	0.994218
P40818	P04150	0	19.8305	6.5664	0.466164	0.577568	0.508531	0.545008	0.46654	0.233838
Q8N5J2	Q15038	0	2.2	1	0.00935426	0.351701	0.497751	0.5	0.543139	0.355037
Q9NQC7	Q96CV9	0	77.8118	5.5968	0.993054	0.347753	0.457594	0.372973	0.476877	0.0315193
Q9NQC7	Q04637	0	3.6696	1.32	0.817601	0.39352	0.457851	0.451645	0.5396	0.000958403
Q9NQC7	Q8WVX9	0	2.5344	1.32	0.0143914	0.467569	0.506284	0.38246	0.770379	0.0683363
Q96JH7	Q9HD20	0	1.92	1	0.726998	0.537117	0.509714	0.536658	0.534747	0.0436268
Q01804	P05452	0	1.36	1.36	0.415645	0.339662	0.464526	0.512167	0.361899	0.391367
Q96RU2	Q12792	0	1.32	1.32	0.00768602	0.416505	0.519184	0.469635	0.439856	0.121194
Q96RU2	Q8TCT7	0	1.5576	1.32	0.985669	0.512637	0.502031	0.564933	0.551813	0.474852
Q96RU2	Q86SX3	0	1.5576	1.32	0.00351273	0.475112	0.500257	0.317097	0.463967	0.404757
Q96RU2	P14555	0	1.9536	1.32	0.00910981	0.295856	0.4659	0.331629	0.332228	0.0219685
Q96DC9	O95863	0	1.9536	1.32	0.982005	0.676741	0.523907	0.600545	0.642585	0.440675
Q93009	Q5STR5	0	1.36	1.36	0.0946443	0.271112	0.455862	0.487331	0.491868	0.263285
Q93009	P13693	0	1.99	1	0.694016	0.301446	0.491755	0.523867	0.597083	0.706762
Q93009	Q9UPN3	0	7.8752	4.28	0.0836709	0.55464	0.464685	0.315519	0.450833	0.276544
Q93009	P35613	0	1.9536	1.32	0.166719	0.451806	0.489948	0.626516	0.535101	0.793517
Q93009	P17181	0	4.5372	2.28	0.973325	0.557347	0.501766	0.488379	0.470817	0.610308
Q93009	O60356	0	13.9535	1.32	0.329227	0.260671	0.508498	0.442486	0.557964	0.148891
Q93009	P36873	0	13.9535	1.32	0.0546195	0.433337	0.489613	0.407808	0.451654	0.160533
Q93009	P63027	0	2.78	1	0.443662	0.270478	0.46035	0.563387	0.551403	0.503441
Q93009	P78347	0	3.6696	1.32	0.0887979	0.484093	0.498557	0.486972	0.54203	0.655221
Q93009	Q16543	0	3.6432	1.32	0.813543	0.341221	0.461583	0.412834	0.454883	0.198835
Q93009	Q969Q1	0	35.7531	17.9664	0.0512222	0.29807	0.459578	0.422156	0.453684	0.319614
Q93009	P41002	0	4.5372	2.28	0.919815	0.506569	0.461649	0.393301	0.613242	0.0990334
Q93009	P15923	0	53.3977	10.4016	0.930931	0.506697	0.483738	0.682013	0.540041	0.566373
Q93009	O00308	0	26.8748	9.6672	0.862535	0.564078	0.501293	0.431216	0.618333	0.170175
Q93009	Q8IY57	0	44.4756	15.9984	0.0729709	0.357091	0.464526	0.453553	0.616172	0.0635436
Q93009	Q9NX47	0	13.0671	6.5664	0.307834	0.440131	0.503554	0.459374	0.459129	0.53758
Q93009	Q9H6Z9	0	2.2	1	0.013985	0.354513	0.473328	0.485105	0.464019	0.510278
Q93009	Q9Y3C5	0	5.35234	1.32	0.569818	0.299668	0.455862	0.593754	0.546667	0.756649
Q93009	Q86SQ0	0	67.1155	33.7264	0.870682	0.490346	0.535678	0.748423	0.540205	0.932951
Q93009	P33778	0	37.8047	17.3416	0.996819	0.647771	0.533128	0.633983	0.686915	0.726816
Q93009	Q8NBN3	0	3.35	3.35	0.966379	0.470052	0.523907	0.446634	0.612286	0.82643
Q93009	Q92731	0	47.1586	5.5968	0.607321	0.578916	0.523907	0.527506	0.389339	0.100926
Q93009	Q9Y6K1	0	91.6385	4.09	0.243501	0.420755	0.462449	0.396201	0.385206	0.433183
Q53GS9	O43159	0	2.1488	1.36	0.00446484	0.42688	0.502031	0.345132	0.460712	0.134215
Q53GS9	Q04771	0	17.6942	4.2568	0.922632	0.584796	0.509969	0.648281	0.756596	0.819675
Q53GS9	O60885	0	6.0532	4.09	0.0606606	0.415845	0.489603	0.186245	0.464674	0.0514765
Q7L8S5	Q8N1B4	0	1.32	1.32	0.00198369	0.383005	0.49856	0.253811	0.69142	0.0437814
Q7L8S5	P37198	0	1.99	1	0.391638	0.539917	0.485274	0.414597	0.686455	0.501742
Q9P275	P60006	0	1.18	1	0.00575927	0.283832	0.499369	0.344338	0.345857	0.704015
Q9P275	P54652	0	2.5344	1.32	0.0136801	0.380701	0.502031	0.571546	0.516988	0.352842
Q70EL4	Q8WZ73	0	3.3744	2.28	0.699944	0.466324	0.470887	0.569925	0.382989	0.972119
P15374	P12268	0	3.3744	2.28	0.185514	0.464269	0.474657	0.431729	0.538958	0.607506
Q70CQ1	O95071	0	19.1995	9.648	0.588715	0.460578	0.503344	0.621696	0.4819	0.92053
Q70CQ1	Q96S55	0	1.9536	1.32	0.402964	0.494592	0.501553	0.572007	0.391155	0.966943
Q70CQ1	P42704	0	5.0504	4.28	0.0812789	0.361485	0.503344	0.463537	0.386301	0.967706
Q8TEY7	P24001	0	3.9864	1.32	0.414068	0.382795	0.4673	0.53169	0.546767	0.684136
Q8TEY7	Q13618	0	10.0606	1.32	0.252415	0.408178	0.459935	0.329872	0.466083	0.0950981
Q8TEY7	Q9Y4E8	0	2.4288	1.32	0.0708953	0.387411	0.457594	0.384458	0.505581	0.0782683
Q8TEY7	O95714	0	14.3148	6.5664	0.183502	0.501411	0.469292	0.350673	0.523459	3.27061e-06
Q96G74	P13807	0	2.4288	1.32	0.857461	0.507271	0.504506	0.489288	0.486437	0.960877
Q96G74	P30876	0	2.4288	1.32	0.44319	0.417436	0.509331	0.383325	0.443122	0.342716
O15372	Q9P2A4	0	4.71398	1.32	0.598143	0.461855	0.506702	0.594437	0.770774	0.403171
Q9Y4E8	O95777	0	1.96	1	0.0206157	0.429537	0.508498	0.507241	0.504486	0.22255
Q9Y4E8	Q13228	0	2.2	1	0.00588041	0.396341	0.502031	0.37488	0.608111	0.353123
Q9Y4E8	P35637	0	32.278	8.892	0.0867482	0.457801	0.464526	0.474084	0.624158	0.653769
Q9Y4E8	P00540	0	6.336	2.88	0.823702	0.413362	0.486395	0.349769	0.527274	0.558831
Q9Y4E8	Q9BQ48	0	1.18	1	0.0249801	0.325636	0.508498	0.457257	0.486497	0.453404
Q9Y4E8	Q13033	0	6.336	2.88	0.356838	0.499862	0.509708	0.392769	0.519335	0.917645
Q9Y4E8	Q9HBH9	0	6.336	2.88	0.845344	0.490383	0.455862	0.42111	0.459602	0.628219
Q9Y4E8	Q9BY43	0	2.2	1	0.092765	0.320089	0.464526	0.364549	0.481133	0.25621
Q9Y4E8	P84243	0	9.328	4.24	0.0176115	0.40305	0.466943	0.492697	0.491149	0.259171
Q504Q3	Q13247	0	1.32	1.32	0.0641273	0.397865	0.486395	0.226935	0.385211	0.0120525
O00487	P10515	0	1.7272	1.36	0.0539489	0.500319	0.509711	0.343596	0.459281	0.0411854
O00487	Q9BRP4	0	3.5768	1.36	0.468604	0.422235	0.473097	0.524443	0.569375	0.00994413
O00487	Q8TAK6	0	2.6656	1.36	0.944754	0.455604	0.481503	0.738029	0.708316	0.857352
Q9UK80	O43896	0	5.62637	3.8016	0.257596	0.426911	0.50863	0.353575	0.388497	0.0936345
Q9UK80	P36402	0	5.62637	3.8016	0.214997	0.448532	0.508458	0.5	0.553739	0.489416
Q9UK80	O15084	0	1.5576	1.32	0.0472674	0.477726	0.498862	0.391227	0.440662	0.307812
Q70CQ2	Q8N5H7	0	2.28	2.28	0.720648	0.571037	0.50863	0.529463	0.581561	0.969685
O95630	Q7Z7A4	0	5.4372	2.76	0.129461	0.502386	0.51592	0.406728	0.759453	0.274582
Q6GQQ9	Q9UM11	0	2.904	1.32	0.0558233	0.333658	0.485917	0.292138	0.476757	0.0160752
Q6GQQ9	Q13501	0	13.9535	1.32	0.804033	0.438697	0.495983	0.438816	0.609063	0.119159
Q6GQQ9	Q9H845	0	1.48	1	0.068443	0.46032	0.501553	0.515621	0.4129	0.069001
Q6GQQ9	P20618	0	1.99	1	0.0131728	0.461089	0.501766	0.371418	0.542395	0.395146
Q6GQQ9	Q9NWT6	0	1.9536	1.32	0.211409	0.414625	0.502031	0.404281	0.542498	0.611042
Q14694	O75385	0	4.3143	2.19	0.966945	0.519178	0.503594	0.390227	0.449395	0.974272
Q14694	O00571	0	25.9531	9.648	0.182908	0.431391	0.500592	0.507196	0.685741	0.243183
Q14694	Q8WXF1	0	16.9832	9.23	0.400049	0.439292	0.498763	0.526488	0.538862	0.591705
Q14694	Q8WVV9	0	1.9536	1.32	0.677542	0.549549	0.509969	0.555372	0.619723	0.787932
Q14694	O95199	0	1.5576	1.32	0.548099	0.598283	0.512443	0.729222	0.610434	0.994008
Q14694	Q86SE9	0	8.28749	3.8016	0.901937	0.454251	0.455289	0.371893	0.615976	0.0307572
Q14694	O75170	0	4.1952	2.28	0.0247582	0.468013	0.53338	0.445497	0.462036	0.0348283
Q14694	P46531	0	10.117	3.35	0.861437	0.592112	0.506502	0.449735	0.535282	0.997391
Q14694	O94874	0	4.8262	4.09	0.281041	0.401799	0.505696	0.297126	0.614708	0.0466891
Q14694	Q13501	0	3.6432	1.32	0.749007	0.444575	0.495983	0.52114	0.538031	0.17368
Q14694	Q13310	0	33.5049	9.23	0.249286	0.471531	0.504555	0.524122	0.455611	0.970881
Q14694	P06733	0	2.4288	1.32	0.953462	0.38968	0.486395	0.683621	0.536337	0.53727
Q14694	Q8TEQ6	0	13.7998	3.8016	0.218629	0.393099	0.462449	0.32015	0.431786	0.0778626
Q14694	Q96C12	0	9.23	9.23	0.0508402	0.537847	0.509711	0.572394	0.397186	0.143928
P09936	O95235	0	2.5344	1.32	0.520487	0.481988	0.503922	0.571015	0.541514	0.295094
P09936	Q5T750	0	2.28	2.28	0.954939	0.561444	0.531267	0.6612	0.467577	0.924767
P09936	O00425	0	4.7916	1.32	0.243581	0.482415	0.502473	0.547692	0.623304	0.648926
P09936	Q717R9	0	2.5344	1.32	0.000790143	0.332079	0.534465	0.369182	0.462191	0.0571914
P09936	Q9BYB0	0	38.4134	6.5664	0.787837	0.350053	0.488787	0.390113	0.612701	0.812031
P09936	Q49A88	0	1.5576	1.32	0.0609313	0.50978	0.501562	0.283359	0.316033	0.0423543
P09936	O14561	0	1.92	1	0.782678	0.408149	0.473097	0.544732	0.398428	0.522192
P09936	O95263	0	3.3744	2.28	0.9392	0.503947	0.506279	0.269387	0.61497	0.00874892
P09936	P04629	0	3.9864	1.32	0.716635	0.496687	0.500979	0.545163	0.472875	0.559627
Q93008	P55196	0	123.743	8.6388	0.209245	0.438175	0.531072	0.494017	0.611681	0.00130153
Q93008	P50991	0	4.3776	2.28	0.743415	0.51628	0.502031	0.584429	0.541539	0.637906
Q93008	Q5SW79	0	35.6613	16.3584	0.718889	0.459659	0.469292	0.45781	0.392867	0.004835
Q93008	Q9BSM1	0	10.5684	3.8016	0.911705	0.467248	0.514698	0.447856	0.2418	0.365886
Q93008	Q9H4M7	0	6.9084	2.28	0.313853	0.426311	0.498763	0.361635	0.468982	0.197914
Q93008	Q86TG7	0	11.3702	4.09	0.110351	0.519858	0.514797	0.582691	0.459228	0.567512
Q93008	P46734	0	3.6696	1.32	0.871855	0.443522	0.464526	0.555863	0.309929	0.374788
Q93008	P61586	0	3.03	1	0.746381	0.422568	0.485618	0.466372	0.310532	0.73335
Q93008	Q9C0C7	0	9.313	3.35	0.737066	0.546561	0.502254	0.484343	0.532302	0.988171
Q93008	P54646	0	6.3384	2.28	0.963347	0.577858	0.496952	0.650817	0.538974	0.892601
Q93008	P21757	0	3.9864	1.32	0.174345	0.438169	0.503554	0.40554	0.38335	0.0134224
Q93008	O00459	0	2.904	1.32	0.443994	0.43685	0.49856	0.593596	0.45684	0.0269938
Q93008	Q9NRC8	0	32.5106	11.7792	0.802206	0.479861	0.505579	0.394422	0.223621	0.173517
Q93008	Q15796	0	29.137	9.648	0.794869	0.552433	0.509969	0.369836	0.434543	0.420288
Q93008	Q8TB24	0	2.6268	1.32	0.841233	0.531655	0.509969	0.591404	0.315315	0.993225
A6NNY8	O95600	0	1.9536	1.32	0.967372	0.486464	0.455289	0.448269	0.552728	0.184374
A6NNY8	Q9ULK2	0	3.35	3.35	0.03647	0.441146	0.472314	0.281843	0.396557	0.364225
Q8NB14	P47897	0	2.28	2.28	0.293051	0.44453	0.505696	0.391452	0.476378	0.0002592
P62068	O75317	0	1.36	1.36	0.0126155	0.496904	0.500757	0.257173	0.524124	0.00385722
P62068	Q13043	0	1.9536	1.32	0.88767	0.424469	0.502031	0.345013	0.29247	0.457733
P62068	Q9NU02	0	4.09	4.09	0.179099	0.400508	0.506444	0.3856	0.457086	0.00501823
Q9UMW8	Q13309	0	2.28	2.28	0.457271	0.47879	0.508326	0.445448	0.684974	0.264893
Q9UMW8	Q8NEB9	0	1.5576	1.32	0.798425	0.446311	0.502031	0.369421	0.689437	0.0114424
Q9UMW8	Q9UBU9	0	2.28	2.28	0.0973784	0.41958	0.504989	0.464021	0.618962	0.407694
Q5VVJ2	Q9H4B7	0	1.32	1.32	0.0666599	0.472465	0.461674	0.302287	0.60112	0.189074

## Sheet: Fig. 2e
DUB	SUB	PPI.NS	BP	CC	type
A6NNY8	Q14469	3.82782	0.429	1	known DSI
A6NNY8	O43521	2.9956	1	1	known DSI
A6NNY8	P62807	1.71062	0.562	1	known DSI
O00487	P04626	7.84694	0.59	1	known DSI
O00487	Q01860	0	0.264	1	known DSI
O00487	O95863	12.6511	0.243	1	known DSI
O00507	Q13485	6.56534	1	1	known DSI
O75317	Q16778	0.421524	0.034	1	known DSI
O75317	Q16777	6.72312	NA	NA	known DSI
O75317	O60346	6.45055	0.279	1	known DSI
O75317	Q6ZVD8	3.2361	0.115	1	known DSI
O75317	P10275	0.869789	0.223	1	known DSI
O75317	P0C0S8	5.53571	NA	NA	known DSI
O75317	P62807	0.468881	0.034	1	known DSI
O75317	Q00987	3.42084	1	1	known DSI
O75604	P49327	9.14009	0.587	1	known DSI
O75604	P51170	178.099	0.368	1	known DSI
O75604	P51168	7.74996	0.486	0.687	known DSI
O75604	P37088	3.57776	0.368	1	known DSI
O75604	Q13546	18.652	0.806	0.841	known DSI
O75604	Q12933	18.2897	0.749	1	known DSI
O75604	Q16526	36.9844	1	1	known DSI
O75604	O15151	6.60864	1	1	known DSI
O75604	P25445	7.32678	0.663	0.912	known DSI
O75604	O15534	6.13708	1	1	known DSI
O75604	Q03431	10.4309	0.583	1	known DSI
O75604	P24385	1.50749	1	1	known DSI
O75604	P08253	6.68593	0.707	0.714	known DSI
O75604	Q00987	29.6193	1	1	known DSI
O75604	Q96EB6	9.81857	1	1	known DSI
O75604	O14965	2.86758	1	1	known DSI
O75604	Q9H5J4	1.49559	0.293	0.569	known DSI
O94782	O60346	14.6187	0.399	1	known DSI
O94782	Q9NVI1	3.54478	0.932	1	known DSI
O94782	Q9BXW9	8.3861	0.932	1	known DSI
O94782	P12004	2.82864	0.932	1	known DSI
O94782	P41134	5.32907	0.509	1	known DSI
O94782	Q02363	2.17982	0.583	1	known DSI
O94782	Q02535	12.6873	0.757	1	known DSI
O94966	O60337	44.7618	1	1	known DSI
O94966	Q5XPI4	1.44466	0.646	1	known DSI
O94966	Q14457	6.64674	0.723	1	known DSI
O94966	Q92828	2.97198	0.35	0.141	known DSI
O94966	Q92769	0.745484	0.596	0.841	known DSI
O94966	Q13547	0.838771	0.568	1	known DSI
O94966	O75581	10.3075	0.8	1	known DSI
O94966	Q86TM6	2.99916	1	1	known DSI
O94966	Q13114	5.10218	0.506	1	known DSI
O94966	Q13490	6.52742	0.765	1	known DSI
O94966	Q13489	0.401483	0.628	1	known DSI
O95630	P55085	24.9205	0.674	1	known DSI
O95630	P17302	9.66548	0.796	1	known DSI
P09936	P09936	0	1	1	known DSI
P09936	P04637	15.3319	1	1	known DSI
P09936	Q9GZV3	1.4364	0.403	0.859	known DSI
P09936	Q92905	15.0285	1	1	known DSI
P09936	Q9NPH5	8.02235	0.605	1	known DSI
P09936	Q16620	134.643	0.788	1	known DSI
P09936	Q9UBN7	43.0048	1	1	known DSI
P09936	Q16665	9.78991	1	1	known DSI
P12956	Q07820	7.36266	0.327	1	known DSI
P15374	Q15797	2.30774	0.716	1	known DSI
P15374	Q06609	38.0022	0.881	1	known DSI
P15374	O15315	7.6517	0.379	1	known DSI
P21580	Q92985	8.17371	0.762	1	known DSI
P21580	Q16625	10.319	0.729	0.679	known DSI
P21580	Q12933	4.79565	0.816	1	known DSI
P21580	Q13546	0	1	1	known DSI
P21580	Q9Y4K3	4.20676	1	1	known DSI
P21580	Q14790	5.33903	1	1	known DSI
P21580	Q14457	68.8284	1	1	known DSI
P21580	Q13137	20.1816	0.533	1	known DSI
P21580	O43353	13.4336	1	1	known DSI
P21580	Q9Y6K9	12.0527	1	1	known DSI
P21580	P04637	7.17914	0.858	1	known DSI
P21580	P19838	8.47225	1	1	known DSI
P21580	Q99683	14.4293	1	1	known DSI
P35125	P14780	0.517909	0.651	0.513	known DSI
P35125	P05412	2.14592	0.456	1	known DSI
P40818	Q92783	13.3396	0.795	1	known DSI
P40818	P55085	18.4075	0.674	1	known DSI
P40818	P04626	19.243	0.826	1	known DSI
P40818	P37088	66.9233	0.583	1	known DSI
P40818	P01130	13.9578	0.608	1	known DSI
P40818	P21860	28.7805	0.795	0.772	known DSI
P40818	O60260	33.6631	1	1	known DSI
P40818	P42261	7.32153	0.795	1	known DSI
P40818	Q8NEM0	24.1369	0.515	1	known DSI
P40818	P56817	1.33445	0.651	1	known DSI
P40818	O15519	3.55895	1	1	known DSI
P40818	O15554	43.6043	0.491	1	known DSI
P40818	Q96J02	4.09133	1	1	known DSI
P40818	P00533	12.7689	1	1	known DSI
P40818	Q99835	6.51957	0.812	0.874	known DSI
P40818	Q9H4P4	39.0515	0.797	1	known DSI
P40818	Q6FHJ7	24.4071	1	1	known DSI
P40818	P08581	13.943	0.795	0.772	known DSI
P40818	Q16665	5.47229	0.795	1	known DSI
P40818	Q96JA1	7.63294	0.114	0.772	known DSI
P40818	P04629	5.01643	1	1	known DSI
P40818	O94979	43.9221	0.653	1	known DSI
P40818	P17302	0.594923	0.795	1	known DSI
P40818	Q9BYB0	5.8893	0.647	1	known DSI
P40818	Q9NR09	12.8291	0.615	1	known DSI
P40818	P42566	38.4096	0.76	1	known DSI
P40818	Q02241	15.8306	1	1	known DSI
P45974	Q08050	15.0993	0.286	1	known DSI
P45974	O95180	0	0.114	0.316	known DSI
P45974	P04637	6.58028	0.41	1	known DSI
P45974	O75444	25.3792	0.239	1	known DSI
P45974	Q9Y5Q3	0.801546	0.479	1	known DSI
P45974	Q86WV6	6.40845	0.278	1	known DSI
P46736	O15287	25.7244	0.932	1	known DSI
P46736	Q14980	12.3446	1	1	known DSI
P46736	O95271	2.36955	1	1	known DSI
P46736	P0C0S8	2.11083	NA	NA	known DSI
P46736	P16104	1.31629	1	1	known DSI
P51784	P25963	15.9791	0.37	1	known DSI
P51784	O14920	2.93909	0.59	1	known DSI
P51784	Q86YC2	8.62709	0.213	1	known DSI
P51784	Q92633	6.36661	0.223	0.841	known DSI
P51784	Q96S59	0	0.272	1	known DSI
P51784	P36897	4.88669	0.59	1	known DSI
P51784	O15111	4.42828	0.59	1	known DSI
P51784	P29590	4.32764	0.891	1	known DSI
P51784	P35226	0	0.415	1	known DSI
P51784	P51587	2.67446	0.552	1	known DSI
P51784	P16104	0.484993	0.259	1	known DSI
P51784	Q14135	28.8412	0.433	1	known DSI
P51784	P98170	3.66862	0.389	1	known DSI
P51784	P04637	8.38545	0.398	1	known DSI
P51784	Q01094	5.5234	0.248	1	known DSI
P51784	O43663	14.6923	0.176	1	known DSI
P51784	Q01831	2.32297	0.286	1	known DSI
P51784	P78406	14.5963	0.176	1	known DSI
P51784	P38936	6.11755	0.301	1	known DSI
P51784	P37173	21.4106	0.59	1	known DSI
P54252	P55072	3.07418	1	1	known DSI
P54252	P78344	7.09914	0.583	1	known DSI
P54252	O60260	0	1	1	known DSI
P54252	Q9UNE7	25.461	1	1	known DSI
P54252	O14757	0.768859	0.932	1	known DSI
P54252	Q92934	15.0822	0.627	1	known DSI
P54252	Q07812	0	0.723	1	known DSI
P54252	Q14457	3.21391	0.596	1	known DSI
P54252	P04637	1.42313	1	1	known DSI
P54252	O15379	4.94369	0.637	1	known DSI
P54578	P61073	37.3586	1	1	known DSI
P54578	O14920	6.31285	1	1	known DSI
P54578	O14641	14.7818	0.324	1	known DSI
P54578	Q86WI3	0.579842	1	1	known DSI
P54578	Q9UBS5	8.37418	0.85	1	known DSI
P54578	Q14457	8.39998	0.682	1	known DSI
P54578	Q96GD4	1.83881	0.59	1	known DSI
P54578	P35222	19.4674	1	1	known DSI
P54578	Q9NYJ8	14.4656	0.368	1	known DSI
P54578	P10275	3.87155	0.623	1	known DSI
P62068	Q16777	10.3815	NA	NA	known DSI
P62068	Q16778	25.6037	0.236	1	known DSI
P62068	O60346	8.90519	0.432	1	known DSI
P62068	P42261	13.16	0.61	0.523	known DSI
P62068	Q99259	5.64494	0.585	0.62	known DSI
Q01804	Q01831	2.60592	0.444	1	known DSI
Q0WX57	Q9Y256	7.76223	0.653	1	known DSI
Q0WX57	Q9H7L9	1.23743	1	1	known DSI
Q0WX57	P51449	0.404819	0.464	1	known DSI
Q0WX57	O95760	5.86665	0.194	1	known DSI
Q0WX57	Q92769	1.19045	0.762	1	known DSI
Q13107	P19474	0.639649	0.812	1	known DSI
Q13107	Q13107	6.67216	1	1	known DSI
Q13107	O43318	5.03614	0.431	1	known DSI
Q13107	Q7Z6Z7	4.3256	0.891	1	known DSI
Q13107	Q12933	0.312557	0.652	1	known DSI
Q13107	O15530	12.8631	0.59	1	known DSI
Q13107	Q13546	192.124	0.806	1	known DSI
Q13107	O95786	4.48608	0.222	1	known DSI
Q13107	P36897	3.46907	0.798	1	known DSI
Q13107	P15884	0.822013	0.386	1	known DSI
Q13107	Q08999	21.6645	0.314	1	known DSI
Q13107	P28749	2.40127	0.314	0.714	known DSI
Q13107	P06400	28.603	0.585	1	known DSI
Q13107	P04637	2.28696	0.88	1	known DSI
Q13107	P51449	6.61496	0.258	1	known DSI
Q13107	Q92769	1.02155	0.555	1	known DSI
Q13107	Q15287	9.19512	0.696	1	known DSI
Q13107	Q8WWY3	2.25409	1	1	known DSI
Q13107	O43395	1.37726	1	1	known DSI
Q13107	O75365	46.0118	0.37	1	known DSI
Q13107	Q13485	7.83501	0.426	1	known DSI
Q13107	Q02556	6.75829	0.328	1	known DSI
Q13107	Q92819	4.10696	0.349	1	known DSI
Q13107	Q9Y4K3	5.43405	0.644	1	known DSI
Q13107	Q15306	0	0.402	1	known DSI
Q13107	P35222	8.67251	1	1	known DSI
Q13107	P62937	12.6594	0.796	1	known DSI
Q13107	P49116	11.1438	0.247	0.714	known DSI
Q13107	P29274	1.23213	0.491	1	known DSI
Q14694	Q9Y4K3	9.91734	1	1	known DSI
Q14694	P20226	0.795035	0.59	1	known DSI
Q14694	Q14457	0	1	1	known DSI
Q14694	P54646	17.8176	1	1	known DSI
Q14694	Q13131	9.62979	1	1	known DSI
Q14694	P43246	0.28024	0.715	1	known DSI
Q14694	Q9Y6K9	20.0118	1	1	known DSI
Q14694	Q8N6T7	21.3698	0.671	1	known DSI
Q14694	Q03518	67.1184	0.425	0.646	known DSI
Q14694	P0C0S5	0.575409	0.341	1	known DSI
Q14694	Q9UL17	17.811	0.891	1	known DSI
Q14694	P13569	4.75659	0.723	1	known DSI
Q14694	P04637	20.1483	1	1	known DSI
Q14694	P05556	0.712703	0.576	1	known DSI
Q14694	P18084	0.614952	0.481	0.743	known DSI
Q14694	P60484	4.22294	0.744	1	known DSI
Q14694	P23396	11.4422	1	1	known DSI
Q14694	P62807	13.8559	0.197	1	known DSI
Q14694	P42771	17.2222	0.564	1	known DSI
Q14694	O60493	9.19417	0.484	1	known DSI
Q15040	O15524	10.7641	0.615	1	known DSI
Q504Q3	Q9Y294	12.2206	0.454	1	known DSI
Q53GS9	Q96GD4	0.758371	0.788	1	known DSI
Q5D1E8	Q13546	3.00772	1	1	known DSI
Q5D1E8	Q9Y4K3	4.48801	1	1	known DSI
Q5D1E8	Q12933	0.653446	0.875	1	known DSI
Q5D1E8	O43474	3.04203	1	1	known DSI
Q5T2D3	P60484	1.37394	1	1	known DSI
Q5VV17	P04637	0	NA	NA	known DSI
Q5VV17	O15105	12.4527	NA	NA	known DSI
Q5VVJ2	Q16777	2.08804	NA	NA	known DSI
Q5VVJ2	P0C0S8	2.38678	NA	NA	known DSI
Q5VVQ6	P55072	0.752957	1	1	known DSI
Q5VVQ6	Q96J02	0	0.765	1	known DSI
Q5VVQ6	P17661	11.1417	0.139	1	known DSI
Q6GQQ9	Q13114	0	0.771	1	known DSI
Q6GQQ9	Q9Y4K3	41.3923	1	1	known DSI
Q6GQQ9	P00533	0	0.649	1	known DSI
Q6GQQ9	Q13546	8.04482	1	1	known DSI
Q6GQQ9	P43403	12.182	1	1	known DSI
Q6R6M4	Q9Y256	6.81596	1	1	known DSI
Q6R6M4	Q9BYX4	7.18461	0.681	1	known DSI
Q6R6M4	O95786	13.2551	1	1	known DSI
Q6R6M4	Q9H7L9	11.0664	1	1	known DSI
Q6R6M4	Q99538	5.1349	0.858	0.841	known DSI
Q6R6M4	O95863	1.19231	0.789	1	known DSI
Q6R6M4	Q92819	34.187	0.789	1	known DSI
Q6R6M4	P16104	17.5759	0.639	1	known DSI
Q6R6M4	O43623	8.4823	0.789	1	known DSI
Q6R6M4	Q15672	20.8244	0.762	1	known DSI
Q6R6M4	P30304	12.9961	0.781	1	known DSI
Q70CQ1	P62807	9.36037	0.46	1	known DSI
Q70CQ1	Q02790	4.7891	0.518	1	known DSI
Q70CQ1	Q13451	0	0.518	1	known DSI
Q70CQ1	P04637	1.68748	0.606	1	known DSI
Q70CQ1	Q16778	11.251	0.46	1	known DSI
Q70CQ2	Q8IYW5	19.1846	1	1	known DSI
Q70CQ2	O15169	1.55255	0.908	1	known DSI
Q70CQ2	Q9Y2T1	31.7943	1	1	known DSI
Q70CQ3	O94826	16.6346	0.277	1	known DSI
Q70CQ3	P21796	0.942854	0.702	1	known DSI
Q70CQ3	Q15388	15.0945	0.277	1	known DSI
Q70CQ3	Q8IWA4	5.75768	1	1	known DSI
Q70CQ3	O95140	79.53	1	1	known DSI
Q70CQ3	Q8IXI2	39.4339	0.746	1	known DSI
Q70EK9	Q16777	1.13382	NA	NA	known DSI
Q70EK9	P62807	18.1255	0.189	0.638	known DSI
Q70EK9	P37275	8.15026	0.381	0.881	known DSI
Q70EL2	P07992	13.8326	1	1	known DSI
Q70EL3	P30291	15.8525	0.431	0.841	known DSI
Q70EL3	Q9ULZ3	25.4654	1	1	known DSI
Q70EL3	P12956	8.81646	0.401	1	known DSI
Q86T82	P40305	0	0.891	0.723	known DSI
Q86T82	P46527	19.9932	1	1	known DSI
Q86T82	Q05516	13.5844	0.615	1	known DSI
Q86T82	P20248	11.2246	1	1	known DSI
Q86T82	Q9H211	6.86656	1	1	known DSI
Q86T82	P01106	3.76209	1	1	known DSI
Q86T82	P0C0S8	9.59229	NA	NA	known DSI
Q86T82	P78396	4.39006	1	1	known DSI
Q86UV5	P08151	0	0.158	1	known DSI
Q86UV5	Q12933	14.3831	0.652	1	known DSI
Q86UV5	P04908	1.88754	0.092	1	known DSI
Q86UV5	Q6FI13	221.112	NA	NA	known DSI
Q8NB14	Q9UHD2	2.49781	0.59	1	known DSI
Q8TEY7	P49407	13.245	1	1	known DSI
Q8TEY7	Q92813	0	0.374	0.543	known DSI
Q8TEY7	O43303	11.6425	1	1	known DSI
Q8TEY7	Q9Y6N7	5.99953	0.877	1	known DSI
Q8TEY7	P07550	3.72635	0.86	1	known DSI
Q8TEY7	P11234	4.93534	1	0.543	known DSI
Q8TEY7	P32121	7.34629	0.891	1	known DSI
Q92560	P25490	3.82229	1	1	known DSI
Q92560	P38398	1.97394	1	1	known DSI
Q92560	Q96CW5	3.62713	0.465	1	known DSI
Q92560	Q01167	1.41175	1	1	known DSI
Q92560	Q13887	0	0.935	1	known DSI
Q92560	P16104	3.37278	0.521	1	known DSI
Q92560	P0C0S8	4.59905	NA	NA	known DSI
Q92560	Q16777	6.3265	NA	NA	known DSI
Q92560	O15294	26.3937	1	1	known DSI
Q92560	P51610	0.296253	0.935	1	known DSI
Q92560	P27348	2.18813	1	1	known DSI
Q92905	Q13619	43.8718	0.771	1	known DSI
Q92905	Q9NZQ7	0.579991	0.529	1	known DSI
Q92905	O43623	4.18261	0.869	1	known DSI
Q92905	O95863	9.80772	0.931	1	known DSI
Q92995	P60484	0.291963	1	1	known DSI
Q92995	P11441	4.23743	1	1	known DSI
Q92995	Q14457	2.74569	1	1	known DSI
Q92995	P01106	4.65374	1	1	known DSI
Q92995	Q86WV6	0.633219	0.869	1	known DSI
Q92995	O75030	4.37133	1	1	known DSI
Q92995	Q96RL1	34.3807	0.794	1	known DSI
Q92995	Q07820	7.03836	0.78	1	known DSI
Q92995	Q14694	0.955378	1	1	known DSI
Q92995	Q13309	5.06825	0.891	1	known DSI
Q93008	A5PKW4	4.50806	0.59	0.521	known DSI
Q93008	P04626	6.48369	0.636	1	known DSI
Q93008	P37840	1.7797	1	1	known DSI
Q93008	P16949	2.87267	0.829	1	known DSI
Q93008	O95999	0.794645	0.647	1	known DSI
Q93008	P11308	5.65475	0.789	1	known DSI
Q93008	O43524	2.01643	1	1	known DSI
Q93008	Q13485	19.2288	1	1	known DSI
Q93008	P50542	1.29013	1	1	known DSI
Q93008	Q9Y2J4	2.37527	0.692	1	known DSI
Q93008	P42566	0	0.464	1	known DSI
Q93008	P43403	0	0.695	1	known DSI
Q93008	Q96RU7	13.8883	1	1	known DSI
Q93008	Q9NYV9	3.72481	0.289	0.687	known DSI
Q93008	Q86YT6	2.24124	1	1	known DSI
Q93008	P12830	2.32264	0.619	1	known DSI
Q93008	Q12809	6.5184	0.619	0.841	known DSI
Q93008	Q96J02	15.5898	1	1	known DSI
Q93008	Q99683	2.69926	0.619	1	known DSI
Q93008	Q9H992	0	1	1	known DSI
Q93008	Q96L34	0.733137	1	1	known DSI
Q93008	Q9HCE7	0.250152	1	1	known DSI
Q93008	Q15797	15.141	1	1	known DSI
Q93008	P42345	5.09726	1	1	known DSI
Q93008	Q86YR5	10.5814	0.523	1	known DSI
Q93008	O60285	0	0.59	1	known DSI
Q93008	P48431	8.00503	1	1	known DSI
Q93008	P14921	3.94897	0.886	1	known DSI
Q93008	Q07820	0.585392	0.403	1	known DSI
Q93008	Q15051	2.05576	0.338	1	known DSI
Q93008	Q15154	18.4722	1	1	known DSI
Q93008	Q53EZ4	10.0559	0.728	1	known DSI
Q93008	P04637	10.7367	1	1	known DSI
Q93008	P35222	7.85014	1	1	known DSI
Q93008	Q9NRM7	3.89087	1	1	known DSI
Q93008	P23588	0.300545	0.43	1	known DSI
Q93008	P60842	0.569838	0.416	1	known DSI
Q93008	Q969H0	13.8654	1	1	known DSI
Q93008	P46937	5.04517	1	1	known DSI
Q93008	Q8NAP3	12.1403	0.935	1	known DSI
Q93008	O00327	9.25673	0.935	1	known DSI
Q93008	P33981	15.2893	1	1	known DSI
Q93009	Q99496	3.07411	0.954	1	known DSI
Q93009	P10276	1.63056	0.758	1	known DSI
Q93009	O43524	0.645116	0.866	1	known DSI
Q93009	Q04206	4.45249	0.94	1	known DSI
Q93009	Q92993	0	0.919	1	known DSI
Q93009	Q9Y253	7.59965	0.876	1	known DSI
Q93009	Q14669	3.92802	1	1	known DSI
Q93009	Q9NS91	9.68216	0.881	1	known DSI
Q93009	P08151	3.12838	0.866	1	known DSI
Q93009	P10275	4.50352	0.881	1	known DSI
Q93009	Q8IXJ9	11.2176	0.762	1	known DSI
Q93009	Q49AN0	2.66779	1	1	known DSI
Q93009	Q16526	4.34615	1	1	known DSI
Q93009	Q9UPP1	0.859675	0.866	1	known DSI
Q93009	P04198	12.389	0.866	1	known DSI
Q93009	P35568	8.3419	0.663	1	known DSI
Q93009	Q9UER7	26.6568	0.94	1	known DSI
Q93009	O15151	6.26643	1	1	known DSI
Q93009	Q12778	7.87695	0.866	1	known DSI
Q93009	Q9Y6K9	7.00024	0.881	1	known DSI
Q93009	P26358	2.10109	1	1	known DSI
Q93009	Q96T88	13.5916	1	1	known DSI
Q93009	O43684	4.94505	0.444	1	known DSI
Q93009	O14773	1.84703	0.652	0.646	known DSI
Q93009	Q9Y4H2	5.83917	0.663	1	known DSI
Q93009	Q14527	3.52507	1	1	known DSI
Q93009	P98177	9.42487	0.94	1	known DSI
Q93009	P37231	9.69845	1	1	known DSI
Q93009	P60484	1.1478	1	1	known DSI
Q93009	P06400	3.9901	0.954	1	known DSI
Q93009	Q13546	3.47884	0.881	1	known DSI
Q93009	O14965	6.27381	1	1	known DSI
Q93009	Q96EP1	5.2729	1	1	known DSI
Q93009	P29590	6.67615	1	1	known DSI
Q93009	P19838	3.42317	0.866	1	known DSI
Q93009	P62807	4.74921	0.182	1	known DSI
Q93009	Q9HAW4	12.844	0.876	1	known DSI
Q93009	Q01860	26.3082	0.94	1	known DSI
Q93009	P35226	10.0765	0.688	1	known DSI
Q93009	Q16665	2.53091	0.94	1	known DSI
Q93009	Q03468	1.13148	1	1	known DSI
Q93009	Q8IYW5	0.512358	1	1	known DSI
Q93009	P12004	0	0.781	1	known DSI
Q93009	Q01831	3.38019	0.919	1	known DSI
Q93009	P51965	4.33822	1	1	known DSI
Q93009	Q13127	4.7961	0.94	1	known DSI
Q93009	Q9NRC8	8.29355	1	1	known DSI
Q93009	Q00987	10.5609	1	1	known DSI
Q93009	P04637	8.59303	1	1	known DSI
Q93009	Q12888	70.1342	0.904	1	known DSI
Q93009	Q9NSA3	39.5576	0.954	1	known DSI
Q93009	P35222	0.131315	0.904	1	known DSI
Q93009	Q9H992	17.3959	1	1	known DSI
Q93009	O60341	1.18984	0.954	1	known DSI
Q93009	O43663	8.89531	0.306	1	known DSI
Q93009	Q2YD98	3.55288	1	1	known DSI
Q93009	Q9BZS1	19.5748	1	1	known DSI
Q93009	P14373	2.81277	1	1	known DSI
Q96BN8	Q9Y6K9	0	1	1	known DSI
Q96DC9	Q9Y4K3	0.568316	0.552	1	known DSI
Q96DC9	Q13114	0.963029	0.506	0.696	known DSI
Q96DC9	Q9Y468	8.56389	0.373	1	known DSI
Q96DX7	Q9Y577	27.8105	1	1	known DSI
Q96FW1	Q9Y4K3	0.517154	1	1	known DSI
Q96FW1	Q13114	8.09759	0.428	1	known DSI
Q96FW1	Q13490	2.38576	0.479	1	known DSI
Q96FW1	P84022	24.4889	0.831	1	known DSI
Q96FW1	Q15796	33.5262	0.388	1	known DSI
Q96FW1	P61088	1.42331	0.932	1	known DSI
Q96FW1	P27694	11.4995	1	1	known DSI
Q96FW1	Q08050	7.32208	1	1	known DSI
Q96FW1	P04637	2.86291	1	1	known DSI
Q96FW1	P10636	7.28754	0.636	1	known DSI
Q96FW1	Q8TB45	0.390719	NA	NA	known DSI
Q96FW1	O95863	0.380185	0.378	1	known DSI
Q96FW1	P03372	2.1437	0.4	1	known DSI
Q96G74	Q12933	6.3899	0.647	1	known DSI
Q96G74	O00463	1.8613	0.647	1	known DSI
Q96G74	Q9Y4K3	0	0.697	1	known DSI
Q96G74	O95071	10.0949	0.649	1	known DSI
Q96G74	O14737	40.4036	0.409	1	known DSI
Q96G74	Q13114	2.10942	0.685	1	known DSI
Q96G74	P04637	8.44469	0.533	1	known DSI
Q96JH7	Q9NY99	2.64191	0.085	1	known DSI
Q96K76	Q9UGP5	0.838311	0.933	1	known DSI
Q96K76	P35222	18.9191	1	1	known DSI
Q96K76	P12830	3.34805	1	1	known DSI
Q96K76	O95863	0	1	1	known DSI
Q96K76	P06746	25.4079	1	1	known DSI
Q96RU2	P24864	2.40605	0.606	1	known DSI
Q96RU2	P05412	14.6541	1	1	known DSI
Q96RU2	Q969H0	1.67112	1	1	known DSI
Q96RU2	P04637	0.810588	1	1	known DSI
Q96RU2	Q9HAW4	4.88576	1	1	known DSI
Q96RU2	Q12888	9.50315	1	1	known DSI
Q96RU2	P01106	1.39577	1	1	known DSI
Q96RU2	O96017	36.1723	1	1	known DSI
Q96RU2	Q16665	0	0.795	1	known DSI
Q96RU2	O60341	9.52751	1	1	known DSI
Q96RU2	Q9HCX3	11.8357	1	1	known DSI
Q9BXU7	P10275	1.07087	0.223	1	known DSI
Q9BXU7	P0C0S8	27.2751	NA	NA	known DSI
Q9BXU7	O15105	13.6559	0.529	1	known DSI
Q9BXU7	Q00987	7.20235	1	1	known DSI
Q9BXU7	O43663	0.544832	0.282	1	known DSI
Q9H0E7	Q16777	28.1028	NA	NA	known DSI
Q9H0E7	Q13257	1.87801	1	1	known DSI
Q9H0E7	Q01860	12.7603	0.484	1	known DSI
Q9H0E7	P0C0S8	5.5751	NA	NA	known DSI
Q9H0E7	Q12834	3.428	1	1	known DSI
Q9H0E7	Q16778	16.5134	0.134	1	known DSI
Q9H3M9	Q13887	1.81606	0.158	0.874	known DSI
Q9H9J4	P62807	8.62024	0.094	1	known DSI
Q9H9J4	P14780	28.127	0.762	0.519	known DSI
Q9H9J4	P04637	6.49951	1	1	known DSI
Q9HBJ7	Q16777	70.5721	NA	NA	known DSI
Q9HBJ7	Q9HAW4	2.13729	0.481	1	known DSI
Q9HBJ7	P04637	0	1	1	known DSI
Q9NQC7	Q9UHD2	7.75209	1	1	known DSI
Q9NQC7	Q02246	6.60359	0.63	0.542	known DSI
Q9NQC7	O43318	30.7777	1	1	known DSI
Q9NQC7	P31749	0	0.765	1	known DSI
Q9NQC7	Q9NZN5	4.60537	0.612	1	known DSI
Q9NQC7	O15105	7.2802	0.954	1	known DSI
Q9NQC7	Q96AX9	6.57675	0.634	1	known DSI
Q9NQC7	Q6Q0C0	1.26655	0.889	0.542	known DSI
Q9NQC7	P49116	0	0.858	0.594	known DSI
Q9NQC7	Q14669	0.638703	1	1	known DSI
Q9NQC7	Q9Y6K9	1.48835	1	1	known DSI
Q9NQC7	Q8NHQ1	65.0254	1	1	known DSI
Q9NQC7	P20749	1.18046	1	1	known DSI
Q9NQC7	P53350	12.529	1	1	known DSI
Q9NQC7	P06239	6.19173	1	1	known DSI
Q9NQC7	O43353	1.30451	1	1	known DSI
Q9NQC7	O95786	49.0735	1	1	known DSI
Q9NQC7	P04637	1.35119	1	1	known DSI
Q9NQC7	Q9Y4K3	11.3418	0.861	1	known DSI
Q9NQC7	P04629	12.9745	0.717	0.542	known DSI
Q9NQC7	Q9NPH5	2.16232	0.535	1	known DSI
Q9NQC7	O14640	5.83893	0.908	1	known DSI
Q9NQC7	Q12933	17.3982	1	1	known DSI
Q9NQC7	Q13546	1.04369	1	1	known DSI
Q9NQC7	P78352	3.39696	0.721	1	known DSI
Q9NQC7	P36897	12.7937	0.889	0.542	known DSI
Q9NQC7	Q04206	8.52197	1	1	known DSI
Q9P275	P04179	0	0.563	0.696	known DSI
Q9P275	O95602	0	0.234	1	known DSI
Q9P275	P01106	4.98014	0.762	1	known DSI
Q9P275	Q9H6R0	6.73685	0.492	1	known DSI
Q9P275	Q9Y570	12.0884	0.572	1	known DSI
Q9P275	Q16778	0	0.207	1	known DSI
Q9P2H5	Q8NFZ5	20.1012	0.158	1	known DSI
Q9P2H5	P21796	13.4392	0.14	1	known DSI
Q9P2H5	Q96GD4	2.08885	0.59	1	known DSI
Q9UGI0	Q15910	3.26431	0.609	1	known DSI
Q9UHP3	P05067	5.12679	0.81	1	known DSI
Q9UHP3	P04234	1.24634	0.179	0.841	known DSI
Q9UHP3	Q9Y4K3	9.98532	0.757	1	known DSI
Q9UHP3	O00463	10.3565	0.729	1	known DSI
Q9UHP3	Q13114	0	0.729	1	known DSI
Q9UHP3	Q8N4S9	25.4987	0.088	0.841	known DSI
Q9UHP3	P50991	13.1505	0.187	1	known DSI
Q9UHP3	O95271	41.3623	0.915	1	known DSI
Q9UK80	Q16777	2.36482	NA	NA	known DSI
Q9UK80	O95760	13.4663	0.931	1	known DSI
Q9UK80	Q13546	4.83554	0.931	1	known DSI
Q9UK80	P0C0S8	2.96122	NA	NA	known DSI
Q9UK80	O95786	17.2522	0.931	1	known DSI
Q9UK80	Q9BZS1	0.960681	1	1	known DSI
Q9UK80	Q86WV6	7.93852	0.931	1	known DSI
Q9UK80	P23771	2.11823	1	1	known DSI
Q9UK80	Q9H9S0	10.4448	0.931	1	known DSI
Q9UK80	P51587	6.9736	1	1	known DSI
Q9UK80	P36507	4.06605	1	1	known DSI
Q9UK80	Q9UIF9	38.5459	0.871	1	known DSI
Q9UMW8	Q15750	2.39527	0.261	1	known DSI
Q9UMW8	P49116	11.7734	0.164	0.714	known DSI
Q9UMW8	O43318	0.578521	0.431	1	known DSI
Q9UMW8	Q9Y6K9	5.189	0.523	1	known DSI
Q9UMW8	P05161	1.52628	1	1	known DSI
Q9UMW8	P60484	2.12911	0.59	1	known DSI
Q9UPT9	P35354	3.53503	0.484	0.671	known DSI
Q9UPT9	P0C0S8	9.07453	NA	NA	known DSI
Q9UPT9	P14635	12.5811	1	1	known DSI
Q9UPT9	Q14469	5.47121	1	1	known DSI
Q9UPT9	P09467	18.1507	0.789	0.714	known DSI
Q9UPT9	P62807	18.6015	0.46	1	known DSI
Q9UPT9	Q13469	5.67733	1	1	known DSI
Q9UPT9	P54274	2.42115	0.543	1	known DSI
Q9UPT9	Q96EB6	3.99266	1	1	known DSI
Q9UPT9	O60341	8.74368	1	1	known DSI
Q9UPT9	P48431	0	1	1	known DSI
Q9UPT9	P14780	1.20686	0.651	0.519	known DSI
Q9UPT9	P01106	2.08562	1	1	known DSI
Q9UPT9	Q86WV6	2.48374	0.931	1	known DSI
Q9UPT9	P35226	5.45531	0.789	1	known DSI
Q9UPT9	Q16778	1.2739	0.46	1	known DSI
Q9UPT9	Q16777	4.93125	NA	NA	known DSI
Q9UPU5	Q92466	0	0.552	1	known DSI
Q9UPU5	P04637	0.541853	0.398	1	known DSI
Q9Y2K6	Q92813	1.34615	0.374	0.469	known DSI
Q9Y2K6	Q16665	11.3365	0.714	1	known DSI
Q9Y2K6	O75943	0.938935	0.286	0.445	known DSI
Q9Y2K6	Q9HAW4	40.1118	0.481	0.569	known DSI
Q9Y2K6	P14618	7.8564	0.271	1	known DSI
Q9Y2K6	P07550	15.0199	0.86	0.569	known DSI
Q9Y2K6	Q9Y4K3	0.698524	0.672	1	known DSI
Q9Y2K6	Q86WV6	9.19114	0.308	1	known DSI
Q9Y2K6	Q16659	2.90103	0.714	1	known DSI
Q9Y4E8	Q16778	0.313467	0.393	1	known DSI
Q9Y4E8	P84022	5.77417	1	1	known DSI
Q9Y4E8	O95786	1.85561	0.681	1	known DSI
Q9Y4E8	Q9HAU4	4.22063	1	1	known DSI
Q9Y4E8	P21796	29.7148	0.194	1	known DSI
Q9Y4E8	Q14494	9.46029	0.237	1	known DSI
Q9Y4E8	Q16656	10.8798	0.178	1	known DSI
Q9Y4E8	P51449	1.01236	0.275	1	known DSI
Q9Y4E8	Q14145	54.908	1	1	known DSI
Q9Y4E8	P42574	7.87833	0.651	1	known DSI
Q9Y4E8	Q14258	2.02631	1	1	known DSI
Q9Y4E8	Q7Z569	2.21057	0.718	1	known DSI
Q9Y4E8	P36894	32.7052	1	0.342	known DSI
Q9Y4E8	P25054	39.6722	0.891	1	known DSI
Q9Y4E8	P62877	5.13772	1	1	known DSI
Q9Y4E8	O43541	4.51583	1	1	known DSI
Q9Y4E8	Q15020	7.62712	0.502	1	known DSI
Q9Y4E8	P62807	1.47739	0.393	1	known DSI
Q9Y4E8	P36897	14.9772	1	1	known DSI
Q9Y4E8	O15111	17.7435	0.761	1	known DSI
Q9Y4E8	Q8WWY3	6.62548	0.181	1	known DSI
Q9Y4E8	Q15797	4.61558	1	1	known DSI
Q9Y4E8	Q15796	7.95536	1	1	known DSI
Q9Y4E8	Q13127	7.37292	0.58	1	known DSI
Q9Y4E8	Q00987	0.256999	1	1	known DSI
Q9Y4E8	P35222	3.32567	0.891	1	known DSI
Q9Y4E8	O95140	22.6136	0.204	1	known DSI
Q9Y4E8	Q13501	9.90863	1	1	known DSI
Q9Y4E8	P25963	6.95604	0.432	1	known DSI
Q9Y5E6	P19838	0.437401	0.313	0.428	known DSI
Q9Y5K5	P25963	1.54224	0.931	1	known DSI
Q9Y5K5	P35228	6.29778	0.603	1	known DSI
Q9Y5K5	Q9UMS4	11.3598	0.834	1	known DSI
Q9Y5K5	P36897	13.0529	1	1	known DSI
Q9Y5K5	Q01094	18.976	1	1	known DSI
Q9Y5K5	Q99835	3.24353	1	0.874	known DSI
Q9Y5T5	Q16778	2.81392	0.46	1	known DSI
Q9Y5T5	Q9H9S0	8.1002	1	1	known DSI
Q9Y5T5	P53350	0.884314	1	1	known DSI
Q9Y5T5	P0C0S8	4.34762	NA	NA	known DSI
Q9Y5T5	Q16777	133.179	NA	NA	known DSI
Q9Y6I4	Q16778	37.0038	0.46	1	known DSI
Q9Y6I4	P62807	6.06682	0.46	1	known DSI
Q9Y6I4	Q16777	15.0209	NA	NA	known DSI
Q9Y6I4	O95786	2.66438	0.299	1	known DSI
Q9Y6I4	Q96RL1	56.244	1	1	known DSI
Q9Y6I4	Q9H9S0	0.912303	0.304	1	known DSI
Q9Y6I4	P16104	4.96757	0.932	1	known DSI
Q9Y6I4	P0C0S8	35.349	NA	NA	known DSI
Q9Y6I4	P04637	16.1035	0.932	1	known DSI
Q9Y6I4	O14757	0	1	1	known DSI
A6NNY8	O95863	19.5152	0.273	1	known DSI
A6NNY8	O95786	0.275509	1	1	known DSI
O00487	P01584	10.499	0.595	1	known DSI
O00487	P62993	24.6196	0.321	1	known DSI
O00487	Q04771	3.01893	0.59	0.543	known DSI
O15372	O95863	3.83608	0.534	1	known DSI
O94782	O75385	0.687788	0.59	1	known DSI
O94782	P10914	2.33319	0.417	1	known DSI
O94782	Q9BZK7	6.53777	0.891	1	known DSI
O94782	Q16635	6.11531	0.583	0.696	known DSI
O94782	P03372	1.3928	0.544	1	known DSI
O94782	O95863	1.13621	0.533	1	known DSI
O94782	P62249	1.0978	0.388	1	known DSI
O94966	P04150	61.9164	0.407	1	known DSI
O94966	Q01844	36.1901	NA	NA	known DSI
O94966	Q8IVP5	22.8397	0.477	0.352	known DSI
O94966	Q9Y6Q9	29.5299	0.293	1	known DSI
O95630	P00533	3.79758	1	1	known DSI
P09936	P10636	27.0284	1	1	known DSI
P09936	P37840	13.5649	0.788	1	known DSI
P09936	P19838	30.8172	0.526	1	known DSI
P09936	P10145	23.6177	0.491	0.469	known DSI
P09936	P05231	10.1967	0.664	0.615	known DSI
P09936	P36897	5.25787	0.59	0.714	known DSI
P09936	Q15796	5.8342	0.593	1	known DSI
P09936	P84022	9.97411	0.593	1	known DSI
P09936	P25963	24.6535	0.595	1	known DSI
P15374	Q08050	3.46614	0.319	1	known DSI
P21580	Q9Y572	4.54958	1	1	known DSI
P35125	Q05586	4.70533	0.511	1	known DSI
P40818	Q7LBR1	10.5223	0.921	1	known DSI
P40818	P29466	16.4429	0.795	1	known DSI
P40818	P37840	0	0.812	1	known DSI
P40818	Q9HCE0	22.7287	0.497	1	known DSI
P40818	P48431	16.5521	0.649	1	known DSI
P40818	Q4U2R8	0.158747	0.317	0.772	known DSI
P40818	Q16620	3.59545	1	1	known DSI
P45974	P35222	22.3053	0.891	1	known DSI
P45974	O43623	0	0.249	1	known DSI
P45974	P49411	1.81606	0.365	0.696	known DSI
P45974	Q92769	4.28696	0.614	1	known DSI
P45974	P19544	0	0.278	1	known DSI
P45974	Q9Y4K3	27.1673	0.881	1	known DSI
P46736	O60674	4.88341	1	1	known DSI
P46736	Q96P20	8.59055	0.421	1	known DSI
P51784	O95863	2.20057	0.158	1	known DSI
P51784	P62136	1.73492	0.59	1	known DSI
P51784	O14497	1.87119	0.185	1	known DSI
P51784	Q15233	3.48294	0.337	1	known DSI
P51784	Q16236	0.647456	0.891	1	known DSI
P51784	Q9H040	9.45398	0.651	1	known DSI
P51784	O00425	0.774209	0.388	1	known DSI
P54252	Q13635	6.92022	0.668	1	known DSI
P54252	O43474	7.77149	0.553	1	known DSI
P54252	Q9BXW4	19.6373	0.421	1	known DSI
P54252	O95166	28.6816	1	1	known DSI
P54252	Q15382	8.35451	0.449	1	known DSI
P54578	P08670	2.7408	0.663	1	known DSI
P54578	Q9H5J4	26.573	0.261	0.588	known DSI
P54578	O95786	2.0479	1	1	known DSI
P54578	P14635	32.061	0.59	1	known DSI
P54578	P12956	10.2713	1	1	known DSI
P54578	Q9UPN3	7.89336	0.288	1	known DSI
P54578	Q96RJ0	13.4725	0.272	1	known DSI
P54578	P25963	5.31662	0.516	1	known DSI
P62068	P10275	10.2199	0.436	1	known DSI
P62068	P06733	3.30005	0.297	1	known DSI
P62068	P26927	7.69318	0.651	0.427	known DSI
Q01804	Q7Z434	2.29232	1	0.696	known DSI
Q13107	Q15382	13.2365	0.23	1	known DSI
Q13107	Q15672	3.47078	0.429	1	known DSI
Q14694	O43623	0.76461	0.583	1	known DSI
Q14694	P04049	15.0834	0.681	1	known DSI
Q14694	P36888	8.07889	0.825	1	known DSI
Q14694	P37198	1.43057	0.649	1	known DSI
Q14694	Q96DH6	3.20374	0.151	1	known DSI
Q14694	Q13309	0.567173	0.891	1	known DSI
Q14694	Q13485	6.95796	0.699	1	known DSI
Q14694	O43474	14.5188	0.66	1	known DSI
Q14694	P43405	28.7127	0.699	1	known DSI
Q14694	P48764	12.117	0.104	0.469	known DSI
Q14694	P24385	0	1	1	known DSI
Q14694	Q9GZQ8	0	1	1	known DSI
Q14694	Q8WX94	5.424	NA	NA	known DSI
Q14694	P15880	13.0723	0.41	1	known DSI
Q15018	Q96P20	13.5644	0.605	1	known DSI
Q15040	Q07820	4.20167	0.147	1	known DSI
Q4G0A6	Q08050	19.8578	NA	NA	known DSI
Q504Q3	Q99708	25.8688	0.47	1	known DSI
Q53GS9	O96017	3.11747	1	1	known DSI
Q53GS9	P42224	3.82034	0.323	1	known DSI
Q53GS9	P37275	4.14183	0.388	1	known DSI
Q5T2D3	P04637	15.7024	1	1	known DSI
Q5VV17	P46937	3.70643	NA	NA	known DSI
Q5VV17	Q14653	0.430146	NA	NA	known DSI
Q5VV17	Q07820	6.51676	NA	NA	known DSI
Q5VV17	Q9HCE7	4.50619	NA	NA	known DSI
Q5VVJ2	Q86WV6	3.13007	1	1	known DSI
Q6GQQ9	Q13042	11.4427	0.703	1	known DSI
Q6GQQ9	P48431	5.69981	1	1	known DSI
Q6GQQ9	P08069	1.14584	0.831	1	known DSI
Q6GQQ9	P35222	23.6728	1	1	known DSI
Q6GQQ9	O60341	3.26725	1	1	known DSI
Q6R6M4	O60885	9.50781	0.528	1	known DSI
Q6R6M4	Q16236	3.01188	0.891	1	known DSI
Q70CQ1	P28562	4.18971	0.531	1	known DSI
Q70CQ1	Q86WV6	1.24018	0.363	1	known DSI
Q70CQ1	P60484	4.61536	0.59	1	known DSI
Q70CQ1	Q9HC16	27.3444	0.439	1	known DSI
Q70CQ2	Q9UKV5	10.2568	1	1	known DSI
Q70EK8	P25963	0	0.694	0.313	known DSI
Q70EK9	Q8WYQ5	8.62664	0.325	0.54	known DSI
Q70EL4	P37275	12.3302	0.392	1	known DSI
Q7L8S5	O00429	1.6403	NA	NA	known DSI
Q7L8S5	O14965	40.0051	NA	NA	known DSI
Q86T82	O95863	6.97256	0.564	1	known DSI
Q86T82	Q99814	9.5817	0.564	1	known DSI
Q86UV5	Q04206	6.06946	0.373	1	known DSI
Q86UV5	Q8N6T7	8.79463	0.671	1	known DSI
Q8N5J2	P46937	1.99439	0.185	1	known DSI
Q8NB14	O60341	9.10216	0.572	1	known DSI
Q8NB14	P01106	5.78168	0.391	1	known DSI
Q8TEY7	P35813	34.0872	0.59	1	known DSI
Q8TEY7	O60260	0.341535	1	1	known DSI
Q8TEY7	P28562	10.0858	0.531	1	known DSI
Q8TEY7	P01106	2.48003	0.588	1	known DSI
Q92560	Q6FI13	6.95383	NA	NA	known DSI
Q92560	P46531	22.3612	1	1	known DSI
Q92560	Q15831	0.990717	1	1	known DSI
Q92560	P60484	0.412096	1	1	known DSI
Q92995	P53396	3.11468	0.27	1	known DSI
Q92995	Q02218	2.36896	0.518	1	known DSI
Q92995	Q8NEB9	29.9176	1	1	known DSI
Q92995	Q96P20	7.86432	0.858	1	known DSI
Q92995	Q92547	13.5426	0.418	1	known DSI
Q93008	Q9NZQ7	13.0161	0.556	0.714	known DSI
Q93008	Q14457	10.2512	1	1	known DSI
Q93008	Q9UPN4	5.38266	1	1	known DSI
Q93008	O95835	0.606049	1	1	known DSI
Q93008	Q9Y4H2	9.28742	0.556	1	known DSI
Q93008	Q9Y4L5	1.49214	0.881	1	known DSI
Q93008	P47895	4.07342	0.306	1	known DSI
Q93008	O00512	4.68223	0.649	0.714	known DSI
Q93008	Q8WTU0	3.45293	NA	NA	known DSI
Q93008	O14684	7.69889	0.556	1	known DSI
Q93008	O14641	139.733	0.764	1	known DSI
Q93008	P38398	0.328556	1	1	known DSI
Q93008	Q6R327	4.58141	0.869	1	known DSI
Q93008	Q9H3R0	14.2215	0.789	1	known DSI
Q93008	Q9H6Z9	2.9448	0.676	1	known DSI
Q93009	P51955	4.31198	0.819	1	known DSI
Q93009	P01106	3.07221	0.938	1	known DSI
Q93009	P46531	5.28948	0.94	1	known DSI
Q93009	P46937	0	0.758	1	known DSI
Q93009	Q16204	1.55285	NA	NA	known DSI
Q93009	P11474	1.58637	0.94	1	known DSI
Q93009	O15169	9.19425	0.891	1	known DSI
Q93009	O14757	6.99602	1	1	known DSI
Q93009	O15524	0.427129	1	1	known DSI
Q93009	P53350	0.603119	1	1	known DSI
Q93009	Q8NHW3	0.534867	0.94	1	known DSI
Q93009	O75444	51.5031	0.866	1	known DSI
Q93009	P23759	0	0.866	1	known DSI
Q93009	Q15910	1.35949	1	1	known DSI
Q93009	Q07820	12.5376	0.458	1	known DSI
Q93009	P30304	9.75774	0.306	1	known DSI
Q93009	Q16778	2.18588	0.182	1	known DSI
Q93009	Q9H8V3	1.08146	0.749	1	known DSI
Q93009	P48764	20.5481	0.23	0.427	known DSI
Q93009	Q96PU5	45.7729	1	1	known DSI
Q93009	Q96C12	0.517154	0.309	1	known DSI
Q93009	Q16656	1.88811	0.866	1	known DSI
Q93009	P00519	0.633896	0.94	1	known DSI
Q96BN8	O75143	1.7572	0.585	1	known DSI
Q96BN8	P37023	92.8602	0.92	0.469	known DSI
Q96DC9	P10070	15.4904	0.354	1	known DSI
Q96DX7	Q16665	17.6612	1	1	known DSI
Q96F44	Q16828	0.976233	0.517	1	known DSI
Q96FW1	P51965	11.8614	0.63	1	known DSI
Q96FW1	Q9UPY5	27.2456	0.529	0.585	known DSI
Q96FW1	P22736	11.0928	0.383	1	known DSI
Q96FW1	Q9NZQ7	37.4469	1	1	known DSI
Q96FW1	P43246	6.11391	1	1	known DSI
Q96G74	P13010	9.21	0.533	1	known DSI
Q96G74	Q14258	10.3122	0.647	1	known DSI
Q96JH7	Q9H040	12.8721	1	1	known DSI
Q96RU2	P15056	11.5057	0.59	1	known DSI
Q96RU2	P40763	3.34645	1	1	known DSI
Q96RU2	Q9HA47	9.53249	0.196	1	known DSI
Q96RU2	P46531	4.35374	0.652	1	known DSI
Q9BXU7	O95863	54.9008	0.158	1	known DSI
Q9C040	O95863	12.8927	0.272	1	known DSI
Q9H0E7	Q15910	2.38987	0.674	1	known DSI
Q9H0E7	P09467	73.9858	0.298	1	known DSI
Q9H0E7	Q86WV6	5.02237	0.243	1	known DSI
Q9H0E7	O15169	5.71154	1	1	known DSI
Q9H0E7	Q9BZS1	0	0.367	1	known DSI
Q9HBJ7	Q8N884	3.90082	1	1	known DSI
Q9NQC7	Q15154	1.26849	0.667	1	known DSI
Q9NQC7	P59044	0.705966	1	1	known DSI
Q9NQC7	P42773	3.46393	1	1	known DSI
Q9P275	Q15910	6.22063	0.667	1	known DSI
Q9P275	Q05195	17.3918	0.5	1	known DSI
Q9P2H5	P03372	63.6074	0.241	1	known DSI
Q9UGI0	Q9P2Y5	8.01458	0.597	1	known DSI
Q9UGI0	Q8NEB9	3.73684	0.549	1	known DSI
Q9UGI0	Q9ULT8	27.2622	NA	NA	known DSI
Q9UHP3	P46531	9.99027	0.652	1	known DSI
Q9UK80	Q08050	5.41354	1	1	known DSI
Q9UK80	P15407	31.5257	0.935	1	known DSI
Q9UK80	Q15910	0.943452	1	1	known DSI
Q9UMW8	Q15672	19.7764	0.403	1	known DSI
Q9UMW8	O95863	5.40349	0.332	1	known DSI
Q9UMW8	P46531	0.419447	0.652	1	known DSI
Q9UMW8	Q9C0B1	5.19647	0.307	1	known DSI
Q9UPT9	P00533	12.1474	1	0.714	known DSI
Q9UPT9	Q9NZQ7	3.43129	0.323	1	known DSI
Q9UPT9	Q16665	1.70374	1	1	known DSI
Q9UPT9	Q92905	4.60458	1	1	known DSI
Q9UPT9	Q15465	33.4874	1	0.615	known DSI
Q9UPT9	P46937	4.1242	1	1	known DSI
Q9UPT9	O75461	4.6141	1	1	known DSI
Q9UPU5	O75385	10.3901	0.59	1	known DSI
Q9Y2K6	P35222	1.01236	0.891	1	known DSI
Q9Y2K6	O75385	4.63916	0.714	1	known DSI
Q9Y2K6	Q13546	8.35992	0.806	1	known DSI
Q9Y2K6	Q13501	6.48376	1	1	known DSI
Q9Y2K6	O43623	17.0202	0.537	1	known DSI
Q9Y4E8	Q04206	29.0827	0.532	1	known DSI
Q9Y4E8	P55212	14.2142	0.651	1	known DSI
Q9Y4E8	Q9UHD2	6.82081	0.761	1	known DSI
Q9Y4E8	Q9NVV4	25.2891	0.264	1	known DSI
Q9Y4E8	Q6N021	19.0207	0.45	1	known DSI
Q9Y4E8	Q9H257	6.46823	0.576	1	known DSI
Q9Y4E8	Q13451	0	0.518	1	known DSI
Q9Y4E8	P35659	1.55933	0.556	1	known DSI
Q9Y4E8	P60842	Inf	0.416	1	known DSI
Q9Y5K5	Q6P4R8	37.7851	1	1	known DSI
Q9Y5T5	P62979	7.49226	0.935	1	known DSI
Q9Y5T5	P01106	3.24548	1	1	known DSI
Q9Y6I4	Q15022	Inf	0.719	1	known DSI
Q9Y6I4	O95863	10.2401	0.871	1	known DSI
Q9Y6I4	Q13887	12.8311	0.304	1	known DSI
Q9Y6I4	Q9HAW4	0.685244	1	1	known DSI
Q9Y6I4	P30304	8.86555	0.486	1	known DSI
Q9Y6I4	P04198	24.4347	0.304	1	known DSI
Q9Y6I4	Q01860	5.1789	0.304	1	known DSI
O00487	P14373	1.0537	0.615	1	predicted DSI
Q96JH7	Q8WW38	0.855884	0.3	1	predicted DSI
Q9H3M9	Q9Y462	0	0.199	1	predicted DSI
Q93008	Q13309	8.73534	0.793	1	predicted DSI
Q96FW1	P31930	19.8123	0.388	0.696	predicted DSI
Q8NB14	P15407	1.06606	0.16	1	predicted DSI
Q9UK80	Q8IYD8	0	0.355	1	predicted DSI
Q96FW1	Q04771	2.92064	0.549	0.427	predicted DSI
P35125	Q9HA47	0	0.149	1	predicted DSI
Q96BN8	P51965	3.46807	1	1	predicted DSI
O00487	Q969W1	0.789495	0.486	0.646	predicted DSI
Q9UPT9	Q6ZT07	1.28796	NA	NA	predicted DSI
O94966	P27037	0	0.59	0.841	predicted DSI
Q9Y5K5	Q7Z6E9	2.85137	1	1	predicted DSI
Q70EL3	P30304	0.738117	0.301	1	predicted DSI
P46736	P06746	6.56827	0.932	1	predicted DSI
Q9UHP3	Q9NZJ5	0.944975	0.81	1	predicted DSI
Q96RU2	Q6ZMZ0	2.15271	1	1	predicted DSI
P09936	Q9Y277	15.0086	0.145	0.714	predicted DSI
P51784	P82933	13.7282	0.347	0.746	predicted DSI
Q5VVJ2	O60393	0	0.814	1	predicted DSI
Q9Y4E8	Q8IUH5	0.608565	0.528	0.874	predicted DSI
Q53GS9	O15379	8.09589	0.568	1	predicted DSI
Q8N5J2	Q9BWG6	0	0.22	0.903	predicted DSI
Q5VVJ2	Q5TCX8	0.706996	0.456	1	predicted DSI
Q96FW1	P42771	0	0.564	1	predicted DSI
Q9UPT9	Q8N257	3.76381	0.46	1	predicted DSI
O15372	O75747	1.44005	0.269	1	predicted DSI
Q5VVJ2	A6NHY2	0	NA	NA	predicted DSI
Q9Y4E8	O94822	3.64205	0.843	1	predicted DSI
O95630	P31941	0	0.347	1	predicted DSI
Q93008	Q56UN5	1.54224	NA	NA	predicted DSI
Q9P275	O94979	10.7493	0.493	1	predicted DSI
O94782	Q8NB46	0.470922	NA	NA	predicted DSI
Q9Y5K5	Q09161	3.73292	0.838	1	predicted DSI
Q70CQ2	Q5H9U9	3.80788	NA	NA	predicted DSI
Q96FW1	Q70EK8	4.94689	0.907	0.288	predicted DSI
Q96K76	Q9UJT9	0	1	1	predicted DSI
Q93008	Q99496	12.2568	1	1	predicted DSI
Q9C040	Q5EBN2	0	0.881	1	predicted DSI
Q8N5J2	Q86UL3	0	0.243	0.512	predicted DSI
Q14694	Q6IN85	8.66189	1	1	predicted DSI
Q86T82	P27540	4.65878	0.564	1	predicted DSI
Q70CQ2	Q7Z3U7	7.23062	0.077	1	predicted DSI
Q96F44	Q14145	3.32888	1	1	predicted DSI
O95630	Q96CX3	0	0.158	1	predicted DSI
Q9H9J4	Q6UWU2	0	0.327	0.696	predicted DSI
Q70EL2	Q04609	0	0.651	1	predicted DSI
Q96K76	P53350	2.61827	1	1	predicted DSI
Q9Y4E8	O15105	20.2084	1	1	predicted DSI
P54252	P61086	10.4742	1	1	predicted DSI
O94782	Q4G0F5	1.34615	0.215	1	predicted DSI
Q53GS9	Q9P2I0	27.2187	0.78	1	predicted DSI
Q9Y2K6	Q99814	3.99061	0.714	1	predicted DSI
Q86UV5	Q6XR72	0	0.223	0.75	predicted DSI
Q9UK80	Q92769	5.5001	1	1	predicted DSI
Q86UV5	Q13075	0	0.221	0.841	predicted DSI
P51784	Q96RQ1	1.155	0.085	1	predicted DSI
P51784	Q12974	6.75775	NA	NA	predicted DSI
Q92905	Q9UEG4	12.0617	0.814	1	predicted DSI
Q9Y5T5	O00429	3.90895	0.707	1	predicted DSI
Q70EL2	P15880	1.85074	0.388	1	predicted DSI
Q9UK80	P42356	0	0.404	1	predicted DSI
P51784	Q5U3C3	1.53497	NA	NA	predicted DSI
Q96K76	Q04609	0	0.651	1	predicted DSI
Q96F44	Q93077	1.49639	0.261	1	predicted DSI
Q70CQ2	O00221	0.819257	0.137	1	predicted DSI
P09936	O60477	2.24037	0.543	1	predicted DSI
P54252	Q92851	2.47592	0.293	1	predicted DSI
Q9P275	O43318	4.69466	0.609	1	predicted DSI
Q96DC9	Q96EP0	6.80506	0.552	0.346	predicted DSI
P35125	Q9Y4K3	2.92281	0.757	1	predicted DSI
Q92905	P21283	5.99231	0.31	1	predicted DSI
Q9UHP3	P50542	0.798686	0.26	1	predicted DSI
Q9C040	O95140	0	0.45	0.841	predicted DSI
Q9Y5K5	Q92665	0.397303	0.353	1	predicted DSI
O94966	P12004	7.30282	0.378	0.392	predicted DSI
Q9C040	Q9C019	2.34027	0.881	1	predicted DSI
P54578	Q96BY7	2.55825	0.18	0.704	predicted DSI
Q9H9J4	Q99877	1.82825	0.094	1	predicted DSI
Q13107	Q14653	12.5172	0.246	1	predicted DSI
P62068	Q86X67	0	0.248	0.696	predicted DSI
P54252	Q9H2S1	0.985295	0.165	1	predicted DSI
Q5VVJ2	Q8NB16	0	0.303	1	predicted DSI
Q93009	O14737	14.3028	0.371	1	predicted DSI
Q5D1E8	P05231	0	1	0.701	predicted DSI
P09936	Q09470	0	1	1	predicted DSI
Q96DX7	O95361	2.08755	1	1	predicted DSI
Q8TEY7	Q8N8Y2	0.515926	0.874	0.584	predicted DSI
Q13107	P98177	9.21043	0.237	1	predicted DSI
Q6GQQ9	O60284	0	0.789	1	predicted DSI
Q96JH7	Q96JP0	0	0.402	0.841	predicted DSI
O00487	Q9UBF6	0.95283	1	1	predicted DSI
Q9H0E7	Q9NUY8	0	0.403	0.841	predicted DSI
Q96F44	Q99877	0.497744	0.034	1	predicted DSI
Q9BXU7	Q01831	1.20951	0.518	1	predicted DSI
Q93009	P14635	20.5726	0.59	1	predicted DSI
P54252	P01574	0	0.406	0.469	predicted DSI
Q5VVQ6	Q86XP1	0.991866	0.574	1	predicted DSI
Q9NQC7	P38398	191.999	0.803	0.841	predicted DSI
Q5VVJ2	Q9BY41	2.07138	0.871	1	predicted DSI
Q93009	Q9Y6B7	1.02856	0.424	1	predicted DSI
P09936	O94921	4.64863	0.59	1	predicted DSI
Q70EK9	Q96BN8	0	0.907	0.403	predicted DSI
Q8TEY7	P33778	0.435621	0.183	1	predicted DSI
Q9UHP3	Q02447	0.668007	0.232	1	predicted DSI
Q9UMW8	P41279	2.72002	0.59	1	predicted DSI
Q93009	Q92466	20.8957	0.919	1	predicted DSI
Q70EL4	Q96BN8	0	0.907	0.379	predicted DSI
P35125	P12004	1.0382	0.352	0.559	predicted DSI
Q5VVJ2	Q9Y483	4.06573	1	1	predicted DSI
A6NNY8	Q6FI13	0.815706	NA	NA	predicted DSI
Q5VVJ2	Q16667	0.973177	0.344	1	predicted DSI
Q9P275	P30305	0.278231	0.59	1	predicted DSI
O00487	Q8NI38	0.941234	0.264	1	predicted DSI
P62068	Q16690	0	0.59	1	predicted DSI
Q70CQ3	Q14258	1.04495	1	1	predicted DSI
Q9NQC7	P55210	7.07811	0.695	1	predicted DSI
Q9H0E7	Q8IYW5	1.83259	0.891	1	predicted DSI
Q504Q3	Q9UBF8	3.69946	0.233	1	predicted DSI
O00487	Q9Y2T1	0.378736	1	1	predicted DSI
P21580	Q9H9E1	0	0.519	1	predicted DSI
Q9C040	Q93045	0	0.169	1	predicted DSI
Q8TEY7	Q969H0	4.23951	1	1	predicted DSI
P54252	P35398	3.37757	0.528	1	predicted DSI
P62068	Q9UHI6	0.421883	0.273	1	predicted DSI
Q96RU2	O00463	2.89571	0.795	1	predicted DSI
O00487	Q14094	0	0.334	1	predicted DSI
Q14694	Q9H841	0	0.049	0.469	predicted DSI
Q70EL3	O60346	1.07833	0.795	1	predicted DSI
P21580	P00533	9.41022	0.892	1	predicted DSI
Q92905	Q8TD20	0.169708	0.216	1	predicted DSI
Q15040	Q04941	0	0.06	1	predicted DSI
Q70CQ3	Q9H2C1	0	0.158	1	predicted DSI
O75604	Q14790	7.48661	0.858	1	predicted DSI
Q9HBJ7	Q99708	0	1	1	predicted DSI
P40818	O00327	0.925082	1	1	predicted DSI
Q9Y5K5	P25490	15.0595	1	1	predicted DSI
Q53GS9	Q8TF68	4.43554	0.329	1	predicted DSI
Q9P275	O15504	1.23835	0.358	1	predicted DSI
P09936	Q14814	5.19799	0.593	1	predicted DSI
Q9UPT9	Q99880	2.65552	0.46	1	predicted DSI
Q9C040	Q8TBJ5	0	0.247	0.403	predicted DSI
Q9P2H5	P42773	0	0.301	1	predicted DSI
O75604	Q6FHJ7	1.14353	0.643	1	predicted DSI
Q504Q3	P50479	0.495591	0.23	1	predicted DSI
O95630	Q96EP1	0.698749	0.615	1	predicted DSI
Q9UMW8	Q8N884	0.329676	0.52	1	predicted DSI
O00487	Q15750	7.14843	0.272	1	predicted DSI
P54252	P51582	0	0.309	1	predicted DSI
Q5VVJ2	Q7L3T8	0	0.291	0.696	predicted DSI
Q14694	P55789	0.571069	0.66	1	predicted DSI
Q9H0E7	Q9C0F3	0	0.2	1	predicted DSI
Q53GS9	Q08999	1.59684	1	1	predicted DSI
Q9UMW8	Q6XR72	0	0.281	0.755	predicted DSI
Q93009	O15440	0.956382	0.311	0.615	predicted DSI
Q96K76	Q8NDW4	0	0.935	1	predicted DSI
Q6GQQ9	P42771	0	0.935	1	predicted DSI
Q70EL4	P29144	0.714629	0.651	1	predicted DSI
Q9UMW8	Q9ULH0	0	0.239	1	predicted DSI
Q70CQ2	Q9NZC4	0	0.232	1	predicted DSI
P46736	Q00526	2.34054	1	1	predicted DSI
O00487	Q495M9	1.08141	0.07	1	predicted DSI
P12956	Q92889	9.89833	1	1	predicted DSI
Q9H3M9	Q92953	0	0.06	0.328	predicted DSI
Q70CQ3	Q969S8	0	0.742	1	predicted DSI
Q5VVJ2	Q00536	2.64263	0.633	1	predicted DSI
O75604	Q9NPG1	0	0.481	1	predicted DSI
P54578	Q5MCW4	3.28656	0.243	0.503	predicted DSI
P54578	O60403	0	1	1	predicted DSI
P46736	Q9NY27	5.46408	0.93	1	predicted DSI
Q92560	Q8NFD5	12.0706	0.871	1	predicted DSI
Q96RU2	O75928	4.98436	0.55	1	predicted DSI
Q4G0A6	Q9UKG9	0	NA	NA	predicted DSI
Q9Y5K5	Q86SK9	1.87205	0.204	0.342	predicted DSI
P40818	O75362	2.32411	0.242	1	predicted DSI
P51784	B0YJ81	5.27544	0.261	0.646	predicted DSI
Q9Y5K5	O00767	4.79218	0.243	1	predicted DSI
P12956	P35222	75.3472	1	1	predicted DSI
O75317	Q9BWF2	0.726564	0.615	1	predicted DSI
Q8NB14	Q99728	3.07389	0.699	1	predicted DSI
Q5VVJ2	Q9BVK2	0.920533	0.341	0.342	predicted DSI
Q96FW1	Q92973	8.33658	0.065	1	predicted DSI
Q5VVJ2	P25800	0.559362	1	1	predicted DSI
Q92905	O43242	17.895	0.436	1	predicted DSI
Q9H3M9	O94911	0	0.177	0.874	predicted DSI
P54578	Q16777	14.7036	NA	NA	predicted DSI
O15372	P43403	0.253924	0.422	1	predicted DSI
P54252	P42261	0.819685	1	1	predicted DSI
Q5VVJ2	Q01973	0	0.623	1	predicted DSI
Q15018	P17181	4.34305	0.244	0.559	predicted DSI
Q93009	Q96RL1	20.2589	0.816	1	predicted DSI
Q5VVJ2	P53671	0.998127	0.456	1	predicted DSI
O75604	Q9H765	2.42488	0.678	0.841	predicted DSI
Q93009	Q9P286	2.60447	0.678	1	predicted DSI
Q9UMW8	Q16348	0	0.357	0.359	predicted DSI
P62068	Q13490	0.921128	0.891	1	predicted DSI
Q70EL4	Q8N531	0	0.843	0.714	predicted DSI
O94782	O75436	2.19951	0.215	1	predicted DSI
O94782	P07992	0.623919	1	1	predicted DSI
P35125	P62877	0.909846	1	0.841	predicted DSI
Q96FW1	Q5MCW4	0	0.304	1	predicted DSI
Q9UHP3	Q9H074	1.04616	0.512	1	predicted DSI
P15374	Q9C0F3	1.96177	0.181	1	predicted DSI
Q5VVJ2	Q96QV6	0.998127	0.871	1	predicted DSI
Q96RU2	Q96RL1	8.95277	1	1	predicted DSI
Q5VVQ6	Q08AH3	0	0.185	0.619	predicted DSI
Q86T82	Q13547	9.62063	0.568	1	predicted DSI
Q9P275	P16278	1.82318	0.374	1	predicted DSI
Q5VVJ2	P28838	0.757674	0.484	1	predicted DSI
Q53GS9	Q9UBU7	1.66847	0.43	1	predicted DSI
O00487	Q15366	28.175	1	1	predicted DSI
Q9Y6I4	O60814	5.52061	0.46	1	predicted DSI
O00487	P04637	35.6255	0.869	1	predicted DSI
Q70CQ2	Q9Y6H5	0.78972	0.298	1	predicted DSI
Q9P275	Q14457	1.00437	0.774	1	predicted DSI
Q5T2D3	Q9UEG4	0.797079	0.158	0.403	predicted DSI
P21580	P08575	1.59995	1	1	predicted DSI
Q96JH7	Q7Z7F7	0	0.388	0.696	predicted DSI
Q70CQ1	Q9Y581	0	NA	NA	predicted DSI
P54578	P60228	21.5022	0.416	1	predicted DSI
Q13107	Q5QJU3	0	0.465	0.646	predicted DSI
Q5VVJ2	P48736	0	0.644	1	predicted DSI
P21580	P27361	2.20887	1	1	predicted DSI
Q86T82	O60353	0	0.548	0.427	predicted DSI
Q6GQQ9	Q5VV63	0	0.45	0.342	predicted DSI
P45974	Q14258	12.0486	1	1	predicted DSI
Q93009	O75928	14.78	0.954	1	predicted DSI
Q70EL2	P29459	3.97353	1	0.615	predicted DSI
Q96G74	Q9BYX4	1.11073	0.568	1	predicted DSI
Q70CQ2	Q13075	0	0.61	0.841	predicted DSI
Q96K76	P35659	3.55869	0.724	1	predicted DSI
Q5VVQ6	Q8TCT1	0	0.092	1	predicted DSI
Q9UPT9	P20671	2.23632	NA	NA	predicted DSI
Q70CQ3	Q9Y4K3	3.83925	0.552	1	predicted DSI
Q8TEY7	P62877	2.40548	1	1	predicted DSI
O94966	Q13451	13.7401	0.518	1	predicted DSI
Q9UK80	Q9BY79	0	0.07	0.692	predicted DSI
Q9UMW8	O14508	2.83957	0.615	1	predicted DSI
P54578	P62249	63.2812	0.388	1	predicted DSI
Q96RU2	Q92610	1.46689	NA	NA	predicted DSI
P45974	Q8WWY3	9.3969	0.181	1	predicted DSI
Q96RU2	Q99759	0	0.826	1	predicted DSI
Q5VVJ2	P30876	1.5505	0.599	1	predicted DSI
Q96JH7	Q5MCW4	0	0.158	1	predicted DSI
Q9Y5K5	Q16777	4.8201	NA	NA	predicted DSI
Q9NQC7	P42336	9.33867	0.663	1	predicted DSI
Q9Y4E8	P06899	4.84192	0.393	1	predicted DSI
P45974	Q6NW34	1.67078	0.099	1	predicted DSI
Q5D1E8	P04179	0	0.814	0.696	predicted DSI
Q9Y5K5	P17252	5.19086	0.619	1	predicted DSI
Q70CQ1	P30281	0	0.313	1	predicted DSI
P62068	Q8TBB6	0	0.055	1	predicted DSI
Q9C040	Q9Y3I1	3.84403	0.891	1	predicted DSI
O94782	Q5VU97	0	NA	NA	predicted DSI
Q70CQ3	Q504Q3	0.51185	0.269	1	predicted DSI
Q93009	P13674	7.37292	0.478	0.874	predicted DSI
A6NNY8	Q8N6H7	0	0.055	1	predicted DSI
P35125	P01106	2.00241	0.607	0.654	predicted DSI
P54252	O75364	2.56646	0.663	1	predicted DSI
Q9UMW8	Q7Z2W4	2.75296	0.357	1	predicted DSI
P54252	O60733	2.06141	0.596	1	predicted DSI
O75604	Q16620	3.22576	0.749	1	predicted DSI
Q504Q3	Q9H9Y6	10.6225	0.441	1	predicted DSI
Q70EL2	P60228	0.488356	0.416	1	predicted DSI
Q96FW1	Q9UHY1	3.35877	0.341	1	predicted DSI
Q9C040	P00533	0.643719	0.586	1	predicted DSI
P15374	Q9NUQ7	0	0.651	1	predicted DSI
Q70CQ1	P62249	1.75022	0.423	1	predicted DSI
Q70EL4	Q8IYD8	0	0.611	1	predicted DSI
O15372	P42677	60.0859	0.955	1	predicted DSI
P12956	Q16665	31.4918	1	1	predicted DSI
O00487	Q86WT6	1.10148	0.615	1	predicted DSI
Q9UPT9	P23527	7.488	0.46	1	predicted DSI
P45974	O15294	13.1296	0.656	1	predicted DSI
P54578	P46937	109.545	0.258	1	predicted DSI
Q96FW1	Q92993	1.36991	1	1	predicted DSI
P12956	P23396	110.156	0.89	1	predicted DSI
Q70EL2	Q6UXY8	0	NA	NA	predicted DSI
Q9NQC7	Q13751	2.92747	0.298	0.427	predicted DSI
Q5VVQ6	P31350	3.74129	0.28	1	predicted DSI
O75317	Q8TCU5	0	0.11	0.427	predicted DSI
Q9BXU7	O15055	1.1745	0.432	1	predicted DSI
P54252	P08648	2.00398	0.779	1	predicted DSI
Q96F44	O95361	0	0.66	1	predicted DSI
Q9UPT9	Q504Q3	0.935513	0.543	0.714	predicted DSI
Q9Y5E6	Q9H3S7	1.44658	0.548	0.373	predicted DSI
O94966	O95140	7.98165	0.298	1	predicted DSI
Q9BXU7	Q6FHJ7	0	0.171	1	predicted DSI
P15374	Q9P0V3	3.35179	0.177	1	predicted DSI
Q15018	P38398	6.14689	1	1	predicted DSI
Q0WX57	Q96NG5	0	0.158	1	predicted DSI
Q9UMW8	P42356	0	0.307	1	predicted DSI
P15374	P51168	0	0.338	0.456	predicted DSI
Q9Y5K5	P60228	13.5687	0.605	1	predicted DSI
Q5VVJ2	Q05193	0.757674	0.419	1	predicted DSI
Q5VVJ2	Q9BPY8	0	0.814	1	predicted DSI
P09936	Q6MZZ7	0	0.651	1	predicted DSI
Q92905	Q495M9	1.0531	0.149	1	predicted DSI
Q9H0E7	P01106	4.42222	0.674	1	predicted DSI
Q9UMW8	Q96LR5	0.701714	0.671	1	predicted DSI
Q15040	Q9UKN5	0	0.377	0.841	predicted DSI
O15372	P60228	142.579	1	1	predicted DSI
Q6GQQ9	Q86YT6	4.72976	1	1	predicted DSI
Q6GQQ9	Q8WXE0	2.21513	NA	NA	predicted DSI
Q86T82	O00712	0.285898	0.674	1	predicted DSI
Q5VVJ2	Q9Y672	0	0.341	0.469	predicted DSI
Q96F44	Q9UJX3	2.84902	1	1	predicted DSI
Q9Y2K6	Q04206	5.72951	0.672	1	predicted DSI
Q53GS9	Q9Y2X3	50.228	0.568	1	predicted DSI
P54252	Q9H3F6	5.72829	1	1	predicted DSI
Q86T82	Q96RL1	6.05756	0.699	1	predicted DSI
P54578	P17706	38.7979	0.794	1	predicted DSI
Q86T82	Q8NEE6	0.71644	0.843	1	predicted DSI
Q86UV5	O14863	0	0.056	0.841	predicted DSI
Q01804	Q8NG48	0	NA	NA	predicted DSI
Q70EL3	Q8TDR2	5.61126	0.173	0.841	predicted DSI
Q9UMW8	O00203	1.38584	0.778	0.813	predicted DSI
Q9H0E7	O00750	0	0.294	1	predicted DSI
Q86UV5	Q96JP5	9.18211	0.506	1	predicted DSI
Q4G0A6	Q99550	1.40778	NA	NA	predicted DSI
P54578	P58872	1.07755	NA	NA	predicted DSI
P12956	Q02108	1.96803	0.276	0.776	predicted DSI
Q9NQC7	Q96DT7	6.13074	0.762	0.525	predicted DSI
O95630	Q71UM5	1.36977	0.388	1	predicted DSI
O00487	Q15569	0.574086	0.324	1	predicted DSI
P12956	O75626	4.83226	1	1	predicted DSI
P21580	Q04206	12.0213	1	1	predicted DSI
P54578	Q9UH90	2.7203	0.107	1	predicted DSI
Q9Y2K6	Q9UKV5	4.90029	1	1	predicted DSI
O75317	P60484	1.38255	0.59	1	predicted DSI
Q9NQC7	Q13114	8.72016	1	1	predicted DSI
Q9UPT9	Q8IUE6	5.07229	NA	NA	predicted DSI
Q96K76	Q9NYY3	5.82485	1	1	predicted DSI
Q9P275	Q9Y2X3	47.8274	0.707	1	predicted DSI
P21580	P45984	2.07423	0.881	1	predicted DSI
Q9Y5K5	Q02790	9.92709	0.518	1	predicted DSI
Q92905	Q9HD42	2.66993	0.667	1	predicted DSI
Q9H9J4	P30304	1.23851	0.388	1	predicted DSI
Q4G0A6	P48048	0	NA	NA	predicted DSI
Q9C040	Q9NZH0	0	0.171	0.841	predicted DSI
Q9Y6I4	Q9UKV5	2.57284	1	1	predicted DSI
O00487	Q9C0F3	1.19359	0.243	1	predicted DSI
Q9Y2K6	Q13114	2.48335	0.714	1	predicted DSI
P35125	Q6DJT9	0	0.308	0.841	predicted DSI
P45974	Q9HBH9	2.5244	0.59	1	predicted DSI
Q8NB14	Q8NI38	0.819327	0.199	1	predicted DSI
Q70EL3	Q9BXW9	5.92116	0.458	1	predicted DSI
Q9UPT9	Q96QV6	3.51305	1	0.714	predicted DSI
Q9HBJ7	O60312	0	0.311	0.646	predicted DSI
P21580	Q9Y6X2	5.90941	0.762	1	predicted DSI
Q96RU2	Q8TEL6	0.503296	1	0.704	predicted DSI
Q93009	Q13547	60.0712	0.866	1	predicted DSI
Q5VVQ6	Q8WTS1	0.943534	0.251	1	predicted DSI
Q9UPT9	Q9UKK9	0.664457	0.871	0.714	predicted DSI
Q9Y6I4	A1A5C7	1.02163	0.11	0.342	predicted DSI
Q9P275	Q9NZI7	5.71616	0.5	1	predicted DSI
Q70CQ3	O95352	0.245272	1	1	predicted DSI
P35125	Q76I76	0	0.81	1	predicted DSI
Q70CQ3	P20226	0.163958	0.59	1	predicted DSI
P51784	P06899	5.75643	0.125	1	predicted DSI
Q96RU2	Q86WI3	0	0.826	1	predicted DSI
P09936	P40238	1.33247	0.484	1	predicted DSI
P40818	Q8N573	2.00245	0.353	1	predicted DSI
Q93009	Q8IWA4	6.95541	0.37	0.696	predicted DSI
O75317	Q53RE8	0.759807	0.506	0.801	predicted DSI
P54578	Q8NBR6	0.864803	0.907	0.422	predicted DSI
Q96FW1	Q9UEG4	2.04314	0.304	1	predicted DSI
P51784	Q01201	1.95543	0.171	1	predicted DSI
Q9Y4E8	P15880	34.6008	0.388	1	predicted DSI
Q9UPT9	Q6PJI9	1.57609	0.229	0.308	predicted DSI
Q92995	P06400	5.1279	1	1	predicted DSI
Q96RU2	P50570	3.92363	0.795	1	predicted DSI
Q70CQ3	Q08117	0.19382	0.171	1	predicted DSI
Q96G74	Q96CV9	3.53227	0.532	1	predicted DSI
P35125	P62807	0.280561	0.073	0.841	predicted DSI
Q7L8S5	Q7Z3U7	0	NA	NA	predicted DSI
P51784	Q99708	16.5385	0.294	1	predicted DSI
Q5VVJ2	P11831	0.913567	1	1	predicted DSI
Q5VVQ6	Q8WTU0	0.943534	NA	NA	predicted DSI
Q5VVJ2	Q96KK5	0.83865	NA	NA	predicted DSI
O00487	P22102	10.0077	0.488	1	predicted DSI
P46736	P14635	10.0861	1	1	predicted DSI
P09936	P78417	11.0351	0.643	1	predicted DSI
Q9NQC7	Q96KB5	0.759644	1	0.373	predicted DSI
P35125	Q8NEB9	0	0.81	1	predicted DSI
Q5VVJ2	Q8WWL7	0	0.306	1	predicted DSI
Q5VVJ2	Q7L4E1	0	0.391	0.38	predicted DSI
Q8NB14	Q8TCU5	0	0.11	0.427	predicted DSI
Q5VVJ2	Q9UQ16	0.833033	0.25	1	predicted DSI
P51784	Q5QNW6	4.53241	0.033	1	predicted DSI
Q9UHP3	P15407	0.649604	0.218	1	predicted DSI
Q9UPT9	Q96M93	0	0.646	0.746	predicted DSI
Q92995	Q8IYW5	4.22682	1	1	predicted DSI
Q92560	Q9Y6H5	2.529	0.523	1	predicted DSI
Q96RU2	O15350	7.22718	1	1	predicted DSI
O00487	Q9BXS5	3.49071	0.152	1	predicted DSI
Q9Y5K5	Q15796	3.57691	1	1	predicted DSI
Q5VVJ2	Q99811	0	0.814	1	predicted DSI
Q70EL2	O14757	1.27257	1	1	predicted DSI
P54578	Q13153	10.5431	0.59	1	predicted DSI
Q96FW1	P49411	6.44364	0.337	1	predicted DSI
P51784	Q6IN85	9.97798	0.59	1	predicted DSI
Q70EL2	Q7Z402	0	NA	NA	predicted DSI
Q9Y4E8	Q13606	0	0.556	0.342	predicted DSI
Q13107	P98170	8.92017	0.644	1	predicted DSI
Q14694	O14773	1.63133	0.652	0.8	predicted DSI
Q96DC9	Q96EQ8	2.0318	0.552	0.874	predicted DSI
Q9H0E7	Q99880	0.804491	0.134	1	predicted DSI
Q8N5J2	P05412	2.52759	0.253	1	predicted DSI
Q9UMW8	Q9Y4K3	12.7563	0.552	1	predicted DSI
Q6GQQ9	P98170	3.36602	0.501	1	predicted DSI
O94782	Q6ZVD8	10.1656	0.482	1	predicted DSI
P54578	Q9BXW9	99.3897	0.443	1	predicted DSI
O75317	Q6VAB6	1.38509	0.115	1	predicted DSI
Q92560	O14497	16.2519	0.871	1	predicted DSI
Q70CQ3	Q9H808	0	0.35	1	predicted DSI
P54252	P60484	71.9069	0.874	1	predicted DSI
Q70EK9	P49281	0	0.355	0.431	predicted DSI
Q9UMW8	Q15653	3.52975	0.523	1	predicted DSI
P09936	O75460	9.49832	1	1	predicted DSI
Q93009	Q6FI81	4.31198	0.21	1	predicted DSI
P46736	P60484	7.31992	0.6	1	predicted DSI
Q70EL4	Q8N257	2.51375	0.033	1	predicted DSI
Q9H0E7	O15379	5.89813	0.568	1	predicted DSI
Q9C040	Q495X7	0	0.881	1	predicted DSI
Q93008	O95140	6.37936	0.357	1	predicted DSI
Q96DC9	P23469	0	0.59	1	predicted DSI
Q5VVJ2	P28039	0	0.198	0.874	predicted DSI
Q6GQQ9	Q9GZT9	1.86883	0.643	1	predicted DSI
P09936	P10721	0.581262	0.788	0.715	predicted DSI
Q70EL4	Q6Y1H2	0	0.271	0.512	predicted DSI
Q9Y6I4	P62380	5.58851	0.417	1	predicted DSI
Q5VVQ6	Q8NFA0	3.29364	1	1	predicted DSI
Q9UPT9	Q0VAQ4	0.624297	NA	NA	predicted DSI
P35125	Q06210	3.31495	0.645	0.841	predicted DSI
O75604	Q14332	0	0.619	1	predicted DSI
Q4G0A6	Q96KB5	1.56751	NA	NA	predicted DSI
Q9UK80	Q9C035	4.72553	0.721	1	predicted DSI
Q96DC9	Q9Y462	0.935832	0.301	1	predicted DSI
Q9Y2K6	O60337	2.29479	0.891	0.577	predicted DSI
P54578	Q8N5J2	2.01227	0.907	0.422	predicted DSI
Q9H0E7	Q3MJ62	0	0.178	1	predicted DSI
O94782	P12956	4.07948	0.89	1	predicted DSI
O75604	P98177	2.60505	1	1	predicted DSI
O94782	O00444	0.3022	0.59	1	predicted DSI
Q5VVJ2	P37173	0	0.586	0.841	predicted DSI
O00487	Q92535	0	0.297	0.388	predicted DSI
Q9P2H5	Q9Y6K9	3.00798	0.16	1	predicted DSI
Q70EL3	Q96P20	3.51335	1	1	predicted DSI
Q9Y5K5	Q96EX2	1.62782	0.622	0.342	predicted DSI
P09936	Q5D1E8	4.5239	1	1	predicted DSI
Q86T82	Q92633	0.170249	0.36	0.841	predicted DSI
P54578	Q96SE0	0	0.374	0.457	predicted DSI
P21580	P15407	0.408125	0.765	1	predicted DSI
Q9Y2K6	Q969S8	0	0.568	1	predicted DSI
P62068	Q8TC84	0	0.186	1	predicted DSI
O75604	Q14134	17.9081	1	0.55	predicted DSI
O00487	P51959	1.81121	0.358	1	predicted DSI
Q9NQC7	Q9UL17	1.29988	0.891	0.373	predicted DSI
Q6GQQ9	Q96N66	1.8719	0.299	0.646	predicted DSI
Q86UV5	Q05193	3.86885	0.271	0.841	predicted DSI
P46736	Q9Y259	0	0.215	1	predicted DSI
Q9UMW8	Q99836	1.83212	1	1	predicted DSI
Q9UPU5	Q9HAW4	1.50457	0.481	1	predicted DSI
Q5VVJ2	Q9UHD2	0.362216	1	1	predicted DSI
P21580	P06729	0.934138	1	0.714	predicted DSI
P09936	Q01974	2.67657	0.514	1	predicted DSI
P21580	O60307	2.67221	NA	NA	predicted DSI
P62068	P15408	0	0.18	1	predicted DSI
Q53GS9	Q96RQ9	1.01639	0.277	0.559	predicted DSI
Q96RU2	Q96HA7	2.16818	0.806	1	predicted DSI
Q9BXU7	Q6UW02	0	NA	NA	predicted DSI
Q96RU2	Q05516	2.005	0.615	1	predicted DSI
Q5VVJ2	Q13873	0	1	1	predicted DSI
P15374	Q7Z6E9	1.74194	1	1	predicted DSI
Q70EL3	Q12933	0.69822	0.795	1	predicted DSI
Q9NQC7	Q15910	39.9355	0.954	0.841	predicted DSI
P09936	P04629	16.6583	0.804	1	predicted DSI
Q14694	Q9H7L9	2.63145	0.458	1	predicted DSI
Q70CQ2	Q8WXK4	0.691114	0.615	1	predicted DSI
P54578	P15880	44.1063	0.388	1	predicted DSI
Q9Y6I4	Q96BY7	0.770649	0.363	0.841	predicted DSI
Q9P2H5	O95140	1.19966	0.115	1	predicted DSI
P12956	O60934	46.1552	1	1	predicted DSI
Q9C040	Q02556	0	0.278	1	predicted DSI
P21580	P60484	3.5951	1	1	predicted DSI
Q96RU2	P08069	2.23853	0.795	1	predicted DSI
Q5VVQ6	Q96LT6	0	NA	NA	predicted DSI
Q9UK80	P10070	2.0805	1	1	predicted DSI
Q5VVJ2	Q13705	0	0.786	1	predicted DSI
Q5VVQ6	Q92611	8.93968	1	0.577	predicted DSI
P54252	P36956	3.0494	0.509	1	predicted DSI
P54578	O95067	2.8132	0.334	1	predicted DSI
Q5VVQ6	Q8IWR1	0.82702	0.344	0.569	predicted DSI
Q5VVJ2	Q96EP1	3.74196	0.416	1	predicted DSI
Q92905	Q9Y575	9.97599	0.771	1	predicted DSI
Q9NQC7	Q96DX4	0.813309	0.858	0.841	predicted DSI
Q92905	P57078	0	0.954	1	predicted DSI
P54252	P51965	3.82049	1	1	predicted DSI
Q504Q3	Q6ZWH5	0	0.221	0.427	predicted DSI
Q9C040	Q6NSJ5	4.33199	0.131	1	predicted DSI
Q92905	P22681	21.9472	1	1	predicted DSI
Q9UMW8	O95786	1.03158	0.52	1	predicted DSI
Q504Q3	Q9H074	12.421	0.633	1	predicted DSI
O94782	Q99728	3.68431	1	1	predicted DSI
O75317	O15151	8.04576	0.373	1	predicted DSI
Q92905	Q9UEF7	0	0.511	0.469	predicted DSI
Q9NQC7	Q5W0Q7	1.47863	0.748	0.38	predicted DSI
Q92905	Q96BM1	4.81005	0.771	1	predicted DSI
O94782	P30825	1.79039	0.118	0.427	predicted DSI
P09936	Q99942	3.69067	0.891	1	predicted DSI
O94782	P20749	5.26069	0.833	1	predicted DSI
Q9Y6I4	Q15831	2.39923	0.524	1	predicted DSI
P35125	Q9P1W9	0	0.81	1	predicted DSI
P35125	Q6P9B6	1.43351	0.451	1	predicted DSI
Q96JH7	O43353	3.02146	0.559	1	predicted DSI
P21580	Q15262	0.887381	1	0.874	predicted DSI
Q5VVJ2	P14316	1.72298	1	1	predicted DSI
P40818	Q96BN8	1.101	0.907	1	predicted DSI
P21580	Q5GH73	1.34366	0.691	0.469	predicted DSI
Q9UPT9	Q9HAW4	5.10889	0.691	1	predicted DSI
P40818	P21796	7.77243	0.224	1	predicted DSI
Q9UPT9	Q08117	0.797205	0.789	0.714	predicted DSI
Q8NB14	P14784	0	0.115	1	predicted DSI
P51784	Q9BZS1	2.39233	0.29	1	predicted DSI
Q96RU2	Q9Y463	2.24907	0.59	1	predicted DSI
P62068	O15151	8.10206	0.373	1	predicted DSI
Q9Y5E6	P14923	0.940428	0.831	0.633	predicted DSI
P54578	O43414	0.403405	NA	NA	predicted DSI
P46736	P42677	8.40682	0.388	1	predicted DSI
Q92560	O75129	0	0.376	0.743	predicted DSI
Q96DX7	P50591	0	0.744	0.469	predicted DSI
Q9Y5K5	Q9NV58	0.636777	1	1	predicted DSI
O75604	Q13635	0.538418	1	1	predicted DSI
Q96FW1	Q96RL1	3.64749	0.932	1	predicted DSI
Q9H0E7	Q7Z5K2	1.39228	1	1	predicted DSI
Q5VVJ2	O94808	0.942222	0.341	0.841	predicted DSI
Q5VVQ6	Q9UM21	0	0.49	0.619	predicted DSI
Q9Y4E8	Q00613	8.89487	0.718	1	predicted DSI
Q92905	Q9UJT9	6.08325	0.771	1	predicted DSI
Q93009	Q96AE4	16.1866	0.473	1	predicted DSI
Q9HBJ7	Q13315	4.15329	0.59	1	predicted DSI
Q92560	P85037	28.5237	1	1	predicted DSI
Q8TEY7	Q93079	0	0.183	1	predicted DSI
Q9H0E7	Q9Y468	7.08851	0.595	1	predicted DSI
Q96F44	O95376	6.6886	1	1	predicted DSI
P21580	P46734	5.19335	1	1	predicted DSI
Q9Y6I4	Q8WUI4	0	1	1	predicted DSI
Q92905	P32320	0.670782	0.46	1	predicted DSI
P09936	O94760	10.9869	0.484	1	predicted DSI
Q5VVJ2	P42677	2.48875	0.353	1	predicted DSI
Q92560	Q9H2U2	1.53546	0.263	1	predicted DSI
Q9Y4E8	Q96BN8	7.64738	0.907	1	predicted DSI
Q9UMW8	P51793	0	0.103	0.755	predicted DSI
Q93008	Q9BY41	1.88432	1	1	predicted DSI
Q9Y5T5	Q96EB6	8.57666	1	1	predicted DSI
O15372	P42345	17.6253	0.756	1	predicted DSI
O75604	Q9UEG4	1.06411	0.789	0.714	predicted DSI
Q70EK9	P14651	0	0.337	0.881	predicted DSI
P21580	Q9C035	4.67714	0.874	1	predicted DSI
Q9UPU5	Q9NZN8	0.317908	0.269	1	predicted DSI
Q93009	P33778	34.8546	0.182	1	predicted DSI
Q13107	P12004	5.67085	0.299	1	predicted DSI
P21580	Q9ULZ3	7.28849	1	1	predicted DSI
Q5T2D3	Q9UKT5	1.33517	0.812	1	predicted DSI
Q70EL2	P29322	1.33517	0.877	0.373	predicted DSI
Q5VVQ6	P35250	1.07525	0.32	0.403	predicted DSI
Q9H9J4	Q8IW92	0	0.327	0.696	predicted DSI
Q9UPU5	Q8IYW5	1.32415	1	1	predicted DSI
Q9UMW8	Q8NEW0	0	0.064	0.841	predicted DSI
P21580	P47974	6.35745	0.551	1	predicted DSI
Q92905	Q96EX2	1.02344	0.29	0.342	predicted DSI
Q5VVJ2	P29323	2.14079	0.789	1	predicted DSI
Q70CQ3	O60907	0.340283	0.891	1	predicted DSI
Q9UMW8	Q8NE63	1.18635	0.531	1	predicted DSI
Q92905	Q13568	5.23276	1	1	predicted DSI
Q9Y4E8	Q9Y6K9	16.3935	0.493	1	predicted DSI
Q86UV5	P14635	0.920668	0.59	1	predicted DSI
Q8NB14	Q14957	0	0.373	0.316	predicted DSI
Q93009	P32314	1.19903	0.94	1	predicted DSI
O94782	O14965	6.17327	0.59	1	predicted DSI
Q96F44	P62937	1.53783	0.736	1	predicted DSI
P54252	Q92952	0	1	1	predicted DSI
Q70EL3	Q9H173	0	0.261	0.482	predicted DSI
Q53GS9	Q9NSY1	1.4199	0.59	1	predicted DSI
Q9BXU7	Q05516	2.52512	0.615	1	predicted DSI
Q5VVJ2	O00238	0	1	0.743	predicted DSI
Q8TEY7	Q9H0E2	6.65395	1	1	predicted DSI
O94782	Q53RE8	0.524459	0.506	0.801	predicted DSI
Q9C040	P48431	0.370255	0.497	1	predicted DSI
P35125	P60484	1.28525	0.81	1	predicted DSI
Q9P2H5	Q9BVK2	0	0.45	0.316	predicted DSI
Q93009	Q01196	20.5199	0.866	1	predicted DSI
P54252	Q92610	0.446761	NA	NA	predicted DSI
Q9NQC7	O43432	25.7243	0.491	1	predicted DSI
Q6GQQ9	O75995	0	0.492	1	predicted DSI
P09936	Q13241	0.191075	0.317	0.33	predicted DSI
O75317	Q13003	0	0.074	0.342	predicted DSI
P54252	Q9P2F9	0	0.259	1	predicted DSI
Q9UHP3	Q15569	0	0.46	1	predicted DSI
Q9UHP3	Q9Y3P9	0.604953	0.187	1	predicted DSI
Q9NQC7	Q15366	19.8578	1	1	predicted DSI
Q13107	Q9UHD2	13.2358	0.59	1	predicted DSI
Q9H3M9	O60260	1.25638	1	1	predicted DSI
P45974	Q9BSJ1	0	1	0.841	predicted DSI
P12956	Q16589	1.06032	0.595	1	predicted DSI
Q70CQ2	Q8NFC6	1.58462	0.377	0.714	predicted DSI
O94966	Q96RY7	3.68648	0.319	0.372	predicted DSI
P21580	P15923	1.17335	0.858	1	predicted DSI
Q96F44	Q9NY47	0	0.134	0.33	predicted DSI
Q8TEY7	Q7Z419	2.78004	1	1	predicted DSI
Q92905	P10147	0.150638	0.764	1	predicted DSI
Q9Y5K5	Q96HH4	0	NA	NA	predicted DSI
Q70EL3	P53350	0.876277	0.773	1	predicted DSI
Q86T82	Q7Z7B1	0	0.297	0.316	predicted DSI
Q5VVQ6	Q9UHD4	0	0.574	1	predicted DSI
Q96G74	Q9BRP0	1.17526	0.663	1	predicted DSI
Q9BXU7	Q8IZH2	0	0.317	1	predicted DSI
P09936	P28472	0	0.812	0.846	predicted DSI
Q96JH7	Q96DP5	0	0.456	0.696	predicted DSI
Q8TEY7	O15218	1.60428	0.615	0.388	predicted DSI
Q96FW1	Q02790	11.3839	0.46	1	predicted DSI
Q5VVQ6	Q92905	4.09021	1	1	predicted DSI
Q9H0E7	Q2YD98	1.13699	0.615	1	predicted DSI
P09936	P24385	9.10935	0.63	1	predicted DSI
O00487	Q9Y4X5	4.22683	1	1	predicted DSI
Q5VVJ2	Q9UBN7	6.68437	0.613	1	predicted DSI
P15374	O75915	2.41237	0.304	0.469	predicted DSI
Q92905	P54756	0.537845	0.954	1	predicted DSI
Q9Y4E8	P50570	7.3362	0.646	1	predicted DSI
Q9BXU7	Q8IYD8	0	0.355	1	predicted DSI
P12956	P42356	0	0.386	1	predicted DSI
Q15018	P04637	4.76575	1	1	predicted DSI
Q9H3M9	Q92911	0	0.241	1	predicted DSI
Q92905	Q9P2J3	6.31489	0.771	1	predicted DSI
Q5VVJ2	Q9H582	8.66656	0.814	1	predicted DSI
Q93009	Q07817	8.56897	0.491	1	predicted DSI
P54252	O43613	0	1	1	predicted DSI
Q9UPT9	Q96KK5	2.86659	NA	NA	predicted DSI
Q92905	P78396	9.90362	0.456	1	predicted DSI
Q5VVJ2	Q13308	0	0.644	0.33	predicted DSI
P35125	O75943	0	0.354	0.559	predicted DSI
P62068	Q96HA7	0.718067	0.255	0.841	predicted DSI
Q70EL2	Q9UQB9	0	0.59	1	predicted DSI
P12956	Q9UBN7	36.9036	1	1	predicted DSI
Q96RU2	Q9HCG8	1.12678	0.378	1	predicted DSI
P54578	Q92973	8.06959	0.043	1	predicted DSI
Q96DC9	P82279	0	0.29	0.277	predicted DSI
Q5VVJ2	Q5M7Z0	0	0.352	0.646	predicted DSI
Q5VVJ2	P06493	1.96187	0.684	1	predicted DSI
Q5VVJ2	P42345	3.22272	0.847	1	predicted DSI
Q70EL2	Q9NRH2	0	0.59	1	predicted DSI
P54578	Q76MJ5	1.19782	0.59	1	predicted DSI
Q8TEY7	P23527	1.94852	0.183	1	predicted DSI
Q9H0E7	Q6ZVD8	0	0.28	1	predicted DSI
Q9Y2K6	Q9GZT9	4.14864	0.478	1	predicted DSI
Q9UMW8	Q9Y6B7	0	0.147	1	predicted DSI
Q5VVJ2	Q96IS3	0	1	1	predicted DSI
O00487	Q9UNH5	3.39256	0.185	1	predicted DSI
Q14694	P51170	1.76828	0.316	1	predicted DSI
Q92560	P62877	13.5655	1	1	predicted DSI
P40818	Q8N165	1.15335	0.289	1	predicted DSI
Q70CQ2	Q8NB50	0.48299	0.158	1	predicted DSI
Q96JH7	P17021	1.64078	0.158	1	predicted DSI
Q93009	Q5QNW6	5.44451	0.182	1	predicted DSI
P15374	O00410	3.993	0.299	1	predicted DSI
P21580	P41217	0	1	0.469	predicted DSI
P40818	Q9HCK0	0.685897	0.232	0.714	predicted DSI
Q70EK9	Q99558	0	0.375	0.548	predicted DSI
O00487	Q9NQ35	0.60171	NA	NA	predicted DSI
Q92905	Q9H6Z9	32.8611	0.817	1	predicted DSI
P62068	Q9NVI1	5.30071	0.389	1	predicted DSI
Q5VVJ2	Q9BQI9	0	NA	NA	predicted DSI
Q92560	Q8WWY3	6.54296	0.237	1	predicted DSI
A6NNY8	P62380	1.31716	0.232	0.841	predicted DSI
O94782	Q9Y2M0	5.09034	1	1	predicted DSI
Q86UV5	P07602	1.61838	0.387	0.874	predicted DSI
O15372	P48736	0.377839	0.317	1	predicted DSI
Q9UK80	Q9HAW4	3.72774	0.481	1	predicted DSI
P46736	Q9H4P4	0.865504	1	1	predicted DSI
Q92560	O75436	3.94971	0.442	1	predicted DSI
Q92905	Q9NSE2	6.56016	0.771	1	predicted DSI
Q504Q3	Q96S38	0.418028	0.233	0.559	predicted DSI
P12956	P04637	104.804	1	1	predicted DSI
Q5VV17	Q96BN8	5.4773	NA	NA	predicted DSI
Q9Y5K5	Q7RTV3	0	0.753	1	predicted DSI
P40818	P32320	0	0.674	1	predicted DSI
Q96FW1	Q9Y6K9	8.25029	1	1	predicted DSI
P54578	Q9HCE7	43.2848	1	1	predicted DSI
P21580	Q14258	12.8443	0.825	1	predicted DSI
O75317	Q96BM1	0	0.891	1	predicted DSI
P09936	Q8TCY5	0	0.35	1	predicted DSI
Q96F44	Q15366	3.51627	1	1	predicted DSI
Q5VVJ2	P27694	13.3281	0.339	1	predicted DSI
Q13107	Q96EP0	5.27355	0.552	1	predicted DSI
O75317	O43246	0	0.025	0.316	predicted DSI
Q6GQQ9	Q7Z713	2.24473	NA	NA	predicted DSI
Q96RU2	Q8WXI3	1.95332	0.826	1	predicted DSI
Q9UPT9	Q04726	1.11718	0.437	1	predicted DSI
Q9H0E7	Q9BRP0	1.21352	0.595	1	predicted DSI
P15374	Q9H1B5	1.21089	0.395	0.456	predicted DSI
O94782	Q9Y2Y4	0	0.417	1	predicted DSI
Q96DC9	O76064	4.74244	0.626	1	predicted DSI
O00487	Q8NAG6	1.65956	0.834	1	predicted DSI
Q9Y5K5	Q08752	6.59868	0.619	1	predicted DSI
Q9H0E7	Q99496	5.47888	0.788	1	predicted DSI
Q9UPT9	Q96DB2	0.195966	1	0.82	predicted DSI
Q9C040	Q9UNQ0	3.67906	0.272	0.414	predicted DSI
P12956	O15151	7.34633	1	1	predicted DSI
Q9UPT9	Q14500	0.791681	0.266	0.272	predicted DSI
Q9H9J4	Q9Y256	0	0.653	1	predicted DSI
Q5D1E8	Q14653	15.8791	1	1	predicted DSI
Q9Y5K5	P14635	7.79377	0.619	1	predicted DSI
Q96RU2	P30260	5.65214	0.843	1	predicted DSI
Q9H0E7	Q8N6D2	0	0.615	1	predicted DSI
O75604	O94818	0	NA	NA	predicted DSI
P09936	Q12791	3.12418	0.532	0.342	predicted DSI
Q96DX7	Q03936	0.78916	0.824	0.403	predicted DSI
Q6GQQ9	Q6ZNE5	3.09239	0.59	1	predicted DSI
Q9H0E7	Q14134	0	0.2	0.559	predicted DSI
P54578	Q9UK97	1.50833	1	1	predicted DSI
P09936	Q9UGI6	1.01319	0.229	1	predicted DSI
Q53GS9	Q96EB6	7.29019	0.615	1	predicted DSI
Q96FW1	Q14653	7.27455	1	1	predicted DSI
Q9P275	Q92618	2.78396	0.518	1	predicted DSI
Q70EK8	P16035	2.94444	0.3	0.357	predicted DSI
Q92905	P46060	8.93928	0.679	1	predicted DSI
Q70EK9	Q99877	0.940171	0.189	0.638	predicted DSI
Q5VVJ2	Q7Z2G1	1.51751	0.373	1	predicted DSI
Q9H3M9	Q6ZN16	0	NA	NA	predicted DSI
P51784	P62877	47.3135	1	1	predicted DSI
Q96FW1	P60842	16.7735	0.391	1	predicted DSI
Q70CQ3	Q92769	1.45369	0.458	1	predicted DSI
Q5VVJ2	Q13129	12.7795	1	1	predicted DSI
Q93008	Q8IWA4	4.47344	0.334	0.696	predicted DSI
Q5VVJ2	Q02556	0	1	1	predicted DSI
Q9UMW8	P20749	2.2095	0.361	1	predicted DSI
Q92905	P04198	3.06893	1	1	predicted DSI
O75604	Q96BN8	2.05553	0.907	1	predicted DSI
Q70CQ1	Q6ZVD8	1.20164	0.173	1	predicted DSI
P54578	Q96CX3	0	0.243	0.503	predicted DSI
P09936	P39905	2.74912	0.788	0.569	predicted DSI
P35125	Q13131	0	1	1	predicted DSI
P12956	O43313	0.451967	1	1	predicted DSI
Q9C040	Q96FE5	0	NA	NA	predicted DSI
O15372	O43323	0.40947	0.37	0.687	predicted DSI
Q86T82	Q99728	10.9527	0.699	1	predicted DSI
Q15018	Q8WUA7	0.966537	NA	NA	predicted DSI
O94966	Q99880	1.82709	0.073	1	predicted DSI
Q9H9J4	Q96BN8	1.67688	0.907	1	predicted DSI
Q9H0E7	Q8NHY2	0.623078	1	1	predicted DSI
P51784	Q5JUW0	0.541319	NA	NA	predicted DSI
Q96DX7	P04808	0.577572	0.545	0.469	predicted DSI
Q93009	Q9ULJ6	12.3463	0.866	1	predicted DSI
Q96K76	P25963	7.3073	0.661	1	predicted DSI
Q9Y2K6	P82933	0.36005	0.347	0.619	predicted DSI
Q14694	Q9UNI6	0	0.778	1	predicted DSI
Q5VVJ2	O43246	0	0.12	0.342	predicted DSI
Q70CQ3	Q7Z419	1.81607	1	1	predicted DSI
Q70EK9	Q99880	0.844564	0.189	0.638	predicted DSI
P54578	Q16445	0	1	1	predicted DSI
Q9UMW8	Q8IYB4	0	0.247	1	predicted DSI
Q9C040	P11161	1.34468	0.596	1	predicted DSI
O94782	Q9UNI6	0	0.778	1	predicted DSI
Q9Y4E8	Q13114	6.31486	0.556	1	predicted DSI
Q93009	P28749	9.95502	0.688	1	predicted DSI
P21580	P98066	1.83715	1	0.593	predicted DSI
Q9Y4E8	Q7Z2G1	1.55009	0.182	1	predicted DSI
O94782	Q13002	1.07135	0.399	0.342	predicted DSI
Q93008	P35659	10.0777	0.789	1	predicted DSI
Q96G74	Q7Z6Z7	3.44106	0.615	1	predicted DSI
Q9Y2K6	P62877	0.905542	1	1	predicted DSI
P54252	P39905	0.389254	1	0.646	predicted DSI
Q9NQC7	P17181	6.01249	0.698	0.542	predicted DSI
Q96F44	Q9H4P4	0.670446	1	1	predicted DSI
Q9UMW8	Q8NEA6	0	0.232	1	predicted DSI
Q9Y6I4	Q86Y33	0	0.843	0.623	predicted DSI
Q70CQ2	Q9HCE7	6.31102	1	1	predicted DSI
O75604	Q9NPR9	1.55141	0.485	1	predicted DSI
Q9UPT9	Q9NZG7	1.90977	0.512	0.169	predicted DSI
P35125	Q13315	0.536204	0.81	1	predicted DSI
A6NNY8	Q13547	0.556857	0.591	1	predicted DSI
Q9H0E7	P33778	1.46445	0.134	1	predicted DSI
Q9HBJ7	O00327	2.51133	0.891	1	predicted DSI
Q9NQC7	Q9BZS1	0.93589	1	0.841	predicted DSI
Q96FW1	O75113	1.19791	0.609	1	predicted DSI
P46736	O60733	0	0.378	1	predicted DSI
Q5T2D3	Q9C0F3	0	0.158	1	predicted DSI
Q92905	Q8N966	0	0.572	0.646	predicted DSI
Q96F44	Q9GZU2	1.28147	1	0.714	predicted DSI
Q70CQ3	Q6PIS1	0	NA	NA	predicted DSI
P35125	P55061	0	0.359	1	predicted DSI
P54252	Q8NEB9	8.10151	0.59	1	predicted DSI
Q9HBJ7	Q96RT1	3.20011	0.491	1	predicted DSI
P09936	P32302	0	0.438	0.33	predicted DSI
Q9Y4E8	O94885	1.1386	0.552	1	predicted DSI
P51784	Q8N257	5.55285	0.033	1	predicted DSI
Q9Y5K5	Q5MCW4	1.04108	0.753	1	predicted DSI
Q96JH7	Q9BXW9	1.54802	0.529	1	predicted DSI
Q7L8S5	Q9NUQ8	0.985169	NA	NA	predicted DSI
Q92560	P35659	5.92711	0.871	1	predicted DSI
Q9C040	P23415	0	0.294	0.441	predicted DSI
Q70EL3	Q14332	0	0.453	0.841	predicted DSI
Q96RU2	P07992	1.55426	1	1	predicted DSI
Q9Y5K5	Q92993	9.19711	1	1	predicted DSI
Q9UMW8	P05014	1.06985	0.605	0.427	predicted DSI
Q92995	P20248	5.22003	0.824	1	predicted DSI
P35125	Q14202	0.904915	0.177	0.422	predicted DSI
Q92905	Q8WWY3	24.4048	0.26	1	predicted DSI
P40818	Q9H9S0	0.377755	0.327	1	predicted DSI
Q5VVJ2	P42338	0	0.644	1	predicted DSI
O94782	Q8N8V4	0	0.379	0.342	predicted DSI
P54578	Q68DV7	7.77723	0.891	1	predicted DSI
P51784	P15880	26.9223	0.388	1	predicted DSI
P12956	Q9H967	55.0163	0.494	1	predicted DSI
Q9C040	P14316	0.737206	0.206	0.841	predicted DSI
Q96RU2	Q8IWA4	1.70854	0.37	0.696	predicted DSI
Q9UHP3	O95067	0.687457	0.502	1	predicted DSI
Q92995	Q9H410	2.00431	0.543	1	predicted DSI
P54252	P54257	3.31242	1	1	predicted DSI
Q9UPT9	Q04727	0.394777	0.789	1	predicted DSI
Q96RU2	Q13315	6.91615	1	1	predicted DSI
P54252	Q8WTU0	1.37427	NA	NA	predicted DSI
Q70EK9	O15379	1.03974	0.568	0.578	predicted DSI
Q70CQ2	Q16667	0.559367	0.341	1	predicted DSI
Q96FW1	Q9HAU4	15.5347	0.549	1	predicted DSI
Q70EL4	Q9H4P4	0	0.797	0.414	predicted DSI
P09936	P17302	2.17866	0.525	1	predicted DSI
O94782	Q92753	0	0.509	1	predicted DSI
Q9UMW8	Q9Y463	0	0.59	1	predicted DSI
Q70EL4	P15880	2.75703	0.41	1	predicted DSI
Q5VVJ2	Q13144	0	0.532	1	predicted DSI
Q70CQ2	Q9NPC7	0	0.158	0.714	predicted DSI
O75604	Q13114	10.1559	0.749	0.841	predicted DSI
Q9NQC7	Q9GZX7	10.6032	0.682	0.841	predicted DSI
Q9Y5E6	Q9UKA4	0	0.272	0.633	predicted DSI
Q96DC9	O00463	6.6251	0.506	0.361	predicted DSI
Q5VVJ2	Q96EX2	0	0.214	0.342	predicted DSI
Q70CQ2	Q9BSJ2	5.09954	0.157	1	predicted DSI
Q01804	P17021	0	0.36	1	predicted DSI
P46736	P04179	0.535927	0.825	0.696	predicted DSI
P12956	Q6ZMN8	0	0.595	1	predicted DSI
Q9P2H5	P50222	0	0.158	1	predicted DSI
P09936	Q00526	12.221	1	0.714	predicted DSI
Q70EK8	Q86SQ4	1.07362	0.146	0.357	predicted DSI
O75317	P02730	0	0.147	0.455	predicted DSI
Q8TEY7	Q8NA72	0	0.435	1	predicted DSI
Q9Y5K5	O75439	1.98898	0.311	0.696	predicted DSI
Q93009	Q14653	14.19	0.866	1	predicted DSI
Q96RU2	P30291	2.6887	0.543	1	predicted DSI
P40818	P22455	1.90144	0.563	0.907	predicted DSI
Q5VVQ6	Q9P2E8	0	NA	NA	predicted DSI
Q70EL4	Q99496	5.79188	0.422	1	predicted DSI
Q8N5J2	Q16322	0	0.058	0.239	predicted DSI
Q70EL3	Q2KHN1	0.781748	0.615	0.841	predicted DSI
P54578	P37840	17.1205	1	1	predicted DSI
Q9Y5K5	O75908	0	0.277	0.646	predicted DSI
Q13107	Q7RTR2	1.5335	0.28	1	predicted DSI
Q15018	Q6S5L8	1.13459	0.357	0.33	predicted DSI
P15374	Q9Y3Q0	0	0.651	0.342	predicted DSI
Q9UPT9	Q86Y33	0.698031	0.843	0.451	predicted DSI
Q14694	P36507	4.25142	0.433	1	predicted DSI
P54578	Q9NVI1	5.67677	0.389	1	predicted DSI
Q53GS9	Q14240	8.95415	0.416	0.382	predicted DSI
P40818	Q9NS91	1.72501	0.552	1	predicted DSI
Q13107	Q15796	8.14959	0.432	1	predicted DSI
Q9Y6I4	Q99708	2.47505	1	1	predicted DSI
Q86T82	Q9H3S7	3.6001	0.921	1	predicted DSI
Q96FW1	Q15628	2.73304	0.383	1	predicted DSI
P51784	Q13546	5.85331	0.806	1	predicted DSI
P09936	Q9P2W7	0.13686	0.476	1	predicted DSI
Q9UMW8	Q08999	0.782017	0.188	1	predicted DSI
Q9HBJ7	Q8N0U7	0	NA	NA	predicted DSI
Q70CQ1	P20671	0.914205	NA	NA	predicted DSI
P35125	Q8TEA7	1.8643	1	1	predicted DSI
P09936	O43426	4.57692	0.438	1	predicted DSI
P45974	Q9NVI1	12.8088	0.559	1	predicted DSI
Q9BXU7	Q6FI13	0	NA	NA	predicted DSI
Q96FW1	P49336	4.11845	0.549	1	predicted DSI
Q5VVJ2	O60814	0.795929	0.373	1	predicted DSI
Q9UK80	P56524	52.9688	1	1	predicted DSI
Q15018	O43242	1.71993	0.356	1	predicted DSI
Q86UV5	O95067	0.795522	0.301	1	predicted DSI
O15372	Q8TCT8	1.14695	0.331	1	predicted DSI
Q9Y5K5	Q9UHW5	2.08141	NA	NA	predicted DSI
Q93009	Q13485	13.1871	0.758	1	predicted DSI
Q70EL2	Q96C90	0	0.135	1	predicted DSI
Q5D1E8	Q01201	3.53269	1	1	predicted DSI
Q9UMW8	Q8IYM2	0	NA	NA	predicted DSI
Q70EL2	Q13873	0	0.71	1	predicted DSI
P54252	Q92993	7.29705	1	1	predicted DSI
Q5VVJ2	Q07002	0	0.633	1	predicted DSI
Q93009	O60814	18.8286	0.246	1	predicted DSI
Q14694	O76074	0	0.681	1	predicted DSI
P21580	Q13114	30.5228	1	1	predicted DSI
P09936	Q8NET8	0	0.49	0.33	predicted DSI
Q5VVJ2	O14948	0	1	1	predicted DSI
Q70EL4	Q9HD42	0	0.921	0.761	predicted DSI
Q93009	Q9H040	13.2111	0.651	1	predicted DSI
Q92905	Q8WXK4	6.18375	0.771	1	predicted DSI
Q9UPT9	Q9UBN7	6.16583	0.921	1	predicted DSI
Q9Y5K5	Q76B58	0.619936	0.663	0.696	predicted DSI
Q5VVQ6	Q70CQ3	2.31242	1	1	predicted DSI
Q70CQ1	P06899	1.65193	0.871	1	predicted DSI
Q70CQ3	Q9Y277	11.4297	0.178	1	predicted DSI
Q96RU2	P62877	1.01183	1	1	predicted DSI
A6NNY8	Q9H808	0	0.304	1	predicted DSI
Q8TEY7	Q9UHD2	8.99978	0.692	1	predicted DSI
P09936	O15354	2.97609	0.6	1	predicted DSI
P46736	P27694	22.1195	0.932	1	predicted DSI
Q70CQ3	P33778	0.0825932	0.195	1	predicted DSI
Q96BN8	Q96EQ8	2.17174	0.881	0.456	predicted DSI
P12956	P06746	20.1735	1	1	predicted DSI
Q96K76	Q6VAB6	0	0.507	1	predicted DSI
Q8TEY7	Q969U6	0	0.891	1	predicted DSI
Q9UMW8	O14863	0	0.156	0.841	predicted DSI
Q96RU2	Q9Y6B7	0	0.403	1	predicted DSI
Q9HBJ7	Q9NPG1	0	0.174	0.841	predicted DSI
P09936	Q9UJ71	1.64689	0.267	0.562	predicted DSI
Q96K76	Q01167	1.30408	1	1	predicted DSI
Q9UHP3	Q14094	0	0.502	1	predicted DSI
P51784	P0C1H6	0	0.033	1	predicted DSI
Q9UHP3	Q9UHD2	4.15309	0.81	1	predicted DSI
P62068	Q9Y575	0	0.615	1	predicted DSI
Q93008	Q9Y6K9	12.2387	0.649	1	predicted DSI
O75604	Q8IYW5	4.40505	1	1	predicted DSI
Q8NB14	Q8WXK4	1.3078	0.615	1	predicted DSI
O94782	P31025	2.9951	0.651	0.427	predicted DSI
Q53GS9	Q7Z4S9	0	0.266	0.403	predicted DSI
Q96DC9	Q86XS8	1.82494	0.402	0.403	predicted DSI
P09936	Q6ZVK1	0	NA	NA	predicted DSI
P62068	Q8WXK1	1.0868	0.615	1	predicted DSI
Q13107	P01106	16.4786	0.391	1	predicted DSI
O95630	Q96RL1	1.17385	0.737	1	predicted DSI
Q96RU2	P85037	5.21342	0.388	1	predicted DSI
P54252	Q16143	1.16445	1	1	predicted DSI
P09936	Q6P9F0	0	0.311	1	predicted DSI
P54252	P19474	14.9194	0.615	1	predicted DSI
P54578	Q96QE2	0	0.321	1	predicted DSI
O94782	Q9NZI7	0.558212	0.426	1	predicted DSI
O00487	Q96RQ1	2.27658	0.085	1	predicted DSI
Q13107	Q5VWC8	0	0.261	0.646	predicted DSI
Q96DX7	Q9UHD2	5.59642	0.931	1	predicted DSI
Q01804	A0PJY2	0	0.444	1	predicted DSI
Q70CQ2	Q93052	3.42978	0.148	1	predicted DSI
P46736	P04626	2.31279	0.59	1	predicted DSI
O94966	Q9UK97	1.09963	0.688	1	predicted DSI
Q70EL4	Q92889	0	0.699	1	predicted DSI
P21580	P46531	6.87028	1	1	predicted DSI
Q9BXU7	Q5JUK2	0	0.16	1	predicted DSI
P09936	Q9UL17	1.05678	1	1	predicted DSI
P21580	Q9UHD2	26.197	1	1	predicted DSI
P54252	Q96EK4	0.668634	0.259	1	predicted DSI
Q9NQC7	P26045	7.99032	0.765	1	predicted DSI
Q96RU2	Q13233	2.17556	0.59	1	predicted DSI
Q5VVQ6	Q68CK6	0	0.325	0.619	predicted DSI
Q70CQ3	Q99880	1.1914	0.195	1	predicted DSI
Q8NB14	Q9Y575	0.97895	0.615	1	predicted DSI
Q92905	P01568	0	0.437	0.469	predicted DSI
O75604	O15111	14.3679	0.649	1	predicted DSI
P40818	P15407	0	0.462	1	predicted DSI
Q96F44	Q7L7L0	0.747421	0.191	0.714	predicted DSI
Q93009	O00755	0.206486	0.758	0.615	predicted DSI
Q9Y2K6	P98177	0.78006	0.293	1	predicted DSI
Q93008	P25963	16.658	0.649	1	predicted DSI
Q5VVJ2	Q2M1V0	1.18016	0.814	1	predicted DSI
Q9UMW8	Q9H0J9	1.048	0.585	1	predicted DSI
Q9Y6I4	Q13309	1.40362	0.891	1	predicted DSI
P35125	Q96JA1	0	0.074	1	predicted DSI
Q9H0E7	Q9BXW9	2.29505	0.292	1	predicted DSI
P35125	Q96NH3	0.971876	0.212	1	predicted DSI
Q9Y2K6	P58876	0	0.09	1	predicted DSI
P21580	P16410	2.86128	0.676	0.841	predicted DSI
O94782	Q6PGQ7	1.5873	0.271	1	predicted DSI
Q96DC9	Q5D1E8	7.88268	1	1	predicted DSI
Q93008	Q8NEB9	6.15375	1	1	predicted DSI
P54252	Q8IXJ6	8.38641	1	1	predicted DSI
Q9UMW8	Q8TDU9	0	0.203	0.306	predicted DSI
Q9UMW8	Q96P20	0.719042	0.787	1	predicted DSI
Q13107	O15151	9.88986	0.812	1	predicted DSI
Q5VV17	Q96CX3	0	NA	NA	predicted DSI
Q13107	Q9Y468	3.88359	0.269	1	predicted DSI
Q96RU2	O95264	0	0.795	0.427	predicted DSI
Q53GS9	Q96S65	0.80879	0.357	1	predicted DSI
P21580	P04049	9.63347	1	1	predicted DSI
Q93009	P50613	12.0241	1	1	predicted DSI
Q93009	P18146	11.5383	0.866	1	predicted DSI
Q9UHP3	P57078	0	0.228	0.841	predicted DSI
Q96F44	Q96KK5	0.46108	NA	NA	predicted DSI
Q9NQC7	Q9Y572	1.83272	1	1	predicted DSI
Q9Y6I4	P35226	2.62669	0.563	1	predicted DSI
P62068	Q6VAB6	3.11807	0.432	1	predicted DSI
Q9HBJ7	Q9Y577	0	0.682	0.841	predicted DSI
Q9Y4E8	O75165	6.19471	0.204	1	predicted DSI
Q9C040	Q99879	0.953885	0.044	0.841	predicted DSI
P15374	P04179	5.41794	0.304	0.64	predicted DSI
Q86UV5	P35813	0.530206	0.59	1	predicted DSI
O75317	Q9NZR4	4.50993	0.164	1	predicted DSI
Q93008	O15105	14.0917	1	1	predicted DSI
Q9H561	Q6FHP2	0	NA	NA	DRI
Q9UP64	Q9NQB9	0	NA	NA	DRI
Q5HY80	Q8NG56	0	NA	NA	DRI
Q9NYS8	Q9BYD9	0	NA	NA	DRI
Q9Y292	Q9NVJ2	0	NA	NA	DRI
Q6FHT3	Q8NI87	0	NA	NA	DRI
Q8N7F7	Q9UHX4	0	NA	NA	DRI
Q9BVB2	Q9Y6D6	0	NA	NA	DRI
Q8NEV0	Q7L8S5	0	NA	NA	DRI
Q9BYR5	O95336	6.02776	NA	NA	DRI
Q96NF9	Q9H6S0	0	NA	NA	DRI
Q9BY26	Q56P42	0	NA	NA	DRI
Q9BQ17	Q9NVR3	0	NA	NA	DRI
Q5D048	Q9UKK9	0	NA	NA	DRI
Q99951	Q9H3H2	0	NA	NA	DRI
Q9NRM3	Q9P277	0	NA	NA	DRI
Q9UNE7	Q9NPD8	2.29502	1	1	DRI
Q5T8M9	Q96KR9	0	NA	NA	DRI
Q9BQ21	Q5SXM3	0	NA	NA	DRI
A8MU46	Q9UMH2	0	NA	NA	DRI
O94992	Q6FG61	0	NA	NA	DRI
Q53F07	Q9P189	0	NA	NA	DRI
Q96DA2	Q8N4D9	0	NA	NA	DRI
P11233	Q5TZP9	0	NA	NA	DRI
Q86XD8	Q9H7H6	0	NA	NA	DRI
Q9UNN0	Q9NYR0	0	NA	NA	DRI
Q9UPK7	Q9UNF5	0	NA	NA	DRI
Q8IXY8	Q9NYL4	0	0.788	0.469	DRI
Q86WA6	Q14283	0	NA	NA	DRI
Q9UJB6	Q3KQS8	0	NA	NA	DRI
Q9BWD2	Q9BXR5	0	NA	NA	DRI
Q76P63	Q96TD5	0	NA	NA	DRI
Q96NL0	Q9Y389	0	NA	NA	DRI
Q6S8J8	A6NNZ2	0	NA	NA	DRI
Q9UMM7	Q6FI19	0	NA	NA	DRI
Q5T066	Q96BK4	0	NA	NA	DRI
Q8NF52	P47755	0	NA	NA	DRI
Q6PD62	Q8N422	0	NA	NA	DRI
Q96G33	Q96RQ9	0	NA	NA	DRI
Q14789	Q8N775	0	NA	NA	DRI
Q9Y6S6	Q9BWL8	0	NA	NA	DRI
Q9UD21	Q9UF93	0	NA	NA	DRI
Q8NFJ8	Q15441	0	NA	NA	DRI
Q9NXP3	Q2M3R7	0	NA	NA	DRI
Q9Y614	Q92614	0	NA	NA	DRI
Q9V3W4	Q8N994	0	NA	NA	DRI
Q92822	Q9H5T6	0	NA	NA	DRI
Q6ZUU0	B2RU18	0	NA	NA	DRI
Q9UI04	A0A024R161	0	NA	NA	DRI
Q9UNL4	Q9Y6E1	0	NA	NA	DRI
Q9UGL5	Q9Y2K5	0	NA	NA	DRI
Q8WVP0	Q9UFQ6	0	NA	NA	DRI
Q9UDL5	Q9P0A9	0	NA	NA	DRI
Q9H0V6	Q9Y3W9	0	NA	NA	DRI
Q7RTU5	Q99081	0	1	1	DRI
Q6UXE2	Q6PNE0	0	NA	NA	DRI
Q9HCC7	Q5HY80	0	NA	NA	DRI
Q8N7F7	Q5TDQ8	0	NA	NA	DRI
Q9NPM7	P61163	0	NA	NA	DRI
Q9UPI6	Q8NI95	0	NA	NA	DRI
Q9NT18	Q8IY85	0	NA	NA	DRI
Q9UPW4	Q01995	0	NA	NA	DRI
Q92822	Q9Y590	0	NA	NA	DRI
Q96DG8	Q86UF3	0	NA	NA	DRI
Q96EJ0	Q9Y2P5	0	NA	NA	DRI
Q8IZW2	Q8N3Z2	0	NA	NA	DRI
Q9HD25	H7BZ11	0	NA	NA	DRI
P22309	Q6IPY4	0	NA	NA	DRI
P16403	Q99878	39.7728	NA	NA	DRI
Q8IZX4	Q2VPI7	0	NA	NA	DRI
Q96BH7	Q9Y2S2	0	NA	NA	DRI
Q9NZB2	Q9NRI5	4.43306	NA	NA	DRI
Q9H3R6	Q96RJ8	0	NA	NA	DRI
Q9Y6K9	Q8NCX9	0	NA	NA	DRI
Q9UCC6	Q9UIU7	0	NA	NA	DRI
O00634	Q6ZVY4	0	NA	NA	DRI
F5H284	Q0D2Q5	0	NA	NA	DRI
Q8WU14	Q9UHV2	0	NA	NA	DRI
Q9ULF1	Q9UFI8	0	NA	NA	DRI
Q9Y221	Q9NYB1	0	NA	NA	DRI
Q9H3R6	Q9Y6S2	0	NA	NA	DRI
P61011	Q8WY58	0	NA	NA	DRI
Q567Q6	Q9BY20	0	NA	NA	DRI
P07148	Q0VDE3	0	NA	NA	DRI
Q9BRL7	Q9Y4V4	0	NA	NA	DRI
Q9ULM8	Q6PB30	0	NA	NA	DRI
Q9BT29	Q9UHY8	0	NA	NA	DRI
Q8IZ71	Q99535	0	NA	NA	DRI
P21815	Q9HC82	0	NA	NA	DRI
P21371	Q9NZ56	0	NA	NA	DRI
Q9UG50	Q24JU2	0	NA	NA	DRI
Q15141	Q9H109	0	NA	NA	DRI
Q86UF3	Q9BXU9	0	NA	NA	DRI
Q96EP2	Q8IUE5	0	NA	NA	DRI
Q7M4N6	Q8N100	0	NA	NA	DRI
P68366	Q9H5L0	0	NA	NA	DRI
Q92909	Q9NT95	0	NA	NA	DRI
Q9HBP9	Q9P095	0	NA	NA	DRI
Q9NP45	Q15282	0	NA	NA	DRI
Q9C022	Q9UM50	0	NA	NA	DRI
Q99974	Q9HCG9	0	NA	NA	DRI
Q9BT12	O75689	0	NA	NA	DRI
Q9H4M5	Q68DM2	0	NA	NA	DRI
V9HW18	Q9UEB2	0	NA	NA	DRI
Q9UPZ7	Q6FG96	0	NA	NA	DRI
Q6FI22	Q9UD44	0	NA	NA	DRI
Q86V33	Q9UH35	0	NA	NA	DRI
Q9NWW2	Q587J7	0	NA	NA	DRI
Q9HCX4	Q9UDC1	0	NA	NA	DRI
Q9Y237	Q9UHL5	0	NA	NA	DRI
Q9Y6A4	Q99653	6.72874	0.302	1	DRI
O94826	Q5T1W3	0	NA	NA	DRI
Q9UNQ5	Q9BWA8	0	NA	NA	DRI
Q5HY80	Q9BTS3	0	NA	NA	DRI
Q8TB19	Q9BS26	0	NA	NA	DRI
Q9UDJ4	K7ERQ8	0	NA	NA	DRI
Q8N6Y2	Q9HCK4	0	0.414	0.593	DRI
Q9HCX9	Q9NV78	0	NA	NA	DRI
Q6IBD1	Q8N6R8	0	NA	NA	DRI
Q9UK67	Q99883	0	NA	NA	DRI
Q96S48	Q9UMJ5	0	NA	NA	DRI
Q8IXB3	Q8N5U2	0	NA	NA	DRI
Q7M4N6	Q9Y287	0	NA	NA	DRI
Q14026	Q9UD21	0	NA	NA	DRI
Q9UJ38	Q9ULC2	0	NA	NA	DRI
Q6PB27	Q9Y287	0	NA	NA	DRI
Q9Y567	Q9BV69	0	NA	NA	DRI
Q8TAA3	O43396	21.5373	NA	NA	DRI
Q96FX4	Q9P2G1	0	NA	NA	DRI
Q9BXP0	Q15120	0	NA	NA	DRI
Q96G51	Q86SS8	0	NA	NA	DRI
Q8TAW9	Q9H2I8	0	NA	NA	DRI
Q96Q93	Q9HCX4	0	NA	NA	DRI
P40429	Q9UNY7	0	NA	NA	DRI
Q6PDA9	Q96B26	0	NA	NA	DRI
Q92880	Q92524	0	NA	NA	DRI
[truncated: 864 more rows]

## Sheet: Fig. 3b,c
Position in Protein Sequence	Residue	Importance Score
1	M	0.539869
2	P	0.548118
3	A	0.440068
4	R	0.262898
5	T	0.119643
6	A	0.244122
7	P	0.426791
8	A	0.443469
9	R	0.400791
10	V	0.22491
11	P	0.290009
12	T	0.313508
13	L	0.315945
14	A	0.236941
15	V	0.25612
16	P	0.254685
17	A	0.219287
18	I	0.144129
19	S	0.195373
20	L	0.260164
21	P	0.139246
22	D	0.0779387
23	D	0.0405005
24	V	0.0796764
25	R	0.113471
26	R	0.119516
27	R	0.201456
28	L	0.22734
29	K	0.282796
30	D	0.219296
31	L	0.170755
32	E	0.0770827
33	R	0.291405
34	D	0.288523
35	S	0.377566
36	L	0.108616
37	T	0.100606
38	E	0.0115622
39	K	0.00558575
40	E	0.00502104
41	C	0.00055899
42	V	0.000651356
43	K	0.000637421
44	E	0.00160082
45	K	0.00173353
46	L	0.039519
47	N	0.0634773
48	L	0.0886867
49	L	0.0536063
50	H	0.0292296
51	E	0.0130525
52	F	0.0356726
53	L	0.0541926
54	Q	0.0463326
55	T	0.0632779
56	E	0.0512206
57	I	0.0498745
58	K	0.00759557
59	N	0.0183658
60	Q	0.0190697
61	L	0.0189463
62	C	0.0209725
63	D	0.0808219
64	L	0.293262
65	E	0.274928
66	T	0.217842
67	K	0.129529
68	L	0.143481
69	R	0.1653
70	K	0.188717
71	E	0.173948
72	E	0.204724
73	L	0.0631795
74	S	0.0776409
75	E	0.0219696
76	E	0.0162231
77	G	0.0610088
78	Y	0.240452
79	L	0.425607
80	A	0.42429
81	K	0.577667
82	V	0.466867
83	K	0.440259
84	S	0.168746
85	L	0.119595
86	L	0.0889245
87	N	0.0305868
88	K	0.103511
89	D	0.158097
90	L	0.278592
91	S	0.233356
92	L	0.177462
93	E	0.0701759
94	N	0.0373879
95	G	0.205252
96	A	0.193128
97	H	0.173072
98	A	0.00567111
99	Y	0.00211267
100	N	0.00524459
101	R	0.0127755
102	E	0.0134608
103	V	0.014545
104	N	0.00779262
105	G	0.0108025
106	R	0.00633761
107	L	0.00509654
108	E	0.0170841
109	N	0.017599
110	G	0.0183686
111	N	0.00239464
112	Q	0.00330873
113	A	0.0769049
114	R	0.0861043
115	S	0.107371
116	E	0.0696429
117	A	0.101961
118	R	0.0796934
119	R	0.0428515
120	V	0.0735021
121	G	0.212867
122	M	0.247224
123	A	0.175727
124	D	0.0375259
125	A	0.0415317
126	N	0.0459181
127	S	0.106045
128	P	0.167755
129	P	0.195131
130	K	0.155731
131	P	0.0673276
132	L	0.0358068
133	S	0.0169752
134	K	0.129393
135	P	0.137162
136	R	0.165842
137	T	0.0430424
138	P	0.049361
139	R	0.0233703
140	R	0.0581466
141	S	0.0876314
142	K	0.0912697
143	S	0.0779159
144	D	0.185555
145	G	0.177026
146	E	0.191156
147	A	0.0430199
148	K	0.0417345
149	P	0.0222182
150	E	0.073699
151	P	0.197574
152	S	0.273962
153	P	0.341755
154	S	0.219153
155	P	0.158502
156	R	0.0545283
157	I	0.0547822
158	T	0.0241606
159	R	0.0104361
160	K	0.0788126
161	S	0.0772464
162	T	0.082121
163	R	0.012366
164	Q	0.0226807
165	T	0.0610548
166	T	0.154604
167	I	0.19339
168	T	0.144256
169	S	0.0639561
170	H	0.0282288
171	F	0.213291
172	A	0.258668
173	K	0.400791
174	G	0.414471
175	P	0.541048
176	A	0.426825
177	K	0.261998
178	R	0.119516
179	K	0.0775767
180	P	0.0461534
181	Q	0.00321262
182	E	0.00382939
183	E	0.00194828
184	S	0.00267445
185	E	0.00203414
186	R	0.334364
187	A	0.408261
188	K	0.417906
189	S	0.0999821
190	D	0.0262384
191	E	0.0250899
192	S	0.011056
193	I	0.0703355
194	K	0.209159
195	E	0.263785
196	E	0.364588
197	D	0.221754
198	K	0.173534
199	D	0.0133013
200	Q	0.00857664
201	D	0.161789
202	E	0.167819
203	K	0.202095
204	R	0.0754081
205	R	0.0691467
206	R	0.0355412
207	V	0.00373659
208	T	0.00416825
209	S	0.0183613
210	R	0.0160375
211	E	0.0153474
212	R	0.000538076
213	V	0.0218866
214	A	0.0263185
215	R	0.0486529
216	P	0.100122
217	L	0.100865
218	P	0.079032
219	A	0.0207677
220	E	0.0162685
221	E	0.0763557
222	P	0.0732736
223	E	0.0725978
224	R	0.345256
225	A	0.408261
226	K	0.410776
227	S	0.0840968
228	G	0.00966771
229	T	0.0520827
230	R	0.0553452
231	T	0.0558765
232	E	0.0154321
233	K	0.153107
234	E	0.20835
235	E	0.364588
236	E	0.221754
237	R	0.313344
238	D	0.313344
239	E	0.313344
240	K	0.313344
241	E	0.313344
242	E	0.315379
243	K	0.21076
244	R	0.17394
245	L	0.176546
246	R	0.16389
247	S	0.261762
248	Q	0.514772
249	T	0.499351
250	K	0.375734
251	E	0.16951
252	P	0.278592
253	T	0.181537
254	P	0.125474
255	K	0.00168133
256	Q	0.179699
257	K	0.303753
258	L	0.36376
259	K	0.331959
260	E	0.208732
261	E	0.209215
262	P	0.0732736
263	D	0.0770827
264	R	0.0246914
265	E	0.0499688
266	A	0.10409
267	R	0.0958925
268	A	0.27724
269	G	0.386516
270	V	0.390997
271	Q	0.173304
272	A	0.0198828
273	D	0.0713173
274	E	0.126736
275	D	0.168005
276	E	0.112517
277	D	0.209356
278	G	0.168087
279	D	0.328568
280	E	0.180485
281	K	0.313344
282	D	0.313344
283	E	0.315379
284	K	0.239311
285	K	0.0785004
286	H	0.0794112
287	R	0.0382044
288	S	0.0515208
289	Q	0.135754
290	P	0.165628
291	K	0.250557
292	D	0.184475
293	L	0.136294
294	A	0.0593931
295	A	0.0757746
296	K	0.098071
297	R	0.119516
298	R	0.0773834
299	P	0.0461341
300	E	0.164156
301	E	0.168811
302	K	0.264181
303	E	0.163861
304	P	0.170755
305	E	0.0725978
306	K	0.014956
307	V	0.00448352
308	N	0.00435381
309	P	0.0392859
310	Q	0.0816479
311	I	0.0875525
312	S	0.0649965
313	D	0.182451
314	E	0.181161
315	K	0.313344
316	D	0.20835
317	E	0.259595
318	D	0.272998
319	E	0.221754
320	K	0.313344
321	E	0.313344
322	E	0.315379
323	K	0.202095
324	R	0.0754081
325	R	0.0748949
326	K	0.110592
327	T	0.125811
328	T	0.120908
329	P	0.111094
330	K	0.159997
331	E	0.214806
332	P	0.160661
333	T	0.0629901
334	E	0.0135971
335	K	0.0138288
336	K	0.0158567
337	M	0.0246257
338	A	0.0772251
339	R	0.407772
340	A	0.466867
341	K	0.410776
342	T	0.0840968
343	V	0.0101936
344	M	0.229454
345	N	0.485208
346	S	0.529656
347	K	0.337927
348	T	0.0890194
349	H	0.0690346
350	P	0.138877
351	P	0.125481
352	K	0.10033
353	C	0.000182354
354	I	0.000211725
355	Q	0.00028049
356	C	0.000874855
357	G	0.039191
358	Q	0.0448312
359	Y	0.0974181
360	L	0.062027
361	D	0.0572007
362	D	0.0646816
363	P	0.0790348
364	D	0.0853894
365	L	0.0341124
366	K	0.0194868
367	Y	0.0313607
368	G	0.0230227
369	Q	0.0383091
370	H	0.0443491
371	P	0.117656
372	P	0.109962
373	D	0.0903002
374	A	0.0161068
375	V	0.0204607
376	D	0.0158539
377	E	0.0475988
378	P	0.0522257
379	Q	0.057052
380	M	0.118934
381	L	0.107711
382	T	0.102231
383	N	0.0111962
384	E	0.00431728
385	K	0.024027
386	L	0.145239
387	S	0.205801
388	I	0.260164
389	F	0.146566
390	D	0.0864396
391	A	0.0131562
392	N	0.00334221
393	E	0.00631752
394	S	0.0474353
395	G	0.0692288
396	F	0.277048
397	E	0.272337
398	S	0.253378
399	Y	0.0636877
400	E	0.147039
401	A	0.159614
402	L	0.162321
403	P	0.0425144
404	Q	0.026927
405	H	0.180815
406	K	0.199785
407	L	0.199768
408	T	0.0207597
409	C	0.00114719
410	F	0.0112178
411	S	0.0174872
412	V	0.0466637
413	Y	0.0366184
414	C	0.0341454
415	K	0.00512988
416	H	0.0053502
417	G	0.00234719
418	H	0.00262119
419	L	0.0115721
420	C	0.0105405
421	P	0.0840813
422	I	0.287001
423	D	0.291524
424	T	0.259359
425	G	0.0628457
426	L	0.132543
427	I	0.101993
428	E	0.0862108
429	K	0.014086
430	N	0.171171
431	I	0.18839
432	E	0.195476
433	L	0.0997369
434	F	0.0940819
435	F	0.0951962
436	S	0.0288534
437	G	0.156991
438	S	0.16211
439	A	0.16016
440	K	0.0426855
441	P	0.0388816
442	I	0.0402246
443	Y	0.033213
444	D	0.0774579
445	D	0.0723588
446	D	0.113134
447	P	0.18111
448	S	0.233356
449	L	0.18755
450	E	0.0691278
451	G	0.23421
452	G	0.391985
453	V	0.390997
454	N	0.174253
455	G	0.0192617
456	K	0.0169361
457	N	0.0297396
458	L	0.0271535
459	G	0.0408873
460	P	0.0520575
461	I	0.0443653
462	N	0.0288364
463	E	0.00436079
464	W	0.0195487
465	W	0.0626425
466	I	0.0720553
467	T	0.0961833
468	G	0.0750015
469	F	0.0749384
470	D	0.0382922
471	G	0.0161068
472	G	0.008002
473	E	0.00271936
474	K	0.159004
475	A	0.172705
476	L	0.17788
477	I	0.0319995
478	G	0.0255989
479	F	0.0702139
480	S	0.138443
481	T	0.178396
482	S	0.30829
483	F	0.230071
484	A	0.182396
485	E	0.0112079
486	Y	0.0724408
487	I	0.082346
488	L	0.0796245
489	M	0.0602541
490	D	0.104682
491	P	0.222612
492	S	0.233356
493	P	0.38966
494	E	0.270352
495	Y	0.259359
496	A	0.0628457
497	P	0.131173
498	I	0.0944196
499	F	0.0890212
500	G	0.0255989
501	L	0.0282889
502	M	0.0180053
503	Q	0.0111962
504	E	0.00431728
505	K	0.024027
506	I	0.145239
507	Y	0.237781
508	I	0.219407
509	S	0.0990185
510	K	0.0212873
511	I	0.03167
512	V	0.0282539
513	V	0.0227994
514	E	0.0201155
515	F	0.0454474
516	L	0.0541926
517	Q	0.0469903
518	S	0.243532
519	N	0.22564
520	S	0.262902
521	D	0.0783454
522	S	0.155684
523	T	0.119696
524	Y	0.0976157
525	E	0.0197573
526	D	0.0256849
527	L	0.0357807
528	I	0.0364316
529	N	0.206497
530	K	0.181094
531	I	0.391984
532	E	0.25008
533	T	0.508178
534	T	0.33789
535	V	0.316376
536	P	0.0699332
537	P	0.0381745
538	S	0.0643999
539	G	0.0681386
540	L	0.0956616
541	N	0.0536031
542	L	0.0397064
543	N	0.181134
544	R	0.200995
545	F	0.205443
546	T	0.0414593
547	E	0.0223685
548	D	0.0250899
549	S	0.0715015
550	L	0.170749
551	L	0.162103
552	R	0.100833
553	H	0.00129058
554	A	0.00234719
555	Q	0.0161304
556	F	0.0275249
557	V	0.0265197
558	V	0.012775
559	E	0.0174547
560	Q	0.0178643
561	V	0.0191259
562	E	0.0399241
563	S	0.0427417
564	Y	0.0562992
565	D	0.019323
566	E	0.0214774
567	A	0.00624132
568	G	0.00757954
569	D	0.00302859
570	S	0.0182647
571	D	0.0177969
572	E	0.0169843
573	Q	0.0267916
574	P	0.0984047
575	I	0.171211
576	F	0.157751
577	L	0.208731
578	T	0.135777
579	P	0.124046
580	C	0.000105915
581	M	0.0149584
582	R	0.113363
583	D	0.122653
584	L	0.207917
585	I	0.142638
586	K	0.149379
587	L	0.0612307
588	A	0.246357
589	G	0.303173
590	V	0.351356
591	T	0.313037
592	L	0.242095
593	G	0.183055
594	Q	0.0053162
595	R	0.00390304
596	R	0.005781
597	A	0.00813081
598	Q	0.00913168
599	A	0.0483332
600	R	0.11529
601	R	0.11401
602	Q	0.0775489
603	T	0.0074
604	I	0.00727105
605	R	0.00174761
606	H	0.0116493
607	S	0.0124897
608	T	0.0271346
609	R	0.0160375
610	E	0.0198322
611	K	0.0051163
612	D	0.00520865
613	R	0.156909
614	G	0.166304
615	P	0.167661
616	T	0.012543
617	K	0.00367078
618	A	0.00454521
619	T	0.0820123
620	T	0.0822718
621	T	0.0833575
622	K	0.0206203
623	L	0.0692726
624	V	0.0664363
625	Y	0.0638681
626	Q	0.0394701
627	I	0.113084
628	F	0.312071
629	D	0.295623
630	T	0.283077
631	F	0.0760361
632	F	0.0678556
633	A	0.00662492
634	E	0.00136899
635	Q	0.169517
636	I	0.180578
637	E	0.185144
638	K	0.163999
639	D	0.313344
640	D	0.313344
641	R	0.313344
642	E	0.313344
643	D	0.313344
644	K	0.173534
645	E	0.029231
646	N	0.224193
647	A	0.240511
648	F	0.239536
649	K	0.074125
650	R	0.0843327
651	R	0.0687416
652	R	0.0548346
653	C	0.0211224
654	G	0.0213049
655	V	0.00161881
656	C	0.00113907
657	E	0.00089807
658	V	0.000586739
659	C	0.00329028
660	Q	0.0212963
661	Q	0.189629
662	P	0.18688
663	E	0.169
664	C	0.000559295
665	G	0.00152708
666	K	0.00149608
667	C	0.00122424
668	K	0.000434344
669	A	0.000362938
670	C	0.000360821
671	K	0.275109
672	D	0.279688
673	M	0.295228
674	V	0.0249342
675	K	0.0363338
676	F	0.0327848
677	G	0.100966
678	G	0.224792
679	S	0.228341
680	G	0.230112
681	R	0.126368
682	S	0.121961
683	K	0.0478563
684	Q	0.0117402
685	A	0.000990718
686	C	0.000522504
687	Q	0.00325273
688	E	0.00964081
689	R	0.00968271
690	R	0.00698233
691	C	0.000203341
692	P	0.0194378
693	N	0.0428711
694	M	0.0495127
695	A	0.0303799
696	M	0.021777
697	K	0.0234064
698	E	0.17602
699	A	0.175857
700	D	0.223575
701	D	0.126736
702	D	0.168005
703	E	0.112517
704	E	0.209356
705	V	0.168087
706	D	0.168957
707	D	0.016308
708	N	0.0267916
709	I	0.099774
710	P	0.312071
711	E	0.295623
712	M	0.315057
713	P	0.226546
714	S	0.219153
715	P	0.141069
716	K	0.0233703
717	K	0.0523124
718	M	0.0366296
719	H	0.0310685
720	Q	0.00228247
721	G	0.0444835
722	K	0.0780741
723	K	0.110851
724	K	0.14014
725	K	0.106004
726	Q	0.0720836
727	N	0.00441211
728	K	0.00442517
729	N	0.18343
730	R	0.199581
731	I	0.207534
732	S	0.0309486
733	W	0.0313516
734	V	0.0233876
735	G	0.021967
736	E	0.00711557
737	A	0.0284706
738	V	0.101739
739	K	0.106101
740	T	0.107371
741	D	0.0696429
742	G	0.101961
743	K	0.0854415
744	K	0.118519
745	S	0.15509
746	Y	0.149774
747	Y	0.0822967
748	K	0.00402093
749	K	0.00330751
750	V	0.00086523
751	C	0.000938815
752	I	0.0110691
753	D	0.163823
754	A	0.165071
755	E	0.16346
756	T	0.0638142
757	L	0.0723415
758	E	0.0691278
759	V	0.0161068
760	G	0.00599997
761	D	0.00063892
762	C	0.000502679
763	V	0.140125
764	S	0.182133
765	V	0.198071
766	I	0.132543
767	P	0.0934007
768	D	0.0783376
769	D	0.0414608
770	S	0.0393642
771	S	0.042041
772	K	0.0269721
773	P	0.0377668
774	L	0.158155
775	Y	0.315691
776	L	0.489389
777	A	0.42429
778	R	0.245036
779	V	0.199475
780	T	0.182798
781	A	0.197591
782	L	0.0605813
783	W	0.0184126
784	E	0.00382939
785	D	0.0384342
786	S	0.0387953
787	S	0.0406913
788	N	0.00381883
789	G	0.0418755
790	Q	0.0448412
791	M	0.255993
792	F	0.219087
793	H	0.21393
794	A	0.00322148
795	H	0.0197499
796	W	0.0199583
797	F	0.0190138
798	C	0.00153699
799	A	0.0735967
800	G	0.0770685
801	T	0.11586
802	D	0.0476445
803	T	0.0862582
804	V	0.246006
805	L	0.253348
806	G	0.284032
807	A	0.0874006
808	T	0.0787892
809	S	0.0483541
810	D	0.0551784
811	P	0.126145
812	L	0.101106
813	E	0.101106
814	L	0.0997369
815	F	0.0877721
816	L	0.079032
817	V	0.0207677
818	D	0.0153467
819	E	0.014858
820	C	0.000142958
821	E	0.00102927
822	D	0.00665298
823	M	0.020136
824	Q	0.0627639
825	L	0.107103
826	S	0.14313
827	Y	0.311358
828	I	0.280656
829	H	0.493537
830	S	0.283108
831	K	0.597081
832	V	0.39355
833	K	0.548669
834	V	0.22491
835	I	0.167661
836	Y	0.012543
837	K	0.159426
838	A	0.167371
839	P	0.172079
840	S	0.0199391
841	E	0.0113937
842	N	0.00606426
843	W	0.00209793
844	A	0.00465573
845	M	0.026736
846	E	0.0319397
847	G	0.101238
848	G	0.0820272
849	M	0.118923
850	D	0.106712
851	P	0.315614
852	E	0.281932
853	S	0.283077
854	L	0.144956
855	L	0.146566
856	E	0.237586
857	G	0.177952
858	D	0.168087
859	D	0.0521746
860	G	0.112098
861	K	0.18159
862	T	0.194189
863	Y	0.213333
864	F	0.151465
865	Y	0.115438
866	Q	0.0217802
867	L	0.0330029
868	W	0.02097
869	Y	0.025145
870	D	0.006547
871	Q	0.00564424
872	D	0.00599627
873	Y	0.0207953
874	A	0.0249342
875	R	0.0203671
876	F	0.217295
877	E	0.221359
878	S	0.283077
879	P	0.170749
880	P	0.171379
881	K	0.139875
882	T	0.0532161
883	Q	0.0873585
884	P	0.063088
885	T	0.0649965
886	E	0.0228401
887	D	0.0168758
888	N	0.18086
889	K	0.303651
890	F	0.336718
891	K	0.169655
892	F	0.0455959
893	C	0.0124829
894	V	0.0297194
895	S	0.0296384
896	C	0.0298963
897	A	0.00503316
898	R	0.0210678
899	L	0.0213608
900	A	0.0185086
901	E	0.00420405
902	M	0.0147694
903	R	0.0131021
904	Q	0.0148205
905	K	0.102097
906	E	0.11124
907	I	0.207917
908	P	0.111677
909	R	0.258806
910	V	0.181005
911	L	0.179106
912	E	0.0228399
913	Q	0.169217
914	L	0.171986
915	E	0.172743
916	D	0.0646816
917	L	0.274111
918	D	0.274928
919	S	0.215592
920	R	0.159561
921	V	0.167371
922	L	0.216094
923	Y	0.138443
924	Y	0.387068
925	S	0.34366
926	A	0.265081
927	T	0.0180346
928	K	0.0119318
929	N	0.211424
930	G	0.216246
931	I	0.227452
932	L	0.0293614
933	Y	0.0147251
934	R	0.00305451
935	V	0.00159852
936	G	0.0016472
937	D	0.00711557
938	G	0.0798278
939	V	0.138635
940	Y	0.194901
941	L	0.195013
942	P	0.209184
943	P	0.157743
944	E	0.205586
945	A	0.140794
946	F	0.254393
947	T	0.345321
948	F	0.373711
949	N	0.34167
950	I	0.163051
951	K	0.145089
952	L	0.103215
953	S	0.119593
954	S	0.279546
955	P	0.414939
956	V	0.407646
957	K	0.270663
958	R	0.209383
959	P	0.182864
960	R	0.1653
961	K	0.139555
962	E	0.149691
963	P	0.12487
964	V	0.0411738
965	D	0.0713224
966	E	0.0716825
967	D	0.113134
968	L	0.18111
969	Y	0.233356
970	P	0.177462
971	E	0.053661
972	H	0.262876
973	Y	0.265114
974	R	0.271216
975	K	0.0788126
976	Y	0.0796846
977	S	0.112794
978	D	0.0515566
979	Y	0.0495315
980	I	0.0123323
981	K	0.00426653
982	G	0.00364417
983	S	0.0149562
984	N	0.18299
985	L	0.192616
986	D	0.299956
987	A	0.153578
988	P	0.160611
989	E	0.0959552
990	P	0.0752258
991	Y	0.0614031
992	R	0.0212873
993	I	0.205113
994	G	0.206228
995	R	0.314334
996	I	0.189071
997	K	0.282796
998	E	0.167949
999	I	0.109203
1000	F	0.0203412
1001	C	0.0110809
1002	P	0.0253522
1003	K	0.0220626
1004	K	0.0523124
1005	S	0.0394043
1006	N	0.034657
1007	G	0.00904361
1008	R	0.00653086
1009	P	0.00788438
1010	N	0.00374549
1011	E	0.00445364
1012	T	0.0440191
1013	D	0.0507566
1014	I	0.0829027
1015	K	0.164627
1016	I	0.159514
1017	R	0.129397
1018	V	0.00637703
1019	N	0.183582
1020	K	0.200552
1021	F	0.201026
1022	Y	0.0252215
1023	R	0.00532062
1024	P	0.00398177
1025	E	0.00056923
1026	N	0.00259237
1027	T	0.00331087
1028	H	0.0108369
1029	K	0.0787171
1030	S	0.127236
1031	T	0.299489
1032	P	0.279098
1033	A	0.232074
1034	S	0.0525112
1035	Y	0.00570512
1036	H	0.0037843
1037	A	0.0140056
1038	D	0.0431154
1039	I	0.0804979
1040	N	0.0950998
1041	L	0.0749386
1042	L	0.0451105
1043	Y	0.24194
1044	W	0.231651
1045	S	0.238923
1046	D	0.0728788
1047	E	0.0719244
1048	E	0.0620699
1049	A	0.224344
1050	V	0.224004
1051	V	0.229064
1052	D	0.0180902
1053	F	0.0201058
1054	K	0.00957755
1055	A	0.170429
1056	V	0.172808
1057	Q	0.174253
1058	G	0.00713714
1059	R	0.00263599
1060	C	0.00111964
1061	T	0.0345251
1062	V	0.0363108
1063	E	0.0409652
1064	Y	0.0409652
1065	G	0.0538463
1066	E	0.0501248
1067	D	0.0250086
1068	L	0.0846421
1069	P	0.0837651
1070	E	0.0746309
1071	C	0.00087164
1072	V	0.00536803
1073	Q	0.00552542
1074	V	0.00742178
1075	Y	0.0816608
1076	S	0.33951
1077	M	0.516949
1078	G	0.483116
1079	G	0.240411
1080	P	0.0620669
1081	N	0.196488
1082	R	0.200995
1083	F	0.323374
1084	Y	0.205801
1085	F	0.260164
1086	L	0.146566
1087	E	0.0850458
1088	A	0.0114323
1089	Y	0.00386156
1090	N	0.00509253
1091	A	0.0789957
1092	K	0.112339
1093	S	0.156009
1094	K	0.113622
1095	S	0.130665
1096	F	0.0885222
1097	E	0.0572007
1098	D	0.0133345
1099	P	0.0357807
1100	P	0.0358668
1101	N	0.0272565
1102	H	0.00328279
1103	A	0.0769049
1104	R	0.108457
1105	S	0.286882
1106	P	0.214169
1107	G	0.183055
1108	N	0.00336999
1109	K	0.33476
1110	G	0.392482
1111	K	0.725545
1112	G	0.451089
1113	K	0.725545
1114	G	0.451089
1115	K	0.725545
1116	G	0.451089
1117	K	0.725545
1118	G	0.396915
1119	K	0.462212
1120	P	0.138277
1121	K	0.16389
1122	S	0.0425236
1123	Q	0.0331611
1124	A	0.00355875
1125	C	0.0208494
1126	E	0.0769988
1127	P	0.0823306
1128	S	0.104682
1129	E	0.109172
1130	P	0.120537
1131	E	0.138762
1132	I	0.0954988
1133	E	0.0853894
1134	I	0.0578644
1135	K	0.0628732
1136	L	0.155731
1137	P	0.155731
1138	K	0.257485
1139	L	0.166723
1140	R	0.165842
1141	T	0.0948613
1142	L	0.0958424
1143	D	0.184414
1144	V	0.140794
1145	F	0.140858
1146	S	0.0203225
1147	G	0.0108225
1148	C	0.000976269
1149	G	0.0456432
1150	G	0.0551432
1151	L	0.0605942
1152	S	0.0384195
1153	E	0.149685
1154	G	0.159134
1155	F	0.13737
1156	H	0.017247
1157	Q	0.0221576
1158	A	0.0660961
1159	G	0.0749534
1160	I	0.0605942
1161	S	0.0550096
1162	D	0.0542032
1163	T	0.259925
1164	L	0.222082
1165	W	0.413032
1166	A	0.223622
1167	I	0.434566
1168	E	0.24057
1169	M	0.218505
1170	W	0.00685604
1171	D	0.0269863
1172	P	0.0387046
1173	A	0.206019
1174	A	0.184733
1175	Q	0.372441
1176	A	0.228387
1177	F	0.25697
1178	R	0.0575459
1179	L	0.0344795
1180	N	0.0194023
1181	N	0.0334415
1182	P	0.082022
1183	G	0.0664527
1184	S	0.310318
1185	T	0.302904
1186	V	0.309976
1187	F	0.0578226
1188	T	0.0310309
1189	E	0.0214822
1190	D	0.0161116
1191	C	0.00086781
1192	N	0.0260582
1193	I	0.0983791
1194	L	0.198374
1195	L	0.206307
1196	K	0.149379
1197	L	0.0988334
1198	V	0.205578
1199	M	0.369452
1200	A	0.320011
1201	G	0.181968
1202	E	0.0395145
1203	T	0.0397347
1204	T	0.259929
1205	N	0.484848
1206	S	0.485794
1207	R	0.266781
1208	G	0.0055274
1209	Q	0.183582
1210	R	0.202969
1211	L	0.227319
1212	P	0.0495246
1213	Q	0.027375
1214	K	0.00351636
1215	G	0.00330532
1216	D	0.155875
1217	V	0.15608
1218	E	0.16346
1219	M	0.0106632
1220	L	0.0089269
1221	C	0.000754466
1222	G	0.0456839
1223	G	0.0615439
1224	P	0.0623931
1225	P	0.0181445
1226	C	0.00241807
1227	Q	0.200692
1228	G	0.209543
1229	F	0.219736
1230	S	0.0266713
1231	G	0.0178494
1232	M	0.00841602
1233	N	0.181155
1234	R	0.180698
1235	F	0.199049
1236	N	0.282064
1237	S	0.32697
1238	R	0.377616
1239	T	0.194013
1240	Y	0.149774
1241	S	0.0833575
1242	K	0.128726
1243	F	0.127886
1244	K	0.124547
1245	N	0.00614647
1246	S	0.185981
1247	L	0.197742
1248	V	0.264854
1249	V	0.145092
1250	S	0.194901
1251	F	0.133772
1252	L	0.12364
1253	S	0.0618615
1254	Y	0.0501459
1255	C	0.000109154
1256	D	0.0375563
1257	Y	0.0384772
1258	Y	0.042041
1259	R	0.128726
1260	P	0.160914
1261	R	0.179746
1262	F	0.128568
1263	F	0.168415
1264	L	0.220361
1265	L	0.147654
1266	E	0.0913482
1267	N	0.0185131
1268	V	0.031386
1269	R	0.0169361
1270	N	0.0297396
1271	F	0.0661908
1272	V	0.124144
1273	S	0.111185
1274	F	0.0772866
1275	K	0.0233703
1276	R	0.0920007
1277	S	0.334484
1278	M	0.370406
1279	V	0.324501
1280	L	0.0994511
1281	K	0.0772535
1282	L	0.17713
1283	T	0.145356
1284	L	0.125457
1285	R	0.00154477
1286	C	0.00486195
1287	L	0.190213
1288	V	0.264804
1289	R	0.262898
1290	M	0.0840968
1291	G	0.0101936
1292	Y	0.0079467
1293	Q	0.00365967
1294	C	0.00300983
1295	T	0.182427
1296	F	0.192071
1297	G	0.236941
1298	V	0.0724798
1299	L	0.0620124
1300	Q	0.037446
1301	A	0.190105
1302	G	0.22701
1303	Q	0.230103
1304	Y	0.241892
1305	G	0.421718
1306	V	0.566373
1307	A	0.42488
1308	Q	0.469013
1309	T	0.303387
1310	R	0.299245
1311	R	0.0373669
1312	R	0.191296
1313	A	0.172963
1314	I	0.24543
1315	I	0.0944196
1316	L	0.0904559
1317	A	0.235735
1318	A	0.27526
1319	A	0.462384
1320	P	0.244696
1321	G	0.201997
1322	E	0.00412023
1323	K	0.0259532
1324	L	0.0966762
1325	P	0.168415
1326	L	0.218992
1327	F	0.220361
1328	P	0.164776
1329	E	0.101106
1330	P	0.0522448
1331	L	0.0363772
1332	H	0.226769
1333	V	0.400399
1334	F	0.409432
1335	A	0.233813
1336	P	0.0368661
1337	R	0.0265378
1338	A	0.00284114
1339	C	0.000817869
1340	Q	0.0441095
1341	L	0.0541479
1342	S	0.233926
1343	V	0.408661
1344	V	0.398392
1345	V	0.233182
1346	D	0.175901
1347	D	0.18252
1348	K	0.21076
1349	K	0.0658338
1350	F	0.108656
1351	V	0.0664363
1352	S	0.0638681
1353	N	0.057794
1354	I	0.0586702
1355	T	0.0487586
1356	R	0.0252215
1357	L	0.0736545
1358	S	0.328265
1359	S	0.350463
1360	G	0.316376
1361	P	0.158336
1362	F	0.125533
1363	R	0.141827
1364	T	0.135467
1365	I	0.136512
1366	T	0.119803
1367	V	0.0261659
1368	R	0.290721
1369	D	0.31265
1370	T	0.391293
1371	M	0.119696
1372	S	0.124657
1373	D	0.0551784
1374	L	0.126145
1375	P	0.0940733
1376	E	0.121674
1377	V	0.0604704
1378	R	0.050643
1379	N	0.0341209
1380	G	0.0938431
1381	A	0.233186
1382	S	0.254981
1383	A	0.204454
1384	L	0.0819713
1385	E	0.0959552
1386	I	0.123659
1387	S	0.10664
1388	Y	0.0532637
1389	N	0.0037843
1390	G	0.0140056
1391	E	0.0431154
1392	P	0.0618924
1393	Q	0.0534033
1394	S	0.0349861
1395	W	0.0157686
1396	F	0.0152419
1397	Q	0.00559385
1398	R	0.00769314
1399	Q	0.09803
1400	L	0.096366
1401	R	0.0942107
1402	G	0.170429
1403	A	0.20669
1404	Q	0.20873
1405	Y	0.0540761
1406	Q	0.0408427
1407	P	0.111714
1408	I	0.198374
1409	L	0.233349
1410	R	0.168135
1411	D	0.0681656
1412	H	0.00879935
1413	I	0.00375695
1414	C	0.00358674
1415	K	0.277758
1416	D	0.312508
1417	M	0.570687
1418	S	0.33789
1419	A	0.499536
1420	L	0.253348
1421	V	0.429423
1422	A	0.251816
1423	A	0.31446
1424	R	0.132336
1425	M	0.121961
1426	R	0.0495463
1427	H	0.0386113
1428	I	0.100455
1429	P	0.103661
1430	L	0.0890212
1431	A	0.215159
1432	P	0.259327
1433	G	0.252337
1434	S	0.057519
1435	D	0.00798715
1436	W	0.00788292
1437	R	0.101995
1438	D	0.11124
1439	L	0.133262
1440	P	0.0727981
1441	N	0.232206
1442	I	0.21708
1443	E	0.216043
1444	V	0.0520112
1445	R	0.0616353
1446	L	0.0307541
1447	S	0.0488479
1448	D	0.0291451
1449	G	0.0256017
1450	T	0.261004
1451	M	0.276264
1452	A	0.315995
1453	R	0.100768
1454	K	0.209383
1455	L	0.176546
1456	R	0.203579
1457	Y	0.0797968
1458	T	0.0704326
1459	H	0.000450602
1460	H	0.00282294
1461	D	0.00958111
1462	R	0.0810816
1463	K	0.0788676
1464	N	0.0736071
1465	G	0.076739
1466	R	0.146193
1467	S	0.223468
1468	S	0.407012
1469	S	0.516949
1470	G	0.483116
1471	A	0.249016
1472	L	0.0712616
1473	R	0.0263754
1474	G	0.00258283
1475	V	0.00420178
1476	C	0.00414319
1477	S	0.00386976
1478	C	0.000456472
1479	V	0.00181649
1480	E	0.00733681
1481	A	0.0284706
1482	G	0.0859608
1483	K	0.0806548
1484	A	0.0598417
1485	C	0.0210627
1486	D	0.0466671
1487	P	0.0579638
1488	A	0.0593931
1489	A	0.0467031
1490	R	0.036933
1491	Q	0.0155471
1492	F	0.0217438
1493	N	0.0252762
1494	T	0.0869546
1495	L	0.140592
1496	I	0.160323
1497	P	0.0986359
1498	W	0.0257004
1499	C	0.000342066
1500	L	0.0257134
1501	P	0.0450115
1502	H	0.0683633
1503	T	0.0620347
1504	G	0.0438301
1505	N	0.0241843
1506	R	0.00517922
1507	H	0.00434833
1508	N	0.000819917
1509	H	0.00136608
1510	W	0.0214479
1511	A	0.0660961
1512	G	0.0749534
1513	L	0.0649894
1514	Y	0.0355778
1515	G	0.0307069
1516	R	0.0203671
1517	L	0.00509654
1518	E	0.00115441
1519	W	0.0010933
1520	D	0.121644
1521	G	0.136857
1522	F	0.148573
1523	F	0.0777944
1524	S	0.140625
1525	T	0.387068
1526	T	0.34366
1527	V	0.265607
1528	T	0.020908
1529	N	0.18299
1530	P	0.199649
1531	E	0.242333
1532	P	0.0840389
1533	M	0.0821878
1534	G	0.0391661
1535	K	0.0292756
1536	Q	0.0152461
1537	G	0.0609609
1538	R	0.216867
1539	V	0.230831
1540	L	0.209918
1541	H	0.222197
1542	P	0.206992
1543	E	0.170056
1544	Q	0.00170774
1545	H	0.00168866
1546	R	0.000745578
1547	V	0.0732428
1548	V	0.212867
1549	S	0.228341
1550	V	0.155619
1551	R	0.0157942
1552	E	0.000427031
1553	C	0.00055899
1554	A	0.0751445
1555	R	0.105268
1556	S	0.107782
1557	Q	0.232845
1558	G	0.218503
1559	F	0.290061
1560	P	0.30283
1561	D	0.324344
1562	T	0.25094
1563	Y	0.042041
1564	R	0.0269721
1565	L	0.031457
1566	F	0.0298114
1567	G	0.00856897
1568	N	0.0283384
1569	I	0.100761
1570	L	0.111234
1571	D	0.0862108
1572	K	0.0120287
1573	H	0.00423063
1574	R	0.00458871
1575	Q	0.0248105
1576	V	0.189112
1577	G	0.193128
1578	N	0.193128
1579	A	0.0699459
1580	V	0.0813541
1581	P	0.133945
1582	P	0.16197
1583	P	0.151441
1584	L	0.263899
1585	A	0.24978
1586	K	0.400791
1587	A	0.414471
1588	I	0.36617
1589	G	0.232071
1590	L	0.0503475
1591	E	0.047073
1592	I	0.0578644
1593	K	0.052783
1594	L	0.0455057
1595	C	0.0124588
1596	M	0.180085
1597	L	0.365515
1598	A	0.42429
1599	K	0.577667
1600	A	0.392374
1601	R	0.608494
1602	E	0.27983
1603	S	0.286321
1604	A	0.151219
1605	S	0.16211
1606	A	0.16016
1607	K	0.14444
1608	I	0.189071
1609	K	0.331959
1610	E	0.263785
1611	E	0.204107
1612	E	0.0620699
1613	A	0.0275964
1614	A	0.0272458
1615	K	0.0325366
1616	D	0.000488634

## Sheet: Fig. 4b
Figure 4b

## Sheet: Fig. 4c
Figure 4c

## Sheet: Fig. 4d
Figure 4d

## Sheet: Fig. 4e
Figure 4e

## Sheet: Fig. 5b
Figure 5b

## Sheet: Fig. 5c
Figure 5c

[truncated: 14 more sheets: Fig. 5d, Fig. 5e, Fig. 5f, Fig. 5g, Fig. 6b,c, Fig. 6d, Supp Fig. 3, Supp Fig.4b, Supp Fig. 5a,c, Supp Fig. 5b,d, Supp Fig.6a, Supp Fig.6b, Supp Fig.6c, Supp Fig.6d]
